# Supplementary material for: Atomistic picture of conformational exchange in a T4 lysozyme cavity mutant: an experiment-guided molecular dynamics study
Source: Chem Sci. 2016 Jan 7;7(6):3602–13. doi: 10.1039/c5sc03886c (PMC6008728; doi:10.1039/c5sc03886c)
Supplement: Supplementary file 1 [file SC-007-C5SC03886C-s001.pdb]

TITLE     Protein in water t= 152.00000
REMARK    GENERATED BY TRJCONV
REMARK    THIS IS A SIMULATION BOX
HELIX    1   1 PHE      4  ASP     10  1                                   7
HELIX    2   2 LEU     39  ILE     50  1                                  12
HELIX    3   3 LYS     60  LEU     79  1                                  20
HELIX    4   4 ALA     82  SER     90  1                                   9
HELIX    5   5 ALA     93  ASN    116  1                                  24
HELIX    6   6 LEU    118  GLN    122  1                                   5
HELIX    7   7 TRP    126  ALA    134  1                                   9
HELIX    8   8 ARG    137  GLN    141  1                                   5
HELIX    9   9 PRO    143  THR    155  1                                  13
HELIX   10  10 ASP    159  LYS    162  1                                   4
SHEET    1   1 1 TYR    25  ILE    27  0
SHEET    2   2 1 HIS    31  THR    34  0
CRYST1   79.469   79.469   79.469  60.00  60.00  90.00 P 1           1
ATOM      3  N   MET     1       0.100  81.240  58.020  1.00  0.00           N
ATOM      7  CA  MET     1       1.270  80.510  57.500  1.00  0.00           C
ATOM      9  CB  MET     1       1.850  81.420  56.400  1.00  0.00           C
ATOM     12  CG  MET     1       2.730  80.730  55.360  1.00  0.00           C
ATOM     15  SD  MET     1       3.620  81.740  54.140  1.00  0.00           S
ATOM     18  CE  MET     1       5.060  82.060  55.200  1.00  0.00           C
ATOM     22  C   MET     1       2.260  80.170  58.570  1.00  0.00           C
ATOM     23  O   MET     1       2.750  81.050  59.270  1.00  0.00           O
ATOM     24  N   ASN     2       2.680  78.890  58.650  1.00  0.00           N
ATOM     26  CA  ASN     2       3.800  78.560  59.470  1.00  0.00           C
ATOM     28  CB  ASN     2       3.690  77.090  59.910  1.00  0.00           C
ATOM     31  CG  ASN     2       4.670  76.900  61.060  1.00  0.00           C
ATOM     32  OD1 ASN     2       5.850  76.660  60.820  1.00  0.00           O
ATOM     33  ND2 ASN     2       4.020  76.750  62.250  1.00  0.00           N
ATOM     36  C   ASN     2       5.040  78.950  58.740  1.00  0.00           C
ATOM     37  O   ASN     2       5.290  78.490  57.630  1.00  0.00           O
ATOM     38  N   ILE     3       5.880  79.860  59.260  1.00  0.00           N
ATOM     40  CA  ILE     3       7.020  80.410  58.600  1.00  0.00           C
ATOM     42  CB  ILE     3       7.460  81.640  59.330  1.00  0.00           C
ATOM     46  CG2 ILE     3       6.640  82.840  58.840  1.00  0.00           C
ATOM     50  CG1 ILE     3       7.580  81.590  60.860  1.00  0.00           C
ATOM     55  CD  ILE     3       8.430  82.700  61.470  1.00  0.00           C
ATOM     59  C   ILE     3       8.120  79.400  58.480  1.00  0.00           C
ATOM     60  O   ILE     3       8.910  79.340  57.540  1.00  0.00           O
ATOM     61  N   PHE     4       8.160  78.480  59.460  1.00  0.00           N
ATOM     63  CA  PHE     4       9.200  77.520  59.620  1.00  0.00           C
ATOM     65  CB  PHE     4       9.430  77.030  61.060  1.00  0.00           C
ATOM     68  CG  PHE     4       9.640  78.130  62.030  1.00  0.00           C
ATOM     69  CD1 PHE     4       9.040  78.140  63.270  1.00  0.00           C
ATOM     71  CE1 PHE     4       9.390  79.090  64.200  1.00  0.00           C
ATOM     73  CZ  PHE     4      10.320  80.070  63.930  1.00  0.00           C
ATOM     75  CD2 PHE     4      10.600  79.080  61.770  1.00  0.00           C
ATOM     77  CE2 PHE     4      10.920  80.040  62.700  1.00  0.00           C
ATOM     79  C   PHE     4       8.980  76.400  58.670  1.00  0.00           C
ATOM     80  O   PHE     4       9.930  75.790  58.190  1.00  0.00           O
ATOM     81  N   GLU     5       7.760  76.260  58.100  1.00  0.00           N
ATOM     83  CA  GLU     5       7.410  75.220  57.190  1.00  0.00           C
ATOM     85  CB  GLU     5       5.890  75.280  57.390  1.00  0.00           C
ATOM     88  CG  GLU     5       5.010  74.160  56.830  1.00  0.00           C
ATOM     91  CD  GLU     5       3.550  74.520  57.070  1.00  0.00           C
ATOM     92  OE1 GLU     5       2.890  74.050  58.020  1.00  0.00           O
ATOM     93  OE2 GLU     5       3.000  75.240  56.190  1.00  0.00           O
ATOM     94  C   GLU     5       7.860  75.440  55.790  1.00  0.00           C
ATOM     95  O   GLU     5       7.980  74.510  55.000  1.00  0.00           O
ATOM     96  N   MET     6       8.170  76.690  55.380  1.00  0.00           N
ATOM     98  CA  MET     6       8.760  76.980  54.110  1.00  0.00           C
ATOM    100  CB  MET     6       8.750  78.490  53.820  1.00  0.00           C
ATOM    103  CG  MET     6       9.320  78.920  52.470  1.00  0.00           C
ATOM    106  SD  MET     6       9.320  80.710  52.140  1.00  0.00           S
ATOM    109  CE  MET     6       7.540  81.070  52.040  1.00  0.00           C
ATOM    113  C   MET     6      10.100  76.360  53.970  1.00  0.00           C
ATOM    114  O   MET     6      10.500  75.800  52.950  1.00  0.00           O
ATOM    115  N   LEU     7      10.950  76.500  55.010  1.00  0.00           N
ATOM    117  CA  LEU     7      12.350  76.200  55.000  1.00  0.00           C
ATOM    119  CB  LEU     7      12.930  76.550  56.380  1.00  0.00           C
ATOM    122  CG  LEU     7      12.530  77.870  57.050  1.00  0.00           C
ATOM    126  CD1 LEU     7      13.310  77.910  58.380  1.00  0.00           C
ATOM    132  CD2 LEU     7      12.880  79.070  56.150  1.00  0.00           C
ATOM    136  C   LEU     7      12.520  74.730  54.800  1.00  0.00           C
ATOM    137  O   LEU     7      13.460  74.290  54.140  1.00  0.00           O
ATOM    138  N   ARG     8      11.680  73.900  55.440  1.00  0.00           N
ATOM    140  CA  ARG     8      11.710  72.480  55.240  1.00  0.00           C
ATOM    142  CB  ARG     8      11.360  71.720  56.530  1.00  0.00           C
ATOM    145  CG  ARG     8       9.970  72.050  57.060  1.00  0.00           C
ATOM    148  CD  ARG     8       9.980  71.750  58.560  1.00  0.00           C
ATOM    151  NE  ARG     8       9.970  70.270  58.720  1.00  0.00           N
ATOM    153  CZ  ARG     8      10.140  69.630  59.920  1.00  0.00           C
ATOM    160  C   ARG     8      10.890  71.920  54.140  1.00  0.00           C
ATOM    161  O   ARG     8      10.710  70.710  54.020  1.00  0.00           O
ATOM    162  N   ILE     9      10.420  72.750  53.180  1.00  0.00           N
ATOM    164  CA  ILE     9      10.090  72.430  51.830  1.00  0.00           C
ATOM    166  CB  ILE     9       8.640  72.670  51.510  1.00  0.00           C
ATOM    170  CG2 ILE     9       7.910  71.980  52.670  1.00  0.00           C
ATOM    174  CG1 ILE     9       8.070  74.070  51.240  1.00  0.00           C
ATOM    179  CD  ILE     9       6.580  74.340  51.040  1.00  0.00           C
ATOM    183  C   ILE     9      10.870  73.100  50.760  1.00  0.00           C
ATOM    184  O   ILE     9      10.900  72.510  49.680  1.00  0.00           O
ATOM    185  N   ASP    10      11.550  74.230  51.010  1.00  0.00           N
ATOM    187  CA  ASP    10      12.590  74.710  50.140  1.00  0.00           C
ATOM    189  CB  ASP    10      13.020  76.120  50.550  1.00  0.00           C
ATOM    192  CG  ASP    10      13.810  76.700  49.380  1.00  0.00           C
ATOM    193  OD1 ASP    10      15.030  76.940  49.540  1.00  0.00           O
ATOM    194  OD2 ASP    10      13.230  76.910  48.270  1.00  0.00           O
ATOM    195  C   ASP    10      13.770  73.810  50.180  1.00  0.00           C
ATOM    196  O   ASP    10      14.460  73.550  49.200  1.00  0.00           O
ATOM    197  N   GLU    11      14.070  73.210  51.350  1.00  0.00           N
ATOM    199  CA  GLU    11      15.130  72.260  51.490  1.00  0.00           C
ATOM    201  CB  GLU    11      15.870  72.570  52.800  1.00  0.00           C
ATOM    204  CG  GLU    11      17.170  71.800  53.020  1.00  0.00           C
ATOM    207  CD  GLU    11      18.220  72.320  52.060  1.00  0.00           C
ATOM    208  OE1 GLU    11      18.710  71.620  51.130  1.00  0.00           O
ATOM    209  OE2 GLU    11      18.500  73.540  52.200  1.00  0.00           O
ATOM    210  C   GLU    11      14.520  70.900  51.430  1.00  0.00           C
ATOM    211  O   GLU    11      13.460  70.570  51.940  1.00  0.00           O
ATOM    212  N   GLY    12      15.320  70.010  50.820  1.00  0.00           N
ATOM    214  CA  GLY    12      15.170  68.590  50.790  1.00  0.00           C
ATOM    217  C   GLY    12      15.110  67.930  52.130  1.00  0.00           C
ATOM    218  O   GLY    12      15.330  68.550  53.160  1.00  0.00           O
ATOM    219  N   LEU    13      14.820  66.620  52.150  1.00  0.00           N
ATOM    221  CA  LEU    13      14.850  65.870  53.370  1.00  0.00           C
ATOM    223  CB  LEU    13      13.500  65.280  53.790  1.00  0.00           C
ATOM    226  CG  LEU    13      13.510  64.490  55.110  1.00  0.00           C
ATOM    230  CD1 LEU    13      14.220  65.160  56.300  1.00  0.00           C
ATOM    236  CD2 LEU    13      12.060  64.070  55.410  1.00  0.00           C
ATOM    240  C   LEU    13      15.730  64.710  53.050  1.00  0.00           C
ATOM    241  O   LEU    13      15.390  63.870  52.220  1.00  0.00           O
ATOM    242  N   ARG    14      16.850  64.600  53.780  1.00  0.00           N
ATOM    244  CA  ARG    14      17.880  63.600  53.760  1.00  0.00           C
ATOM    246  CB  ARG    14      19.330  64.040  53.520  1.00  0.00           C
ATOM    249  CG  ARG    14      19.580  64.840  52.230  1.00  0.00           C
ATOM    252  CD  ARG    14      19.770  66.350  52.390  1.00  0.00           C
ATOM    255  NE  ARG    14      19.520  66.910  51.030  1.00  0.00           N
ATOM    257  CZ  ARG    14      19.220  68.230  50.870  1.00  0.00           C
ATOM    264  C   ARG    14      17.740  62.870  55.060  1.00  0.00           C
ATOM    265  O   ARG    14      17.400  63.500  56.060  1.00  0.00           O
ATOM    266  N   LEU    15      17.860  61.530  55.130  1.00  0.00           N
ATOM    268  CA  LEU    15      17.950  60.780  56.340  1.00  0.00           C
ATOM    270  CB  LEU    15      16.680  59.930  56.440  1.00  0.00           C
ATOM    273  CG  LEU    15      15.390  60.690  56.780  1.00  0.00           C
ATOM    277  CD1 LEU    15      14.130  59.940  56.310  1.00  0.00           C
ATOM    283  CD2 LEU    15      15.400  60.960  58.300  1.00  0.00           C
ATOM    287  C   LEU    15      19.190  59.950  56.460  1.00  0.00           C
ATOM    288  O   LEU    15      19.450  59.250  57.430  1.00  0.00           O
ATOM    289  N   LYS    16      20.090  60.050  55.480  1.00  0.00           N
ATOM    291  CA  LYS    16      21.400  59.470  55.400  1.00  0.00           C
ATOM    293  CB  LYS    16      21.380  58.370  54.330  1.00  0.00           C
ATOM    296  CG  LYS    16      21.170  56.960  54.880  1.00  0.00           C
ATOM    299  CD  LYS    16      21.220  55.900  53.780  1.00  0.00           C
ATOM    302  CE  LYS    16      21.140  54.440  54.220  1.00  0.00           C
ATOM    307  NZ  LYS    16      21.360  53.520  53.080  1.00  0.00           N
ATOM    311  C   LYS    16      22.380  60.560  55.130  1.00  0.00           C
ATOM    312  O   LYS    16      21.950  61.670  54.800  1.00  0.00           O
ATOM    313  N   ILE    17      23.690  60.320  55.250  1.00  0.00           N
ATOM    315  CA  ILE    17      24.680  61.280  54.870  1.00  0.00           C
ATOM    317  CB  ILE    17      26.000  61.040  55.540  1.00  0.00           C
ATOM    321  CG2 ILE    17      26.750  59.820  54.960  1.00  0.00           C
ATOM    325  CG1 ILE    17      26.870  62.310  55.530  1.00  0.00           C
ATOM    330  CD  ILE    17      28.070  62.240  56.470  1.00  0.00           C
ATOM    334  C   ILE    17      24.880  61.350  53.390  1.00  0.00           C
ATOM    335  O   ILE    17      25.010  60.410  52.610  1.00  0.00           O
ATOM    336  N   TYR    18      24.950  62.570  52.830  1.00  0.00           N
ATOM    338  CA  TYR    18      25.190  62.850  51.450  1.00  0.00           C
ATOM    340  CB  TYR    18      23.920  63.100  50.630  1.00  0.00           C
ATOM    343  CG  TYR    18      23.340  61.760  50.370  1.00  0.00           C
ATOM    344  CD1 TYR    18      22.410  61.140  51.180  1.00  0.00           C
ATOM    346  CE1 TYR    18      21.900  59.890  50.920  1.00  0.00           C
ATOM    348  CZ  TYR    18      22.380  59.180  49.850  1.00  0.00           C
ATOM    351  CD2 TYR    18      23.790  61.020  49.300  1.00  0.00           C
ATOM    353  CE2 TYR    18      23.290  59.770  49.010  1.00  0.00           C
ATOM    355  C   TYR    18      26.110  64.020  51.290  1.00  0.00           C
ATOM    356  O   TYR    18      26.400  64.700  52.270  1.00  0.00           O
ATOM    357  N   LYS    19      26.530  64.280  50.040  1.00  0.00           N
ATOM    359  CA  LYS    19      27.190  65.510  49.710  1.00  0.00           C
ATOM    361  CB  LYS    19      28.330  65.140  48.740  1.00  0.00           C
ATOM    364  CG  LYS    19      29.430  64.240  49.310  1.00  0.00           C
ATOM    367  CD  LYS    19      30.370  63.600  48.290  1.00  0.00           C
ATOM    370  CE  LYS    19      31.590  62.880  48.870  1.00  0.00           C
ATOM    375  NZ  LYS    19      32.380  62.280  47.780  1.00  0.00           N
ATOM    379  C   LYS    19      26.270  66.520  49.110  1.00  0.00           C
ATOM    380  O   LYS    19      25.380  66.110  48.360  1.00  0.00           O
ATOM    381  N   ASP    20      26.330  67.820  49.440  1.00  0.00           N
ATOM    383  CA  ASP    20      25.560  68.860  48.840  1.00  0.00           C
ATOM    385  CB  ASP    20      25.300  69.930  49.920  1.00  0.00           C
ATOM    388  CG  ASP    20      24.470  71.100  49.410  1.00  0.00           C
ATOM    389  OD1 ASP    20      24.960  72.170  48.970  1.00  0.00           O
ATOM    390  OD2 ASP    20      23.220  71.010  49.510  1.00  0.00           O
ATOM    391  C   ASP    20      26.450  69.240  47.710  1.00  0.00           C
ATOM    392  O   ASP    20      27.510  68.700  47.400  1.00  0.00           O
ATOM    393  N   THR    21      26.060  70.250  46.900  1.00  0.00           N
ATOM    395  CA  THR    21      26.550  70.590  45.610  1.00  0.00           C
ATOM    397  CB  THR    21      25.900  71.860  45.140  1.00  0.00           C
ATOM    399  OG1 THR    21      24.490  71.820  45.050  1.00  0.00           O
ATOM    403  CG2 THR    21      26.210  72.410  43.730  1.00  0.00           C
ATOM    407  C   THR    21      28.010  70.840  45.460  1.00  0.00           C
ATOM    408  O   THR    21      28.570  70.500  44.420  1.00  0.00           O
ATOM    409  N   GLU    22      28.770  71.320  46.470  1.00  0.00           N
ATOM    411  CA  GLU    22      30.170  71.610  46.410  1.00  0.00           C
ATOM    413  CB  GLU    22      30.480  72.940  47.120  1.00  0.00           C
ATOM    416  CG  GLU    22      29.740  74.150  46.540  1.00  0.00           C
ATOM    419  CD  GLU    22      30.300  75.480  47.040  1.00  0.00           C
ATOM    420  OE1 GLU    22      31.430  75.890  46.660  1.00  0.00           O
ATOM    421  OE2 GLU    22      29.510  76.200  47.710  1.00  0.00           O
ATOM    422  C   GLU    22      30.860  70.470  47.060  1.00  0.00           C
ATOM    423  O   GLU    22      32.050  70.640  47.320  1.00  0.00           O
ATOM    424  N   GLY    23      30.260  69.300  47.370  1.00  0.00           N
ATOM    426  CA  GLY    23      30.810  68.100  47.910  1.00  0.00           C
ATOM    429  C   GLY    23      30.960  68.110  49.390  1.00  0.00           C
ATOM    430  O   GLY    23      31.550  67.210  50.000  1.00  0.00           O
ATOM    431  N   TYR    24      30.350  69.100  50.060  1.00  0.00           N
ATOM    433  CA  TYR    24      30.290  69.240  51.480  1.00  0.00           C
ATOM    435  CB  TYR    24      30.040  70.710  51.860  1.00  0.00           C
ATOM    438  CG  TYR    24      30.990  71.630  51.170  1.00  0.00           C
ATOM    439  CD1 TYR    24      32.320  71.330  51.040  1.00  0.00           C
ATOM    441  CE1 TYR    24      33.260  72.230  50.590  1.00  0.00           C
ATOM    443  CZ  TYR    24      32.790  73.490  50.290  1.00  0.00           C
ATOM    446  CD2 TYR    24      30.560  72.910  50.890  1.00  0.00           C
ATOM    448  CE2 TYR    24      31.470  73.830  50.440  1.00  0.00           C
ATOM    450  C   TYR    24      29.200  68.380  52.020  1.00  0.00           C
ATOM    451  O   TYR    24      28.050  68.300  51.590  1.00  0.00           O
ATOM    452  N   TYR    25      29.470  67.570  53.060  1.00  0.00           N
ATOM    454  CA  TYR    25      28.560  66.700  53.730  1.00  0.00           C
ATOM    456  CB  TYR    25      29.230  65.820  54.800  1.00  0.00           C
ATOM    459  CG  TYR    25      30.400  65.150  54.170  1.00  0.00           C
ATOM    460  CD1 TYR    25      30.090  64.020  53.460  1.00  0.00           C
ATOM    462  CE1 TYR    25      31.060  63.240  52.870  1.00  0.00           C
ATOM    464  CZ  TYR    25      32.380  63.580  53.030  1.00  0.00           C
ATOM    467  CD2 TYR    25      31.730  65.510  54.290  1.00  0.00           C
ATOM    469  CE2 TYR    25      32.700  64.690  53.770  1.00  0.00           C
ATOM    471  C   TYR    25      27.370  67.340  54.360  1.00  0.00           C
ATOM    472  O   TYR    25      27.430  68.390  55.010  1.00  0.00           O
ATOM    473  N   THR    26      26.210  66.690  54.150  1.00  0.00           N
ATOM    475  CA  THR    26      24.920  67.120  54.600  1.00  0.00           C
ATOM    477  CB  THR    26      24.270  68.050  53.630  1.00  0.00           C
ATOM    479  OG1 THR    26      23.130  68.740  54.110  1.00  0.00           O
ATOM    483  CG2 THR    26      23.790  67.260  52.400  1.00  0.00           C
ATOM    487  C   THR    26      24.110  65.980  55.100  1.00  0.00           C
ATOM    488  O   THR    26      24.210  64.850  54.640  1.00  0.00           O
ATOM    489  N   ILE    27      23.180  66.390  55.980  1.00  0.00           N
ATOM    491  CA  ILE    27      22.260  65.460  56.550  1.00  0.00           C
ATOM    493  CB  ILE    27      23.010  64.640  57.560  1.00  0.00           C
ATOM    497  CG2 ILE    27      23.650  65.560  58.620  1.00  0.00           C
ATOM    501  CG1 ILE    27      22.210  63.460  58.130  1.00  0.00           C
ATOM    506  CD  ILE    27      23.090  62.270  58.500  1.00  0.00           C
ATOM    510  C   ILE    27      21.090  66.270  56.970  1.00  0.00           C
ATOM    511  O   ILE    27      21.090  67.500  57.080  1.00  0.00           O
ATOM    512  N   GLY    28      19.920  65.620  57.120  1.00  0.00           N
ATOM    514  CA  GLY    28      18.680  66.170  57.590  1.00  0.00           C
ATOM    517  C   GLY    28      18.190  67.310  56.760  1.00  0.00           C
ATOM    518  O   GLY    28      18.270  67.280  55.530  1.00  0.00           O
ATOM    519  N   ILE    29      17.650  68.340  57.420  1.00  0.00           N
ATOM    521  CA  ILE    29      17.110  69.520  56.810  1.00  0.00           C
ATOM    523  CB  ILE    29      15.800  70.020  57.340  1.00  0.00           C
ATOM    527  CG2 ILE    29      15.390  71.240  56.490  1.00  0.00           C
ATOM    531  CG1 ILE    29      14.630  69.030  57.290  1.00  0.00           C
ATOM    536  CD  ILE    29      14.060  68.640  58.660  1.00  0.00           C
ATOM    540  C   ILE    29      18.180  70.550  56.850  1.00  0.00           C
ATOM    541  O   ILE    29      18.280  71.240  57.860  1.00  0.00           O
ATOM    542  N   GLY    30      19.060  70.660  55.840  1.00  0.00           N
ATOM    544  CA  GLY    30      19.950  71.760  55.670  1.00  0.00           C
ATOM    547  C   GLY    30      21.020  71.850  56.710  1.00  0.00           C
ATOM    548  O   GLY    30      21.540  72.890  57.090  1.00  0.00           O
ATOM    549  N   HIS    31      21.440  70.720  57.300  1.00  0.00           N
ATOM    551  CA  HIS    31      22.500  70.650  58.260  1.00  0.00           C
ATOM    553  CB  HIS    31      22.080  69.620  59.310  1.00  0.00           C
ATOM    556  ND1 HIS    31      22.860  70.840  61.350  1.00  0.00           N
ATOM    558  CG  HIS    31      22.960  69.740  60.520  1.00  0.00           C
ATOM    559  CE1 HIS    31      23.900  70.700  62.220  1.00  0.00           C
ATOM    561  NE2 HIS    31      24.590  69.600  61.990  1.00  0.00           N
ATOM    562  CD2 HIS    31      24.020  68.980  60.910  1.00  0.00           C
ATOM    564  C   HIS    31      23.800  70.330  57.590  1.00  0.00           C
ATOM    565  O   HIS    31      24.150  69.170  57.410  1.00  0.00           O
ATOM    566  N   LEU    32      24.580  71.390  57.290  1.00  0.00           N
ATOM    568  CA  LEU    32      25.850  71.180  56.680  1.00  0.00           C
ATOM    570  CB  LEU    32      26.490  72.450  56.100  1.00  0.00           C
ATOM    573  CG  LEU    32      27.670  72.170  55.150  1.00  0.00           C
ATOM    577  CD1 LEU    32      27.120  71.720  53.780  1.00  0.00           C
ATOM    583  CD2 LEU    32      28.450  73.470  54.890  1.00  0.00           C
ATOM    587  C   LEU    32      26.780  70.750  57.770  1.00  0.00           C
ATOM    588  O   LEU    32      27.010  71.370  58.800  1.00  0.00           O
ATOM    589  N   LEU    33      27.450  69.610  57.530  1.00  0.00           N
ATOM    591  CA  LEU    33      28.290  69.080  58.560  1.00  0.00           C
ATOM    593  CB  LEU    33      28.540  67.570  58.400  1.00  0.00           C
ATOM    596  CG  LEU    33      27.390  66.770  59.030  1.00  0.00           C
ATOM    600  CD1 LEU    33      27.400  65.400  58.330  1.00  0.00           C
ATOM    606  CD2 LEU    33      27.610  66.670  60.550  1.00  0.00           C
ATOM    610  C   LEU    33      29.620  69.770  58.560  1.00  0.00           C
ATOM    611  O   LEU    33      30.120  70.240  59.590  1.00  0.00           O
ATOM    612  N   THR    34      30.370  69.790  57.450  1.00  0.00           N
ATOM    614  CA  THR    34      31.730  70.230  57.380  1.00  0.00           C
ATOM    616  CB  THR    34      32.540  69.180  58.070  1.00  0.00           C
ATOM    618  OG1 THR    34      33.900  69.600  58.170  1.00  0.00           O
ATOM    622  CG2 THR    34      32.590  67.780  57.420  1.00  0.00           C
ATOM    626  C   THR    34      32.150  70.350  55.960  1.00  0.00           C
ATOM    627  O   THR    34      31.500  69.870  55.030  1.00  0.00           O
ATOM    628  N   LYS    35      33.380  70.840  55.730  1.00  0.00           N
ATOM    630  CA  LYS    35      34.050  70.970  54.480  1.00  0.00           C
ATOM    632  CB  LYS    35      34.590  72.370  54.120  1.00  0.00           C
ATOM    635  CG  LYS    35      33.470  73.400  53.930  1.00  0.00           C
ATOM    638  CD  LYS    35      33.940  74.790  53.530  1.00  0.00           C
ATOM    641  CE  LYS    35      34.400  75.760  54.620  1.00  0.00           C
ATOM    646  NZ  LYS    35      35.040  76.890  53.930  1.00  0.00           N
ATOM    650  C   LYS    35      35.130  69.950  54.440  1.00  0.00           C
ATOM    651  O   LYS    35      35.850  69.850  53.450  1.00  0.00           O
ATOM    652  N   SER    36      35.450  69.250  55.550  1.00  0.00           N
ATOM    654  CA  SER    36      36.480  68.260  55.690  1.00  0.00           C
ATOM    656  CB  SER    36      36.660  67.690  57.100  1.00  0.00           C
ATOM    659  OG  SER    36      37.840  66.910  57.220  1.00  0.00           O
ATOM    661  C   SER    36      36.310  67.100  54.770  1.00  0.00           C
ATOM    662  O   SER    36      35.200  66.580  54.850  1.00  0.00           O
ATOM    663  N   PRO    37      37.140  66.500  53.970  1.00  0.00           N
ATOM    664  CD  PRO    37      38.490  67.030  53.830  1.00  0.00           C
ATOM    667  CA  PRO    37      36.690  65.610  52.940  1.00  0.00           C
ATOM    669  CB  PRO    37      37.760  65.880  51.890  1.00  0.00           C
ATOM    672  CG  PRO    37      39.040  66.140  52.700  1.00  0.00           C
ATOM    675  C   PRO    37      36.690  64.180  53.350  1.00  0.00           C
ATOM    676  O   PRO    37      36.110  63.350  52.640  1.00  0.00           O
ATOM    677  N   SER    38      37.290  63.810  54.490  1.00  0.00           N
ATOM    679  CA  SER    38      37.110  62.510  55.060  1.00  0.00           C
ATOM    681  CB  SER    38      38.230  62.310  56.100  1.00  0.00           C
ATOM    684  OG  SER    38      38.150  61.090  56.810  1.00  0.00           O
ATOM    686  C   SER    38      35.720  62.230  55.530  1.00  0.00           C
ATOM    687  O   SER    38      35.070  63.010  56.210  1.00  0.00           O
ATOM    688  N   LEU    39      35.230  61.030  55.170  1.00  0.00           N
ATOM    690  CA  LEU    39      34.000  60.530  55.690  1.00  0.00           C
ATOM    692  CB  LEU    39      33.670  59.330  54.790  1.00  0.00           C
ATOM    695  CG  LEU    39      32.240  58.810  54.980  1.00  0.00           C
ATOM    699  CD1 LEU    39      31.150  59.890  54.820  1.00  0.00           C
ATOM    705  CD2 LEU    39      31.900  57.560  54.140  1.00  0.00           C
ATOM    709  C   LEU    39      34.200  60.120  57.110  1.00  0.00           C
ATOM    710  O   LEU    39      33.320  60.460  57.900  1.00  0.00           O
ATOM    711  N   ASN    40      35.320  59.520  57.570  1.00  0.00           N
ATOM    713  CA  ASN    40      35.530  59.470  58.980  1.00  0.00           C
ATOM    715  CB  ASN    40      36.870  58.770  59.300  1.00  0.00           C
ATOM    718  CG  ASN    40      36.860  57.260  59.090  1.00  0.00           C
ATOM    719  OD1 ASN    40      35.900  56.610  59.480  1.00  0.00           O
ATOM    720  ND2 ASN    40      37.810  56.650  58.340  1.00  0.00           N
ATOM    723  C   ASN    40      35.550  60.780  59.680  1.00  0.00           C
ATOM    724  O   ASN    40      35.150  60.860  60.850  1.00  0.00           O
ATOM    725  N   ALA    41      36.070  61.870  59.080  1.00  0.00           N
ATOM    727  CA  ALA    41      35.970  63.210  59.570  1.00  0.00           C
ATOM    731  CB  ALA    41      36.850  64.340  58.990  1.00  0.00           C
ATOM    735  C   ALA    41      34.590  63.730  59.760  1.00  0.00           C
ATOM    736  O   ALA    41      34.180  64.260  60.790  1.00  0.00           O
ATOM    737  N   ALA    42      33.710  63.620  58.740  1.00  0.00           N
ATOM    739  CA  ALA    42      32.310  63.910  58.740  1.00  0.00           C
ATOM    743  CB  ALA    42      31.810  63.770  57.300  1.00  0.00           C
ATOM    747  C   ALA    42      31.510  63.100  59.700  1.00  0.00           C
ATOM    748  O   ALA    42      30.610  63.610  60.370  1.00  0.00           O
ATOM    749  N   LYS    43      31.790  61.790  59.820  1.00  0.00           N
ATOM    751  CA  LYS    43      31.130  60.990  60.810  1.00  0.00           C
ATOM    753  CB  LYS    43      31.420  59.500  60.540  1.00  0.00           C
ATOM    756  CG  LYS    43      30.460  58.880  59.520  1.00  0.00           C
ATOM    759  CD  LYS    43      30.790  57.430  59.200  1.00  0.00           C
ATOM    762  CE  LYS    43      30.490  56.380  60.280  1.00  0.00           C
ATOM    767  NZ  LYS    43      30.980  55.050  59.840  1.00  0.00           N
ATOM    771  C   LYS    43      31.530  61.300  62.210  1.00  0.00           C
ATOM    772  O   LYS    43      30.730  61.170  63.140  1.00  0.00           O
ATOM    773  N   SER    44      32.750  61.810  62.440  1.00  0.00           N
ATOM    775  CA  SER    44      33.200  62.350  63.690  1.00  0.00           C
ATOM    777  CB  SER    44      34.700  62.670  63.630  1.00  0.00           C
ATOM    780  OG  SER    44      35.470  61.500  63.390  1.00  0.00           O
ATOM    782  C   SER    44      32.520  63.550  64.250  1.00  0.00           C
ATOM    783  O   SER    44      32.260  63.640  65.450  1.00  0.00           O
ATOM    784  N   GLU    45      32.180  64.470  63.340  1.00  0.00           N
ATOM    786  CA  GLU    45      31.270  65.560  63.530  1.00  0.00           C
ATOM    788  CB  GLU    45      31.370  66.500  62.310  1.00  0.00           C
ATOM    791  CG  GLU    45      32.740  67.150  62.140  1.00  0.00           C
ATOM    794  CD  GLU    45      33.270  67.900  63.350  1.00  0.00           C
ATOM    795  OE1 GLU    45      34.360  67.520  63.860  1.00  0.00           O
ATOM    796  OE2 GLU    45      32.520  68.800  63.810  1.00  0.00           O
ATOM    797  C   GLU    45      29.840  65.170  63.700  1.00  0.00           C
ATOM    798  O   GLU    45      29.200  65.690  64.620  1.00  0.00           O
ATOM    799  N   LEU    46      29.280  64.260  62.880  1.00  0.00           N
ATOM    801  CA  LEU    46      27.950  63.790  63.090  1.00  0.00           C
ATOM    803  CB  LEU    46      27.650  62.850  61.910  1.00  0.00           C
ATOM    806  CG  LEU    46      26.230  62.290  61.780  1.00  0.00           C
ATOM    810  CD1 LEU    46      25.230  63.440  61.570  1.00  0.00           C
ATOM    816  CD2 LEU    46      26.160  61.280  60.610  1.00  0.00           C
ATOM    820  C   LEU    46      27.680  63.000  64.330  1.00  0.00           C
ATOM    821  O   LEU    46      26.590  63.030  64.890  1.00  0.00           O
ATOM    822  N   ASP    47      28.620  62.140  64.770  1.00  0.00           N
ATOM    824  CA  ASP    47      28.560  61.480  66.040  1.00  0.00           C
ATOM    826  CB  ASP    47      29.950  60.860  66.320  1.00  0.00           C
ATOM    829  CG  ASP    47      29.940  59.770  67.370  1.00  0.00           C
ATOM    830  OD1 ASP    47      29.710  58.580  67.010  1.00  0.00           O
ATOM    831  OD2 ASP    47      30.230  60.050  68.560  1.00  0.00           O
ATOM    832  C   ASP    47      28.240  62.360  67.190  1.00  0.00           C
ATOM    833  O   ASP    47      27.170  62.240  67.780  1.00  0.00           O
ATOM    834  N   LYS    48      29.130  63.340  67.450  1.00  0.00           N
ATOM    836  CA  LYS    48      28.960  64.330  68.460  1.00  0.00           C
ATOM    838  CB  LYS    48      30.290  65.030  68.780  1.00  0.00           C
ATOM    841  CG  LYS    48      30.890  65.770  67.580  1.00  0.00           C
ATOM    844  CD  LYS    48      32.260  66.330  67.990  1.00  0.00           C
ATOM    847  CE  LYS    48      33.030  67.140  66.940  1.00  0.00           C
ATOM    852  NZ  LYS    48      32.230  68.320  66.530  1.00  0.00           N
ATOM    856  C   LYS    48      27.760  65.190  68.250  1.00  0.00           C
ATOM    857  O   LYS    48      27.170  65.660  69.230  1.00  0.00           O
ATOM    858  N   ALA    49      27.330  65.530  67.020  1.00  0.00           N
ATOM    860  CA  ALA    49      26.120  66.220  66.690  1.00  0.00           C
ATOM    864  CB  ALA    49      25.990  66.410  65.170  1.00  0.00           C
ATOM    868  C   ALA    49      24.820  65.630  67.090  1.00  0.00           C
ATOM    869  O   ALA    49      23.940  66.290  67.650  1.00  0.00           O
ATOM    870  N   ILE    50      24.550  64.320  66.960  1.00  0.00           N
ATOM    872  CA  ILE    50      23.350  63.640  67.330  1.00  0.00           C
ATOM    874  CB  ILE    50      22.850  62.730  66.250  1.00  0.00           C
ATOM    878  CG2 ILE    50      22.760  63.540  64.950  1.00  0.00           C
ATOM    882  CG1 ILE    50      23.770  61.500  66.150  1.00  0.00           C
ATOM    887  CD  ILE    50      23.570  60.730  64.840  1.00  0.00           C
ATOM    891  C   ILE    50      23.370  62.950  68.650  1.00  0.00           C
ATOM    892  O   ILE    50      22.300  62.550  69.090  1.00  0.00           O
ATOM    893  N   GLY    51      24.520  62.820  69.340  1.00  0.00           N
ATOM    895  CA  GLY    51      24.580  62.260  70.650  1.00  0.00           C
ATOM    898  C   GLY    51      24.600  60.770  70.620  1.00  0.00           C
ATOM    899  O   GLY    51      24.410  60.180  71.680  1.00  0.00           O
ATOM    900  N   ARG    52      24.800  60.180  69.430  1.00  0.00           N
ATOM    902  CA  ARG    52      25.010  58.780  69.250  1.00  0.00           C
ATOM    904  CB  ARG    52      23.680  57.990  69.260  1.00  0.00           C
ATOM    907  CG  ARG    52      22.680  58.250  68.140  1.00  0.00           C
ATOM    910  CD  ARG    52      22.960  57.470  66.850  1.00  0.00           C
ATOM    913  NE  ARG    52      21.770  57.600  65.970  1.00  0.00           N
ATOM    915  CZ  ARG    52      21.490  56.650  65.020  1.00  0.00           C
ATOM    922  C   ARG    52      25.800  58.440  68.040  1.00  0.00           C
ATOM    923  O   ARG    52      26.020  59.180  67.080  1.00  0.00           O
ATOM    924  N   ASN    53      26.290  57.180  68.020  1.00  0.00           N
ATOM    926  CA  ASN    53      27.040  56.570  66.970  1.00  0.00           C
ATOM    928  CB  ASN    53      27.950  55.440  67.510  1.00  0.00           C
ATOM    931  CG  ASN    53      28.650  55.750  68.820  1.00  0.00           C
ATOM    932  OD1 ASN    53      28.670  54.890  69.700  1.00  0.00           O
ATOM    933  ND2 ASN    53      29.300  56.930  68.990  1.00  0.00           N
ATOM    936  C   ASN    53      26.200  56.060  65.860  1.00  0.00           C
ATOM    937  O   ASN    53      25.160  55.440  66.110  1.00  0.00           O
ATOM    938  N   THR    54      26.640  56.340  64.620  1.00  0.00           N
ATOM    940  CA  THR    54      25.800  56.240  63.460  1.00  0.00           C
ATOM    942  CB  THR    54      25.130  57.530  63.130  1.00  0.00           C
ATOM    944  OG1 THR    54      24.380  57.530  61.930  1.00  0.00           O
ATOM    948  CG2 THR    54      26.180  58.660  63.050  1.00  0.00           C
ATOM    952  C   THR    54      26.650  55.700  62.360  1.00  0.00           C
ATOM    953  O   THR    54      27.860  55.930  62.260  1.00  0.00           O
ATOM    954  N   ASN    55      26.010  54.970  61.430  1.00  0.00           N
ATOM    956  CA  ASN    55      26.510  54.540  60.160  1.00  0.00           C
ATOM    958  CB  ASN    55      25.910  53.180  59.760  1.00  0.00           C
ATOM    961  CG  ASN    55      26.330  52.050  60.690  1.00  0.00           C
ATOM    962  OD1 ASN    55      25.820  51.860  61.790  1.00  0.00           O
ATOM    963  ND2 ASN    55      27.410  51.340  60.260  1.00  0.00           N
ATOM    966  C   ASN    55      26.340  55.560  59.090  1.00  0.00           C
ATOM    967  O   ASN    55      26.170  55.240  57.910  1.00  0.00           O
ATOM    968  N   GLY    56      26.240  56.850  59.450  1.00  0.00           N
ATOM    970  CA  GLY    56      25.870  57.880  58.530  1.00  0.00           C
ATOM    973  C   GLY    56      24.410  57.910  58.220  1.00  0.00           C
ATOM    974  O   GLY    56      24.000  58.120  57.080  1.00  0.00           O
ATOM    975  N   VAL    57      23.540  57.680  59.220  1.00  0.00           N
ATOM    977  CA  VAL    57      22.120  57.660  59.100  1.00  0.00           C
ATOM    979  CB  VAL    57      21.670  56.250  58.860  1.00  0.00           C
ATOM    983  CG1 VAL    57      22.250  55.300  59.920  1.00  0.00           C
ATOM    989  CG2 VAL    57      20.180  55.930  58.650  1.00  0.00           C
ATOM    993  C   VAL    57      21.510  58.250  60.330  1.00  0.00           C
ATOM    994  O   VAL    57      22.000  58.180  61.460  1.00  0.00           O
ATOM    995  N   ILE    58      20.330  58.870  60.180  1.00  0.00           N
ATOM    997  CA  ILE    58      19.520  59.460  61.210  1.00  0.00           C
ATOM    999  CB  ILE    58      19.690  60.940  61.300  1.00  0.00           C
ATOM   1003  CG2 ILE    58      21.060  61.300  61.890  1.00  0.00           C
ATOM   1007  CG1 ILE    58      19.420  61.670  59.970  1.00  0.00           C
ATOM   1012  CD  ILE    58      18.920  63.110  60.020  1.00  0.00           C
ATOM   1016  C   ILE    58      18.130  58.960  61.010  1.00  0.00           C
ATOM   1017  O   ILE    58      17.720  58.580  59.920  1.00  0.00           O
ATOM   1018  N   THR    59      17.360  59.110  62.100  1.00  0.00           N
ATOM   1020  CA  THR    59      15.940  58.940  62.140  1.00  0.00           C
ATOM   1022  CB  THR    59      15.420  58.280  63.380  1.00  0.00           C
ATOM   1024  OG1 THR    59      15.960  59.000  64.480  1.00  0.00           O
ATOM   1028  CG2 THR    59      16.010  56.860  63.370  1.00  0.00           C
ATOM   1032  C   THR    59      15.280  60.260  61.910  1.00  0.00           C
ATOM   1033  O   THR    59      15.970  61.280  61.920  1.00  0.00           O
ATOM   1034  N   LYS    60      13.950  60.370  61.730  1.00  0.00           N
ATOM   1036  CA  LYS    60      13.190  61.570  61.580  1.00  0.00           C
ATOM   1038  CB  LYS    60      11.760  61.260  61.120  1.00  0.00           C
ATOM   1041  CG  LYS    60      11.600  60.460  59.830  1.00  0.00           C
ATOM   1044  CD  LYS    60      10.160  60.360  59.350  1.00  0.00           C
ATOM   1047  CE  LYS    60       9.900  60.390  57.840  1.00  0.00           C
ATOM   1052  NZ  LYS    60       8.450  60.280  57.570  1.00  0.00           N
ATOM   1056  C   LYS    60      13.130  62.480  62.760  1.00  0.00           C
ATOM   1057  O   LYS    60      12.990  63.690  62.580  1.00  0.00           O
ATOM   1058  N   ASP    61      13.180  61.930  63.990  1.00  0.00           N
ATOM   1060  CA  ASP    61      13.310  62.590  65.250  1.00  0.00           C
ATOM   1062  CB  ASP    61      13.080  61.680  66.460  1.00  0.00           C
ATOM   1065  CG  ASP    61      11.610  61.290  66.490  1.00  0.00           C
ATOM   1066  OD1 ASP    61      10.930  61.590  67.510  1.00  0.00           O
ATOM   1067  OD2 ASP    61      11.050  60.670  65.540  1.00  0.00           O
ATOM   1068  C   ASP    61      14.650  63.240  65.270  1.00  0.00           C
ATOM   1069  O   ASP    61      14.800  64.400  65.650  1.00  0.00           O
ATOM   1070  N   GLU    62      15.770  62.610  64.890  1.00  0.00           N
ATOM   1072  CA  GLU    62      17.060  63.230  64.880  1.00  0.00           C
ATOM   1074  CB  GLU    62      18.020  62.100  64.480  1.00  0.00           C
ATOM   1077  CG  GLU    62      18.290  61.170  65.670  1.00  0.00           C
ATOM   1080  CD  GLU    62      19.120  59.960  65.280  1.00  0.00           C
ATOM   1081  OE1 GLU    62      20.100  59.700  66.030  1.00  0.00           O
ATOM   1082  OE2 GLU    62      18.790  59.190  64.340  1.00  0.00           O
ATOM   1083  C   GLU    62      17.120  64.340  63.880  1.00  0.00           C
ATOM   1084  O   GLU    62      17.660  65.410  64.120  1.00  0.00           O
ATOM   1085  N   ALA    63      16.410  64.170  62.750  1.00  0.00           N
ATOM   1087  CA  ALA    63      16.250  65.180  61.750  1.00  0.00           C
ATOM   1091  CB  ALA    63      15.460  64.640  60.540  1.00  0.00           C
ATOM   1095  C   ALA    63      15.670  66.470  62.220  1.00  0.00           C
ATOM   1096  O   ALA    63      16.240  67.540  62.050  1.00  0.00           O
ATOM   1097  N   GLU    64      14.530  66.360  62.930  1.00  0.00           N
ATOM   1099  CA  GLU    64      13.890  67.470  63.550  1.00  0.00           C
ATOM   1101  CB  GLU    64      12.660  66.960  64.320  1.00  0.00           C
ATOM   1104  CG  GLU    64      11.500  67.940  64.450  1.00  0.00           C
ATOM   1107  CD  GLU    64      10.590  67.850  63.230  1.00  0.00           C
ATOM   1108  OE1 GLU    64      10.760  67.020  62.300  1.00  0.00           O
ATOM   1109  OE2 GLU    64       9.750  68.790  63.150  1.00  0.00           O
ATOM   1110  C   GLU    64      14.740  68.190  64.550  1.00  0.00           C
ATOM   1111  O   GLU    64      14.880  69.410  64.480  1.00  0.00           O
ATOM   1112  N   LYS    65      15.420  67.510  65.490  1.00  0.00           N
ATOM   1114  CA  LYS    65      16.190  68.100  66.530  1.00  0.00           C
ATOM   1116  CB  LYS    65      16.830  67.000  67.400  1.00  0.00           C
ATOM   1119  CG  LYS    65      17.510  67.530  68.660  1.00  0.00           C
ATOM   1122  CD  LYS    65      17.740  66.360  69.630  1.00  0.00           C
ATOM   1125  CE  LYS    65      18.590  66.770  70.830  1.00  0.00           C
ATOM   1130  NZ  LYS    65      18.810  65.670  71.790  1.00  0.00           N
ATOM   1134  C   LYS    65      17.290  68.990  66.060  1.00  0.00           C
ATOM   1135  O   LYS    65      17.610  70.060  66.580  1.00  0.00           O
ATOM   1136  N   LEU    66      17.990  68.660  64.960  1.00  0.00           N
ATOM   1138  CA  LEU    66      18.990  69.410  64.270  1.00  0.00           C
ATOM   1140  CB  LEU    66      19.710  68.450  63.310  1.00  0.00           C
ATOM   1143  CG  LEU    66      20.630  67.420  64.000  1.00  0.00           C
ATOM   1147  CD1 LEU    66      20.960  66.390  62.900  1.00  0.00           C
ATOM   1153  CD2 LEU    66      21.860  67.950  64.750  1.00  0.00           C
ATOM   1157  C   LEU    66      18.430  70.630  63.620  1.00  0.00           C
ATOM   1158  O   LEU    66      18.980  71.720  63.620  1.00  0.00           O
ATOM   1159  N   PHE    67      17.260  70.450  62.970  1.00  0.00           N
ATOM   1161  CA  PHE    67      16.520  71.460  62.280  1.00  0.00           C
ATOM   1163  CB  PHE    67      15.320  70.910  61.500  1.00  0.00           C
ATOM   1166  CG  PHE    67      14.610  71.990  60.750  1.00  0.00           C
ATOM   1167  CD1 PHE    67      15.230  72.650  59.720  1.00  0.00           C
ATOM   1169  CE1 PHE    67      14.700  73.760  59.110  1.00  0.00           C
ATOM   1171  CZ  PHE    67      13.450  74.170  59.510  1.00  0.00           C
ATOM   1173  CD2 PHE    67      13.360  72.430  61.100  1.00  0.00           C
ATOM   1175  CE2 PHE    67      12.760  73.520  60.510  1.00  0.00           C
ATOM   1177  C   PHE    67      16.120  72.480  63.290  1.00  0.00           C
ATOM   1178  O   PHE    67      16.210  73.690  63.090  1.00  0.00           O
ATOM   1179  N   ASN    68      15.650  72.060  64.480  1.00  0.00           N
ATOM   1181  CA  ASN    68      15.310  72.990  65.510  1.00  0.00           C
ATOM   1183  CB  ASN    68      14.380  72.390  66.590  1.00  0.00           C
ATOM   1186  CG  ASN    68      13.170  71.720  65.970  1.00  0.00           C
ATOM   1187  OD1 ASN    68      12.860  71.980  64.810  1.00  0.00           O
ATOM   1188  ND2 ASN    68      12.500  70.840  66.760  1.00  0.00           N
ATOM   1191  C   ASN    68      16.420  73.800  66.080  1.00  0.00           C
ATOM   1192  O   ASN    68      16.290  75.010  66.260  1.00  0.00           O
ATOM   1193  N   GLN    69      17.570  73.190  66.420  1.00  0.00           N
ATOM   1195  CA  GLN    69      18.780  73.880  66.760  1.00  0.00           C
ATOM   1197  CB  GLN    69      19.870  72.800  66.860  1.00  0.00           C
ATOM   1200  CG  GLN    69      19.930  72.210  68.270  1.00  0.00           C
ATOM   1203  CD  GLN    69      21.050  71.190  68.410  1.00  0.00           C
ATOM   1204  OE1 GLN    69      22.140  71.240  68.990  1.00  0.00           O
ATOM   1205  NE2 GLN    69      20.720  69.980  67.880  1.00  0.00           N
ATOM   1208  C   GLN    69      19.280  74.920  65.820  1.00  0.00           C
ATOM   1209  O   GLN    69      19.540  76.050  66.230  1.00  0.00           O
ATOM   1210  N   ASP    70      19.290  74.560  64.520  1.00  0.00           N
ATOM   1212  CA  ASP    70      19.530  75.390  63.390  1.00  0.00           C
ATOM   1214  CB  ASP    70      19.600  74.510  62.130  1.00  0.00           C
ATOM   1217  CG  ASP    70      20.800  73.580  62.080  1.00  0.00           C
ATOM   1218  OD1 ASP    70      21.640  73.800  62.990  1.00  0.00           O
ATOM   1219  OD2 ASP    70      21.010  72.780  61.130  1.00  0.00           O
ATOM   1220  C   ASP    70      18.630  76.560  63.170  1.00  0.00           C
ATOM   1221  O   ASP    70      19.090  77.690  63.020  1.00  0.00           O
ATOM   1222  N   VAL    71      17.300  76.420  63.070  1.00  0.00           N
ATOM   1224  CA  VAL    71      16.310  77.450  62.890  1.00  0.00           C
ATOM   1226  CB  VAL    71      14.950  76.950  62.520  1.00  0.00           C
ATOM   1230  CG1 VAL    71      14.140  76.350  63.690  1.00  0.00           C
ATOM   1236  CG2 VAL    71      14.050  78.040  61.910  1.00  0.00           C
ATOM   1240  C   VAL    71      16.280  78.380  64.050  1.00  0.00           C
ATOM   1241  O   VAL    71      16.210  79.590  63.840  1.00  0.00           O
ATOM   1242  N   ASP    72      16.550  77.870  65.260  1.00  0.00           N
ATOM   1244  CA  ASP    72      16.720  78.670  66.440  1.00  0.00           C
ATOM   1246  CB  ASP    72      16.900  77.850  67.730  1.00  0.00           C
ATOM   1249  CG  ASP    72      16.720  78.610  69.040  1.00  0.00           C
ATOM   1250  OD1 ASP    72      15.680  79.300  69.180  1.00  0.00           O
ATOM   1251  OD2 ASP    72      17.730  78.620  69.800  1.00  0.00           O
ATOM   1252  C   ASP    72      17.870  79.600  66.250  1.00  0.00           C
ATOM   1253  O   ASP    72      17.910  80.740  66.720  1.00  0.00           O
ATOM   1254  N   ALA    73      18.940  79.130  65.590  1.00  0.00           N
ATOM   1256  CA  ALA    73      20.080  79.960  65.390  1.00  0.00           C
ATOM   1260  CB  ALA    73      21.290  79.040  65.150  1.00  0.00           C
ATOM   1264  C   ALA    73      19.940  80.870  64.220  1.00  0.00           C
ATOM   1265  O   ALA    73      20.600  81.880  64.010  1.00  0.00           O
ATOM   1266  N   ALA    74      18.990  80.570  63.310  1.00  0.00           N
ATOM   1268  CA  ALA    74      18.600  81.310  62.150  1.00  0.00           C
ATOM   1272  CB  ALA    74      17.860  80.440  61.130  1.00  0.00           C
ATOM   1276  C   ALA    74      17.800  82.500  62.570  1.00  0.00           C
ATOM   1277  O   ALA    74      18.220  83.600  62.190  1.00  0.00           O
ATOM   1278  N   VAL    75      16.810  82.350  63.460  1.00  0.00           N
ATOM   1280  CA  VAL    75      16.110  83.540  63.830  1.00  0.00           C
ATOM   1282  CB  VAL    75      14.700  83.330  64.290  1.00  0.00           C
ATOM   1286  CG1 VAL    75      13.880  84.630  64.330  1.00  0.00           C
ATOM   1292  CG2 VAL    75      13.940  82.290  63.440  1.00  0.00           C
ATOM   1296  C   VAL    75      16.910  84.250  64.870  1.00  0.00           C
ATOM   1297  O   VAL    75      16.810  85.470  64.990  1.00  0.00           O
ATOM   1298  N   ARG    76      17.860  83.630  65.590  1.00  0.00           N
ATOM   1300  CA  ARG    76      18.870  84.300  66.340  1.00  0.00           C
ATOM   1302  CB  ARG    76      19.750  83.400  67.230  1.00  0.00           C
ATOM   1305  CG  ARG    76      20.190  84.060  68.540  1.00  0.00           C
ATOM   1308  CD  ARG    76      21.120  83.170  69.360  1.00  0.00           C
ATOM   1311  NE  ARG    76      20.360  82.060  69.990  1.00  0.00           N
ATOM   1313  CZ  ARG    76      19.630  82.030  71.140  1.00  0.00           C
ATOM   1320  C   ARG    76      19.780  85.130  65.500  1.00  0.00           C
ATOM   1321  O   ARG    76      20.090  86.260  65.860  1.00  0.00           O
ATOM   1322  N   GLY    77      20.270  84.550  64.390  1.00  0.00           N
ATOM   1324  CA  GLY    77      21.110  85.210  63.450  1.00  0.00           C
ATOM   1327  C   GLY    77      20.710  86.530  62.880  1.00  0.00           C
ATOM   1328  O   GLY    77      21.540  87.400  62.640  1.00  0.00           O
ATOM   1329  N   ILE    78      19.400  86.720  62.610  1.00  0.00           N
ATOM   1331  CA  ILE    78      18.930  87.980  62.110  1.00  0.00           C
ATOM   1333  CB  ILE    78      17.710  87.770  61.270  1.00  0.00           C
ATOM   1337  CG2 ILE    78      16.520  86.980  61.830  1.00  0.00           C
ATOM   1341  CG1 ILE    78      17.170  89.030  60.560  1.00  0.00           C
ATOM   1346  CD  ILE    78      18.120  89.580  59.490  1.00  0.00           C
ATOM   1350  C   ILE    78      18.710  89.030  63.140  1.00  0.00           C
ATOM   1351  O   ILE    78      18.690  90.220  62.810  1.00  0.00           O
ATOM   1352  N   LEU    79      18.660  88.670  64.440  1.00  0.00           N
ATOM   1354  CA  LEU    79      18.450  89.570  65.530  1.00  0.00           C
ATOM   1356  CB  LEU    79      17.330  89.030  66.430  1.00  0.00           C
ATOM   1359  CG  LEU    79      16.020  88.760  65.670  1.00  0.00           C
ATOM   1363  CD1 LEU    79      15.110  87.810  66.480  1.00  0.00           C
ATOM   1369  CD2 LEU    79      15.330  89.940  64.980  1.00  0.00           C
ATOM   1373  C   LEU    79      19.650  89.670  66.400  1.00  0.00           C
ATOM   1374  O   LEU    79      19.550  90.060  67.570  1.00  0.00           O
ATOM   1375  N   ARG    80      20.850  89.290  65.940  1.00  0.00           N
ATOM   1377  CA  ARG    80      22.090  89.250  66.640  1.00  0.00           C
ATOM   1379  CB  ARG    80      23.000  88.160  66.040  1.00  0.00           C
ATOM   1382  CG  ARG    80      23.830  88.570  64.820  1.00  0.00           C
ATOM   1385  CD  ARG    80      24.810  87.560  64.200  1.00  0.00           C
ATOM   1388  NE  ARG    80      25.510  88.290  63.100  1.00  0.00           N
ATOM   1390  CZ  ARG    80      26.390  87.630  62.300  1.00  0.00           C
ATOM   1397  C   ARG    80      22.800  90.540  66.870  1.00  0.00           C
ATOM   1398  O   ARG    80      23.680  90.510  67.730  1.00  0.00           O
ATOM   1399  N   ASN    81      22.370  91.580  66.140  1.00  0.00           N
ATOM   1401  CA  ASN    81      22.780  92.950  66.240  1.00  0.00           C
ATOM   1403  CB  ASN    81      23.820  93.230  65.140  1.00  0.00           C
ATOM   1406  CG  ASN    81      25.190  92.610  65.390  1.00  0.00           C
ATOM   1407  OD1 ASN    81      25.470  91.570  64.790  1.00  0.00           O
ATOM   1408  ND2 ASN    81      26.040  93.200  66.280  1.00  0.00           N
ATOM   1411  C   ASN    81      21.550  93.770  66.110  1.00  0.00           C
ATOM   1412  O   ASN    81      20.580  93.440  65.430  1.00  0.00           O
ATOM   1413  N   ALA    82      21.540  94.860  66.900  1.00  0.00           N
ATOM   1415  CA  ALA    82      20.440  95.760  67.060  1.00  0.00           C
ATOM   1419  CB  ALA    82      21.050  96.990  67.740  1.00  0.00           C
ATOM   1423  C   ALA    82      19.690  96.290  65.890  1.00  0.00           C
ATOM   1424  O   ALA    82      18.460  96.370  65.880  1.00  0.00           O
ATOM   1425  N   LYS    83      20.390  96.670  64.810  1.00  0.00           N
ATOM   1427  CA  LYS    83      19.940  97.350  63.640  1.00  0.00           C
ATOM   1429  CB  LYS    83      21.130  98.020  62.930  1.00  0.00           C
ATOM   1432  CG  LYS    83      22.060  98.720  63.920  1.00  0.00           C
ATOM   1435  CD  LYS    83      23.230  99.470  63.270  1.00  0.00           C
ATOM   1438  CE  LYS    83      22.900 100.820  62.620  1.00  0.00           C
ATOM   1443  NZ  LYS    83      24.060 101.210  61.790  1.00  0.00           N
ATOM   1447  C   LYS    83      19.170  96.530  62.660  1.00  0.00           C
ATOM   1448  O   LYS    83      18.580  97.120  61.750  1.00  0.00           O
ATOM   1449  N   LEU    84      19.150  95.220  62.930  1.00  0.00           N
ATOM   1451  CA  LEU    84      18.260  94.360  62.220  1.00  0.00           C
ATOM   1453  CB  LEU    84      19.000  93.010  62.190  1.00  0.00           C
ATOM   1456  CG  LEU    84      20.430  93.050  61.640  1.00  0.00           C
ATOM   1460  CD1 LEU    84      21.040  91.640  61.680  1.00  0.00           C
ATOM   1466  CD2 LEU    84      20.470  93.720  60.260  1.00  0.00           C
ATOM   1470  C   LEU    84      16.960  94.120  62.900  1.00  0.00           C
ATOM   1471  O   LEU    84      16.020  93.750  62.200  1.00  0.00           O
ATOM   1472  N   LYS    85      16.820  94.450  64.200  1.00  0.00           N
ATOM   1474  CA  LYS    85      15.570  94.200  64.850  1.00  0.00           C
ATOM   1476  CB  LYS    85      15.650  94.200  66.390  1.00  0.00           C
ATOM   1479  CG  LYS    85      16.650  93.280  67.090  1.00  0.00           C
ATOM   1482  CD  LYS    85      16.820  93.460  68.600  1.00  0.00           C
ATOM   1485  CE  LYS    85      17.760  92.400  69.170  1.00  0.00           C
ATOM   1490  NZ  LYS    85      18.030  92.650  70.600  1.00  0.00           N
ATOM   1494  C   LYS    85      14.480  95.110  64.400  1.00  0.00           C
ATOM   1495  O   LYS    85      13.410  94.540  64.220  1.00  0.00           O
ATOM   1496  N   PRO    86      14.520  96.390  64.180  1.00  0.00           N
ATOM   1497  CD  PRO    86      15.400  97.350  64.840  1.00  0.00           C
ATOM   1500  CA  PRO    86      13.320  97.020  63.730  1.00  0.00           C
ATOM   1502  CB  PRO    86      13.650  98.500  63.910  1.00  0.00           C
ATOM   1505  CG  PRO    86      14.520  98.570  65.180  1.00  0.00           C
ATOM   1508  C   PRO    86      12.890  96.640  62.350  1.00  0.00           C
ATOM   1509  O   PRO    86      11.710  96.570  62.010  1.00  0.00           O
ATOM   1510  N   VAL    87      13.830  96.320  61.450  1.00  0.00           N
ATOM   1512  CA  VAL    87      13.660  95.900  60.090  1.00  0.00           C
ATOM   1514  CB  VAL    87      15.000  95.870  59.410  1.00  0.00           C
ATOM   1518  CG1 VAL    87      14.930  95.340  57.970  1.00  0.00           C
ATOM   1524  CG2 VAL    87      15.650  97.260  59.370  1.00  0.00           C
ATOM   1528  C   VAL    87      12.980  94.580  60.000  1.00  0.00           C
ATOM   1529  O   VAL    87      12.030  94.450  59.220  1.00  0.00           O
ATOM   1530  N   TYR    88      13.390  93.570  60.780  1.00  0.00           N
ATOM   1532  CA  TYR    88      12.810  92.260  60.900  1.00  0.00           C
ATOM   1534  CB  TYR    88      13.790  91.480  61.790  1.00  0.00           C
ATOM   1537  CG  TYR    88      13.410  90.040  61.720  1.00  0.00           C
ATOM   1538  CD1 TYR    88      12.680  89.440  62.720  1.00  0.00           C
ATOM   1540  CE1 TYR    88      12.140  88.180  62.600  1.00  0.00           C
ATOM   1542  CZ  TYR    88      12.420  87.440  61.480  1.00  0.00           C
ATOM   1545  CD2 TYR    88      13.620  89.290  60.590  1.00  0.00           C
ATOM   1547  CE2 TYR    88      13.120  88.020  60.440  1.00  0.00           C
ATOM   1549  C   TYR    88      11.390  92.300  61.330  1.00  0.00           C
ATOM   1550  O   TYR    88      10.600  91.600  60.710  1.00  0.00           O
ATOM   1551  N   ASP    89      11.100  93.140  62.350  1.00  0.00           N
ATOM   1553  CA  ASP    89       9.760  93.430  62.760  1.00  0.00           C
ATOM   1555  CB  ASP    89       9.840  94.220  64.080  1.00  0.00           C
ATOM   1558  CG  ASP    89       8.520  94.120  64.830  1.00  0.00           C
ATOM   1559  OD1 ASP    89       8.060  93.010  65.220  1.00  0.00           O
ATOM   1560  OD2 ASP    89       7.950  95.190  65.180  1.00  0.00           O
ATOM   1561  C   ASP    89       8.940  94.110  61.710  1.00  0.00           C
ATOM   1562  O   ASP    89       7.790  93.700  61.550  1.00  0.00           O
ATOM   1563  N   SER    90       9.410  95.090  60.920  1.00  0.00           N
ATOM   1565  CA  SER    90       8.610  95.650  59.880  1.00  0.00           C
ATOM   1567  CB  SER    90       9.530  96.720  59.260  1.00  0.00           C
ATOM   1570  OG  SER    90       8.910  97.440  58.210  1.00  0.00           O
ATOM   1572  C   SER    90       8.130  94.730  58.820  1.00  0.00           C
ATOM   1573  O   SER    90       7.010  94.770  58.300  1.00  0.00           O
ATOM   1574  N   LEU    91       9.010  93.760  58.500  1.00  0.00           N
ATOM   1576  CA  LEU    91       8.670  92.760  57.540  1.00  0.00           C
ATOM   1578  CB  LEU    91       9.940  91.920  57.340  1.00  0.00           C
ATOM   1581  CG  LEU    91      11.000  92.650  56.490  1.00  0.00           C
ATOM   1585  CD1 LEU    91      12.340  92.070  56.980  1.00  0.00           C
ATOM   1591  CD2 LEU    91      10.730  92.630  54.980  1.00  0.00           C
ATOM   1595  C   LEU    91       7.490  91.890  57.780  1.00  0.00           C
ATOM   1596  O   LEU    91       7.190  91.520  58.910  1.00  0.00           O
ATOM   1597  N   ASP    92       6.750  91.450  56.740  1.00  0.00           N
ATOM   1599  CA  ASP    92       5.660  90.530  56.810  1.00  0.00           C
ATOM   1601  CB  ASP    92       4.550  90.840  55.800  1.00  0.00           C
ATOM   1604  CG  ASP    92       5.150  91.240  54.460  1.00  0.00           C
ATOM   1605  OD1 ASP    92       5.130  90.340  53.580  1.00  0.00           O
ATOM   1606  OD2 ASP    92       5.510  92.420  54.180  1.00  0.00           O
ATOM   1607  C   ASP    92       6.160  89.120  56.890  1.00  0.00           C
ATOM   1608  O   ASP    92       7.300  88.810  56.550  1.00  0.00           O
ATOM   1609  N   ALA    93       5.350  88.130  57.300  1.00  0.00           N
ATOM   1611  CA  ALA    93       5.730  86.760  57.440  1.00  0.00           C
ATOM   1615  CB  ALA    93       4.480  85.990  57.900  1.00  0.00           C
ATOM   1619  C   ALA    93       6.240  86.050  56.230  1.00  0.00           C
ATOM   1620  O   ALA    93       7.090  85.160  56.300  1.00  0.00           O
ATOM   1621  N   VAL    94       5.690  86.330  55.030  1.00  0.00           N
ATOM   1623  CA  VAL    94       6.200  85.790  53.810  1.00  0.00           C
ATOM   1625  CB  VAL    94       5.240  86.090  52.700  1.00  0.00           C
ATOM   1629  CG1 VAL    94       5.710  85.550  51.330  1.00  0.00           C
ATOM   1635  CG2 VAL    94       3.850  85.530  53.010  1.00  0.00           C
ATOM   1639  C   VAL    94       7.580  86.280  53.530  1.00  0.00           C
ATOM   1640  O   VAL    94       8.460  85.470  53.240  1.00  0.00           O
ATOM   1641  N   ARG    95       7.870  87.580  53.740  1.00  0.00           N
ATOM   1643  CA  ARG    95       9.200  88.110  53.670  1.00  0.00           C
ATOM   1645  CB  ARG    95       9.150  89.650  53.570  1.00  0.00           C
ATOM   1648  CG  ARG    95       8.390  90.210  52.370  1.00  0.00           C
ATOM   1651  CD  ARG    95       8.450  91.730  52.220  1.00  0.00           C
ATOM   1654  NE  ARG    95       7.960  91.980  50.840  1.00  0.00           N
ATOM   1656  CZ  ARG    95       6.710  92.120  50.310  1.00  0.00           C
ATOM   1663  C   ARG    95      10.130  87.710  54.760  1.00  0.00           C
ATOM   1664  O   ARG    95      11.320  87.580  54.480  1.00  0.00           O
ATOM   1665  N   ARG    96       9.670  87.460  56.000  1.00  0.00           N
ATOM   1667  CA  ARG    96      10.420  86.800  57.040  1.00  0.00           C
ATOM   1669  CB  ARG    96       9.660  86.820  58.380  1.00  0.00           C
ATOM   1672  CG  ARG    96       9.650  88.170  59.100  1.00  0.00           C
ATOM   1675  CD  ARG    96       9.060  88.020  60.500  1.00  0.00           C
ATOM   1678  NE  ARG    96       8.410  89.340  60.740  1.00  0.00           N
ATOM   1680  CZ  ARG    96       7.690  89.630  61.860  1.00  0.00           C
ATOM   1687  C   ARG    96      10.800  85.410  56.680  1.00  0.00           C
ATOM   1688  O   ARG    96      11.920  84.960  56.910  1.00  0.00           O
ATOM   1689  N   ALA    97       9.850  84.610  56.160  1.00  0.00           N
ATOM   1691  CA  ALA    97      10.110  83.260  55.750  1.00  0.00           C
ATOM   1695  CB  ALA    97       8.790  82.580  55.360  1.00  0.00           C
ATOM   1699  C   ALA    97      11.240  83.170  54.780  1.00  0.00           C
ATOM   1700  O   ALA    97      12.060  82.260  54.940  1.00  0.00           O
ATOM   1701  N   ALA    98      11.310  84.130  53.850  1.00  0.00           N
ATOM   1703  CA  ALA    98      12.320  84.210  52.830  1.00  0.00           C
ATOM   1707  CB  ALA    98      11.840  85.090  51.670  1.00  0.00           C
ATOM   1711  C   ALA    98      13.590  84.630  53.480  1.00  0.00           C
ATOM   1712  O   ALA    98      14.630  84.090  53.110  1.00  0.00           O
ATOM   1713  N   ALA    99      13.680  85.580  54.430  1.00  0.00           N
ATOM   1715  CA  ALA    99      14.820  86.040  55.150  1.00  0.00           C
ATOM   1719  CB  ALA    99      14.440  87.290  55.950  1.00  0.00           C
ATOM   1723  C   ALA    99      15.430  85.050  56.080  1.00  0.00           C
ATOM   1724  O   ALA    99      16.640  84.960  56.290  1.00  0.00           O
ATOM   1725  N   ILE   100      14.590  84.240  56.750  1.00  0.00           N
ATOM   1727  CA  ILE   100      15.110  83.130  57.470  1.00  0.00           C
ATOM   1729  CB  ILE   100      14.150  82.410  58.370  1.00  0.00           C
ATOM   1733  CG2 ILE   100      14.800  81.370  59.300  1.00  0.00           C
ATOM   1737  CG1 ILE   100      13.380  83.390  59.270  1.00  0.00           C
ATOM   1742  CD  ILE   100      11.970  82.880  59.550  1.00  0.00           C
ATOM   1746  C   ILE   100      15.720  82.060  56.630  1.00  0.00           C
ATOM   1747  O   ILE   100      16.730  81.420  56.930  1.00  0.00           O
ATOM   1748  N   ASN   101      15.100  81.790  55.470  1.00  0.00           N
ATOM   1750  CA  ASN   101      15.530  80.830  54.500  1.00  0.00           C
ATOM   1752  CB  ASN   101      14.500  80.740  53.370  1.00  0.00           C
ATOM   1755  CG  ASN   101      14.690  79.500  52.500  1.00  0.00           C
ATOM   1756  OD1 ASN   101      15.400  78.640  53.010  1.00  0.00           O
ATOM   1757  ND2 ASN   101      14.160  79.520  51.250  1.00  0.00           N
ATOM   1760  C   ASN   101      16.880  81.300  54.090  1.00  0.00           C
ATOM   1761  O   ASN   101      17.750  80.430  54.030  1.00  0.00           O
ATOM   1762  N   MET   102      17.120  82.600  53.850  1.00  0.00           N
ATOM   1764  CA  MET   102      18.420  83.100  53.520  1.00  0.00           C
ATOM   1766  CB  MET   102      18.460  84.630  53.430  1.00  0.00           C
ATOM   1769  CG  MET   102      17.630  85.190  52.270  1.00  0.00           C
ATOM   1772  SD  MET   102      17.410  86.990  52.140  1.00  0.00           S
ATOM   1775  CE  MET   102      15.750  86.820  51.420  1.00  0.00           C
ATOM   1779  C   MET   102      19.490  82.840  54.520  1.00  0.00           C
ATOM   1780  O   MET   102      20.560  82.390  54.110  1.00  0.00           O
ATOM   1781  N   VAL   103      19.310  83.020  55.840  1.00  0.00           N
ATOM   1783  CA  VAL   103      20.300  82.800  56.850  1.00  0.00           C
ATOM   1785  CB  VAL   103      19.920  83.250  58.220  1.00  0.00           C
ATOM   1789  CG1 VAL   103      21.070  82.890  59.180  1.00  0.00           C
ATOM   1795  CG2 VAL   103      19.570  84.750  58.210  1.00  0.00           C
ATOM   1799  C   VAL   103      20.650  81.350  56.870  1.00  0.00           C
ATOM   1800  O   VAL   103      21.820  81.000  56.990  1.00  0.00           O
ATOM   1801  N   PHE   104      19.720  80.390  56.730  1.00  0.00           N
ATOM   1803  CA  PHE   104      20.010  79.010  56.490  1.00  0.00           C
ATOM   1805  CB  PHE   104      18.610  78.380  56.350  1.00  0.00           C
ATOM   1808  CG  PHE   104      18.250  77.430  57.440  1.00  0.00           C
ATOM   1809  CD1 PHE   104      17.280  77.720  58.370  1.00  0.00           C
ATOM   1811  CE1 PHE   104      16.930  76.890  59.410  1.00  0.00           C
ATOM   1813  CZ  PHE   104      17.580  75.680  59.480  1.00  0.00           C
ATOM   1815  CD2 PHE   104      18.950  76.260  57.620  1.00  0.00           C
ATOM   1817  CE2 PHE   104      18.580  75.360  58.590  1.00  0.00           C
ATOM   1819  C   PHE   104      20.940  78.630  55.400  1.00  0.00           C
ATOM   1820  O   PHE   104      21.950  77.960  55.590  1.00  0.00           O
ATOM   1821  N   GLN   105      20.690  79.170  54.200  1.00  0.00           N
ATOM   1823  CA  GLN   105      21.460  78.860  53.040  1.00  0.00           C
ATOM   1825  CB  GLN   105      20.590  79.090  51.800  1.00  0.00           C
ATOM   1828  CG  GLN   105      19.380  78.160  51.680  1.00  0.00           C
ATOM   1831  CD  GLN   105      18.660  78.400  50.370  1.00  0.00           C
ATOM   1832  OE1 GLN   105      19.210  78.140  49.300  1.00  0.00           O
ATOM   1833  NE2 GLN   105      17.370  78.840  50.330  1.00  0.00           N
ATOM   1836  C   GLN   105      22.790  79.530  52.960  1.00  0.00           C
ATOM   1837  O   GLN   105      23.810  78.910  52.670  1.00  0.00           O
ATOM   1838  N   MET   106      22.850  80.820  53.350  1.00  0.00           N
ATOM   1840  CA  MET   106      23.990  81.670  53.200  1.00  0.00           C
ATOM   1842  CB  MET   106      23.490  82.970  52.550  1.00  0.00           C
ATOM   1845  CG  MET   106      23.090  82.800  51.080  1.00  0.00           C
ATOM   1848  SD  MET   106      22.650  84.240  50.070  1.00  0.00           S
ATOM   1851  CE  MET   106      24.230  85.140  50.070  1.00  0.00           C
ATOM   1855  C   MET   106      24.730  81.920  54.470  1.00  0.00           C
ATOM   1856  O   MET   106      25.890  82.330  54.500  1.00  0.00           O
ATOM   1857  N   GLY   107      24.110  81.850  55.660  1.00  0.00           N
ATOM   1859  CA  GLY   107      24.640  82.220  56.930  1.00  0.00           C
ATOM   1862  C   GLY   107      25.130  83.610  57.130  1.00  0.00           C
ATOM   1863  O   GLY   107      24.520  84.670  56.980  1.00  0.00           O
ATOM   1864  N   GLU   108      26.430  83.720  57.460  1.00  0.00           N
ATOM   1866  CA  GLU   108      27.130  84.940  57.680  1.00  0.00           C
ATOM   1868  CB  GLU   108      28.510  84.430  58.130  1.00  0.00           C
ATOM   1871  CG  GLU   108      29.480  85.530  58.570  1.00  0.00           C
ATOM   1874  CD  GLU   108      29.000  86.210  59.850  1.00  0.00           C
ATOM   1875  OE1 GLU   108      28.500  85.520  60.780  1.00  0.00           O
ATOM   1876  OE2 GLU   108      29.150  87.450  59.980  1.00  0.00           O
ATOM   1877  C   GLU   108      27.170  85.760  56.440  1.00  0.00           C
ATOM   1878  O   GLU   108      27.160  86.990  56.530  1.00  0.00           O
ATOM   1879  N   THR   109      27.220  85.160  55.240  1.00  0.00           N
ATOM   1881  CA  THR   109      27.080  85.790  53.960  1.00  0.00           C
ATOM   1883  CB  THR   109      27.480  84.890  52.820  1.00  0.00           C
ATOM   1885  OG1 THR   109      28.770  84.310  52.960  1.00  0.00           O
ATOM   1889  CG2 THR   109      27.710  85.840  51.630  1.00  0.00           C
ATOM   1893  C   THR   109      25.690  86.290  53.790  1.00  0.00           C
ATOM   1894  O   THR   109      25.460  87.310  53.140  1.00  0.00           O
ATOM   1895  N   GLY   110      24.660  85.680  54.420  1.00  0.00           N
ATOM   1897  CA  GLY   110      23.280  86.060  54.320  1.00  0.00           C
ATOM   1900  C   GLY   110      22.900  87.230  55.170  1.00  0.00           C
ATOM   1901  O   GLY   110      22.180  88.170  54.840  1.00  0.00           O
ATOM   1902  N   VAL   111      23.540  87.240  56.350  1.00  0.00           N
ATOM   1904  CA  VAL   111      23.350  88.400  57.180  1.00  0.00           C
ATOM   1906  CB  VAL   111      23.600  88.160  58.640  1.00  0.00           C
ATOM   1910  CG1 VAL   111      22.890  86.870  59.100  1.00  0.00           C
ATOM   1916  CG2 VAL   111      25.100  88.130  58.970  1.00  0.00           C
ATOM   1920  C   VAL   111      24.090  89.580  56.630  1.00  0.00           C
ATOM   1921  O   VAL   111      23.500  90.650  56.640  1.00  0.00           O
ATOM   1922  N   ALA   112      25.270  89.420  56.020  1.00  0.00           N
ATOM   1924  CA  ALA   112      25.990  90.470  55.370  1.00  0.00           C
ATOM   1928  CB  ALA   112      27.200  89.790  54.700  1.00  0.00           C
ATOM   1932  C   ALA   112      25.240  91.080  54.240  1.00  0.00           C
ATOM   1933  O   ALA   112      25.020  92.290  54.260  1.00  0.00           O
ATOM   1934  N   ALA   113      24.580  90.330  53.330  1.00  0.00           N
ATOM   1936  CA  ALA   113      23.800  90.790  52.230  1.00  0.00           C
ATOM   1940  CB  ALA   113      23.400  89.560  51.390  1.00  0.00           C
ATOM   1944  C   ALA   113      22.570  91.480  52.710  1.00  0.00           C
ATOM   1945  O   ALA   113      22.240  92.520  52.130  1.00  0.00           O
ATOM   1946  N   PHE   114      21.820  91.000  53.720  1.00  0.00           N
ATOM   1948  CA  PHE   114      20.760  91.630  54.440  1.00  0.00           C
ATOM   1950  CB  PHE   114      20.300  90.670  55.550  1.00  0.00           C
ATOM   1953  CG  PHE   114      18.830  90.820  55.710  1.00  0.00           C
ATOM   1954  CD1 PHE   114      17.920  89.980  55.100  1.00  0.00           C
ATOM   1956  CE1 PHE   114      16.570  90.220  55.240  1.00  0.00           C
ATOM   1958  CZ  PHE   114      16.180  91.160  56.160  1.00  0.00           C
ATOM   1960  CD2 PHE   114      18.420  91.780  56.590  1.00  0.00           C
ATOM   1962  CE2 PHE   114      17.080  91.970  56.820  1.00  0.00           C
ATOM   1964  C   PHE   114      21.070  92.950  55.060  1.00  0.00           C
ATOM   1965  O   PHE   114      20.380  93.950  54.860  1.00  0.00           O
ATOM   1966  N   THR   115      22.210  93.160  55.740  1.00  0.00           N
ATOM   1968  CA  THR   115      22.850  94.350  56.220  1.00  0.00           C
ATOM   1970  CB  THR   115      24.020  94.010  57.100  1.00  0.00           C
ATOM   1972  OG1 THR   115      23.620  93.010  58.020  1.00  0.00           O
ATOM   1976  CG2 THR   115      24.350  95.250  57.950  1.00  0.00           C
ATOM   1980  C   THR   115      23.290  95.280  55.150  1.00  0.00           C
ATOM   1981  O   THR   115      23.140  96.510  55.190  1.00  0.00           O
ATOM   1982  N   ASN   116      23.720  94.710  54.010  1.00  0.00           N
ATOM   1984  CA  ASN   116      24.080  95.580  52.930  1.00  0.00           C
ATOM   1986  CB  ASN   116      24.900  94.980  51.780  1.00  0.00           C
ATOM   1989  CG  ASN   116      26.240  94.620  52.390  1.00  0.00           C
ATOM   1990  OD1 ASN   116      26.650  95.100  53.440  1.00  0.00           O
ATOM   1991  ND2 ASN   116      26.840  93.560  51.770  1.00  0.00           N
ATOM   1994  C   ASN   116      22.860  96.170  52.310  1.00  0.00           C
ATOM   1995  O   ASN   116      22.780  97.330  51.920  1.00  0.00           O
ATOM   1996  N   SER   117      21.810  95.340  52.110  1.00  0.00           N
ATOM   1998  CA  SER   117      20.600  95.620  51.410  1.00  0.00           C
ATOM   2000  CB  SER   117      19.820  94.380  50.940  1.00  0.00           C
ATOM   2003  OG  SER   117      20.600  93.560  50.080  1.00  0.00           O
ATOM   2005  C   SER   117      19.660  96.380  52.280  1.00  0.00           C
ATOM   2006  O   SER   117      18.580  96.810  51.850  1.00  0.00           O
ATOM   2007  N   LEU   118      20.050  96.690  53.520  1.00  0.00           N
ATOM   2009  CA  LEU   118      19.230  97.320  54.510  1.00  0.00           C
ATOM   2011  CB  LEU   118      20.030  97.320  55.820  1.00  0.00           C
ATOM   2014  CG  LEU   118      19.200  97.260  57.110  1.00  0.00           C
ATOM   2018  CD1 LEU   118      18.550  95.870  57.180  1.00  0.00           C
ATOM   2024  CD2 LEU   118      20.170  97.480  58.280  1.00  0.00           C
ATOM   2028  C   LEU   118      18.580  98.640  54.240  1.00  0.00           C
ATOM   2029  O   LEU   118      17.380  98.770  54.490  1.00  0.00           O
ATOM   2030  N   PRO   119      19.200  99.600  53.620  1.00  0.00           N
ATOM   2031  CD  PRO   119      20.650  99.780  53.630  1.00  0.00           C
ATOM   2034  CA  PRO   119      18.500 100.830  53.420  1.00  0.00           C
ATOM   2036  CB  PRO   119      19.500 101.770  52.740  1.00  0.00           C
ATOM   2039  CG  PRO   119      20.890 101.190  53.080  1.00  0.00           C
ATOM   2042  C   PRO   119      17.300 100.750  52.550  1.00  0.00           C
ATOM   2043  O   PRO   119      16.290 101.420  52.780  1.00  0.00           O
ATOM   2044  N   MET   120      17.390  99.890  51.520  1.00  0.00           N
ATOM   2046  CA  MET   120      16.290  99.620  50.640  1.00  0.00           C
ATOM   2048  CB  MET   120      16.750  98.910  49.360  1.00  0.00           C
ATOM   2051  CG  MET   120      17.940  99.640  48.730  1.00  0.00           C
ATOM   2054  SD  MET   120      19.560  98.910  49.110  1.00  0.00           S
ATOM   2057  CE  MET   120      19.300  97.430  48.090  1.00  0.00           C
ATOM   2061  C   MET   120      15.210  98.900  51.360  1.00  0.00           C
ATOM   2062  O   MET   120      14.050  99.140  51.050  1.00  0.00           O
ATOM   2063  N   LEU   121      15.540  97.980  52.290  1.00  0.00           N
ATOM   2065  CA  LEU   121      14.570  97.290  53.070  1.00  0.00           C
ATOM   2067  CB  LEU   121      15.110  96.070  53.840  1.00  0.00           C
ATOM   2070  CG  LEU   121      15.860  95.000  53.030  1.00  0.00           C
ATOM   2074  CD1 LEU   121      16.780  94.170  53.950  1.00  0.00           C
ATOM   2080  CD2 LEU   121      14.790  94.090  52.410  1.00  0.00           C
ATOM   2084  C   LEU   121      13.770  98.160  53.980  1.00  0.00           C
ATOM   2085  O   LEU   121      12.560  98.060  54.160  1.00  0.00           O
ATOM   2086  N   GLN   122      14.430  99.160  54.580  1.00  0.00           N
ATOM   2088  CA  GLN   122      13.870 100.240  55.340  1.00  0.00           C
ATOM   2090  CB  GLN   122      15.040 100.970  56.010  1.00  0.00           C
ATOM   2093  CG  GLN   122      15.530 100.250  57.270  1.00  0.00           C
ATOM   2096  CD  GLN   122      16.850 100.790  57.810  1.00  0.00           C
ATOM   2097  OE1 GLN   122      17.780 100.080  58.200  1.00  0.00           O
ATOM   2098  NE2 GLN   122      16.950 102.140  57.910  1.00  0.00           N
ATOM   2101  C   GLN   122      12.950 101.150  54.600  1.00  0.00           C
ATOM   2102  O   GLN   122      11.810 101.390  55.010  1.00  0.00           O
ATOM   2103  N   GLN   123      13.290 101.730  53.440  1.00  0.00           N
ATOM   2105  CA  GLN   123      12.410 102.560  52.680  1.00  0.00           C
ATOM   2107  CB  GLN   123      13.230 103.370  51.660  1.00  0.00           C
ATOM   2110  CG  GLN   123      13.890 104.590  52.300  1.00  0.00           C
ATOM   2113  CD  GLN   123      14.550 105.400  51.190  1.00  0.00           C
ATOM   2114  OE1 GLN   123      14.620 105.020  50.020  1.00  0.00           O
ATOM   2115  NE2 GLN   123      15.090 106.620  51.480  1.00  0.00           N
ATOM   2118  C   GLN   123      11.360 101.830  51.900  1.00  0.00           C
ATOM   2119  O   GLN   123      10.770 102.340  50.960  1.00  0.00           O
ATOM   2120  N   LYS   124      11.180 100.530  52.200  1.00  0.00           N
ATOM   2122  CA  LYS   124      10.340  99.570  51.560  1.00  0.00           C
ATOM   2124  CB  LYS   124       8.870  99.790  51.970  1.00  0.00           C
ATOM   2127  CG  LYS   124       8.590  99.680  53.470  1.00  0.00           C
ATOM   2130  CD  LYS   124       7.080  99.650  53.720  1.00  0.00           C
ATOM   2133  CE  LYS   124       6.700  99.480  55.190  1.00  0.00           C
ATOM   2138  NZ  LYS   124       5.250  99.250  55.380  1.00  0.00           N
ATOM   2142  C   LYS   124      10.430  99.460  50.080  1.00  0.00           C
ATOM   2143  O   LYS   124       9.460  99.430  49.320  1.00  0.00           O
ATOM   2144  N   ARG   125      11.700  99.380  49.670  1.00  0.00           N
ATOM   2146  CA  ARG   125      12.050  99.310  48.280  1.00  0.00           C
ATOM   2148  CB  ARG   125      13.150 100.340  47.980  1.00  0.00           C
ATOM   2151  CG  ARG   125      12.640 101.740  47.650  1.00  0.00           C
ATOM   2154  CD  ARG   125      13.670 102.870  47.770  1.00  0.00           C
ATOM   2157  NE  ARG   125      14.800 102.630  46.830  1.00  0.00           N
ATOM   2159  CZ  ARG   125      15.960 103.340  46.930  1.00  0.00           C
ATOM   2166  C   ARG   125      12.510  97.920  48.020  1.00  0.00           C
ATOM   2167  O   ARG   125      13.650  97.460  47.920  1.00  0.00           O
ATOM   2168  N   TRP   126      11.560  96.970  48.050  1.00  0.00           N
ATOM   2170  CA  TRP   126      11.680  95.550  48.000  1.00  0.00           C
ATOM   2172  CB  TRP   126      10.390  94.750  48.190  1.00  0.00           C
ATOM   2175  CG  TRP   126       9.380  95.350  49.130  1.00  0.00           C
ATOM   2176  CD1 TRP   126       8.080  95.740  48.930  1.00  0.00           C
ATOM   2178  NE1 TRP   126       7.430  96.070  50.090  1.00  0.00           N
ATOM   2180  CE2 TRP   126       8.350  96.000  51.110  1.00  0.00           C
ATOM   2181  CD2 TRP   126       9.570  95.620  50.540  1.00  0.00           C
ATOM   2182  CE3 TRP   126      10.660  95.400  51.330  1.00  0.00           C
ATOM   2184  CZ3 TRP   126      10.530  95.630  52.680  1.00  0.00           C
ATOM   2186  CZ2 TRP   126       8.230  96.170  52.460  1.00  0.00           C
ATOM   2190  C   TRP   126      12.380  95.070  46.770  1.00  0.00           C
ATOM   2191  O   TRP   126      13.150  94.110  46.850  1.00  0.00           O
ATOM   2192  N   ASP   127      12.210  95.630  45.560  1.00  0.00           N
ATOM   2194  CA  ASP   127      12.840  95.180  44.360  1.00  0.00           C
ATOM   2196  CB  ASP   127      12.310  95.750  43.030  1.00  0.00           C
ATOM   2199  CG  ASP   127      10.850  95.340  42.960  1.00  0.00           C
ATOM   2200  OD1 ASP   127      10.010  96.000  43.640  1.00  0.00           O
ATOM   2201  OD2 ASP   127      10.550  94.480  42.090  1.00  0.00           O
ATOM   2202  C   ASP   127      14.310  95.370  44.290  1.00  0.00           C
ATOM   2203  O   ASP   127      15.060  94.480  43.870  1.00  0.00           O
ATOM   2204  N   GLU   128      14.820  96.540  44.710  1.00  0.00           N
ATOM   2206  CA  GLU   128      16.190  96.920  44.830  1.00  0.00           C
ATOM   2208  CB  GLU   128      16.290  98.430  45.090  1.00  0.00           C
ATOM   2211  CG  GLU   128      15.860  99.230  43.860  1.00  0.00           C
ATOM   2214  CD  GLU   128      15.720 100.700  44.250  1.00  0.00           C
ATOM   2215  OE1 GLU   128      16.540 101.580  43.870  1.00  0.00           O
ATOM   2216  OE2 GLU   128      14.690 100.980  44.920  1.00  0.00           O
ATOM   2217  C   GLU   128      16.960  96.100  45.810  1.00  0.00           C
ATOM   2218  O   GLU   128      18.140  95.800  45.630  1.00  0.00           O
ATOM   2219  N   ALA   129      16.270  95.640  46.860  1.00  0.00           N
ATOM   2221  CA  ALA   129      16.770  94.670  47.790  1.00  0.00           C
ATOM   2225  CB  ALA   129      15.890  94.730  49.050  1.00  0.00           C
ATOM   2229  C   ALA   129      16.930  93.280  47.270  1.00  0.00           C
ATOM   2230  O   ALA   129      17.910  92.580  47.510  1.00  0.00           O
ATOM   2231  N   ALA   130      15.900  92.860  46.510  1.00  0.00           N
ATOM   2233  CA  ALA   130      15.880  91.630  45.780  1.00  0.00           C
ATOM   2237  CB  ALA   130      14.520  91.440  45.090  1.00  0.00           C
ATOM   2241  C   ALA   130      16.980  91.510  44.790  1.00  0.00           C
ATOM   2242  O   ALA   130      17.730  90.540  44.780  1.00  0.00           O
ATOM   2243  N   VAL   131      17.250  92.590  44.030  1.00  0.00           N
ATOM   2245  CA  VAL   131      18.380  92.680  43.150  1.00  0.00           C
ATOM   2247  CB  VAL   131      18.400  93.930  42.320  1.00  0.00           C
ATOM   2251  CG1 VAL   131      19.660  94.160  41.460  1.00  0.00           C
ATOM   2257  CG2 VAL   131      17.280  93.990  41.260  1.00  0.00           C
ATOM   2261  C   VAL   131      19.700  92.470  43.810  1.00  0.00           C
ATOM   2262  O   VAL   131      20.530  91.810  43.200  1.00  0.00           O
ATOM   2263  N   ASN   132      19.960  92.910  45.050  1.00  0.00           N
ATOM   2265  CA  ASN   132      21.200  92.680  45.730  1.00  0.00           C
ATOM   2267  CB  ASN   132      21.220  93.440  47.060  1.00  0.00           C
ATOM   2270  CG  ASN   132      21.690  94.860  46.780  1.00  0.00           C
ATOM   2271  OD1 ASN   132      21.600  95.490  45.730  1.00  0.00           O
ATOM   2272  ND2 ASN   132      22.340  95.480  47.800  1.00  0.00           N
ATOM   2275  C   ASN   132      21.520  91.250  46.020  1.00  0.00           C
ATOM   2276  O   ASN   132      22.650  90.750  45.950  1.00  0.00           O
ATOM   2277  N   LEU   133      20.460  90.500  46.370  1.00  0.00           N
ATOM   2279  CA  LEU   133      20.590  89.110  46.680  1.00  0.00           C
ATOM   2281  CB  LEU   133      19.420  88.710  47.600  1.00  0.00           C
ATOM   2284  CG  LEU   133      19.480  89.070  49.090  1.00  0.00           C
ATOM   2288  CD1 LEU   133      18.100  89.420  49.670  1.00  0.00           C
ATOM   2294  CD2 LEU   133      20.160  87.850  49.720  1.00  0.00           C
ATOM   2298  C   LEU   133      20.580  88.220  45.480  1.00  0.00           C
ATOM   2299  O   LEU   133      21.110  87.110  45.480  1.00  0.00           O
ATOM   2300  N   ALA   134      20.210  88.750  44.300  1.00  0.00           N
ATOM   2302  CA  ALA   134      20.380  88.110  43.030  1.00  0.00           C
ATOM   2306  CB  ALA   134      19.470  88.700  41.940  1.00  0.00           C
ATOM   2310  C   ALA   134      21.820  88.140  42.650  1.00  0.00           C
ATOM   2311  O   ALA   134      22.440  87.120  42.370  1.00  0.00           O
ATOM   2312  N   LYS   135      22.480  89.300  42.840  1.00  0.00           N
ATOM   2314  CA  LYS   135      23.890  89.480  42.710  1.00  0.00           C
ATOM   2316  CB  LYS   135      24.150  90.990  42.590  1.00  0.00           C
ATOM   2319  CG  LYS   135      23.620  91.500  41.250  1.00  0.00           C
ATOM   2322  CD  LYS   135      24.140  92.900  40.910  1.00  0.00           C
ATOM   2325  CE  LYS   135      25.640  93.120  40.680  1.00  0.00           C
ATOM   2330  NZ  LYS   135      26.020  94.530  40.950  1.00  0.00           N
ATOM   2334  C   LYS   135      24.660  88.930  43.860  1.00  0.00           C
ATOM   2335  O   LYS   135      25.230  89.690  44.640  1.00  0.00           O
ATOM   2336  N   SER   136      24.610  87.600  44.040  1.00  0.00           N
ATOM   2338  CA  SER   136      25.240  86.830  45.070  1.00  0.00           C
ATOM   2340  CB  SER   136      24.340  86.490  46.280  1.00  0.00           C
ATOM   2343  OG  SER   136      23.320  85.580  45.920  1.00  0.00           O
ATOM   2345  C   SER   136      25.800  85.630  44.390  1.00  0.00           C
ATOM   2346  O   SER   136      25.310  85.240  43.330  1.00  0.00           O
ATOM   2347  N   ARG   137      26.790  84.990  45.050  1.00  0.00           N
ATOM   2349  CA  ARG   137      27.370  83.730  44.710  1.00  0.00           C
ATOM   2351  CB  ARG   137      28.440  83.350  45.750  1.00  0.00           C
ATOM   2354  CG  ARG   137      29.250  82.090  45.450  1.00  0.00           C
ATOM   2357  CD  ARG   137      30.490  81.850  46.320  1.00  0.00           C
ATOM   2360  NE  ARG   137      31.240  80.680  45.770  1.00  0.00           N
ATOM   2362  CZ  ARG   137      31.060  79.370  46.070  1.00  0.00           C
ATOM   2369  C   ARG   137      26.390  82.620  44.540  1.00  0.00           C
ATOM   2370  O   ARG   137      26.370  81.790  43.640  1.00  0.00           O
ATOM   2371  N   TRP   138      25.350  82.570  45.390  1.00  0.00           N
ATOM   2373  CA  TRP   138      24.310  81.590  45.480  1.00  0.00           C
ATOM   2375  CB  TRP   138      23.560  82.050  46.740  1.00  0.00           C
ATOM   2378  CG  TRP   138      22.200  81.440  47.000  1.00  0.00           C
ATOM   2379  CD1 TRP   138      21.930  80.150  47.340  1.00  0.00           C
ATOM   2381  NE1 TRP   138      20.680  80.040  47.880  1.00  0.00           N
ATOM   2383  CE2 TRP   138      20.070  81.270  47.870  1.00  0.00           C
ATOM   2384  CD2 TRP   138      20.980  82.150  47.270  1.00  0.00           C
ATOM   2385  CE3 TRP   138      20.670  83.480  47.150  1.00  0.00           C
ATOM   2387  CZ3 TRP   138      19.440  83.900  47.620  1.00  0.00           C
ATOM   2389  CZ2 TRP   138      18.800  81.650  48.210  1.00  0.00           C
ATOM   2393  C   TRP   138      23.340  81.640  44.350  1.00  0.00           C
ATOM   2394  O   TRP   138      22.900  80.590  43.880  1.00  0.00           O
ATOM   2395  N   TYR   139      23.010  82.820  43.780  1.00  0.00           N
ATOM   2397  CA  TYR   139      22.290  82.840  42.540  1.00  0.00           C
ATOM   2399  CB  TYR   139      21.830  84.300  42.400  1.00  0.00           C
ATOM   2402  CG  TYR   139      20.860  84.500  41.300  1.00  0.00           C
ATOM   2403  CD1 TYR   139      21.200  84.710  39.980  1.00  0.00           C
ATOM   2405  CE1 TYR   139      20.240  84.950  39.030  1.00  0.00           C
ATOM   2407  CZ  TYR   139      18.920  84.820  39.390  1.00  0.00           C
ATOM   2410  CD2 TYR   139      19.530  84.430  41.640  1.00  0.00           C
ATOM   2412  CE2 TYR   139      18.550  84.590  40.690  1.00  0.00           C
ATOM   2414  C   TYR   139      23.030  82.340  41.350  1.00  0.00           C
ATOM   2415  O   TYR   139      22.450  81.690  40.480  1.00  0.00           O
ATOM   2416  N   ASN   140      24.350  82.550  41.200  1.00  0.00           N
ATOM   2418  CA  ASN   140      25.120  81.830  40.230  1.00  0.00           C
ATOM   2420  CB  ASN   140      26.550  82.390  40.170  1.00  0.00           C
ATOM   2423  CG  ASN   140      26.470  83.710  39.430  1.00  0.00           C
ATOM   2424  OD1 ASN   140      25.440  84.330  39.140  1.00  0.00           O
ATOM   2425  ND2 ASN   140      27.650  84.230  39.000  1.00  0.00           N
ATOM   2428  C   ASN   140      25.200  80.350  40.370  1.00  0.00           C
ATOM   2429  O   ASN   140      24.860  79.590  39.480  1.00  0.00           O
ATOM   2430  N   GLN   141      25.580  79.850  41.560  1.00  0.00           N
ATOM   2432  CA  GLN   141      25.480  78.480  41.980  1.00  0.00           C
ATOM   2434  CB  GLN   141      26.170  78.320  43.340  1.00  0.00           C
ATOM   2437  CG  GLN   141      27.620  78.800  43.460  1.00  0.00           C
ATOM   2440  CD  GLN   141      28.510  77.780  42.780  1.00  0.00           C
ATOM   2441  OE1 GLN   141      29.030  78.040  41.700  1.00  0.00           O
ATOM   2442  NE2 GLN   141      28.610  76.540  43.350  1.00  0.00           N
ATOM   2445  C   GLN   141      24.210  77.690  41.950  1.00  0.00           C
ATOM   2446  O   GLN   141      24.300  76.520  41.590  1.00  0.00           O
ATOM   2447  N   THR   142      23.030  78.210  42.340  1.00  0.00           N
ATOM   2449  CA  THR   142      21.820  77.470  42.250  1.00  0.00           C
ATOM   2451  CB  THR   142      21.470  76.680  43.480  1.00  0.00           C
ATOM   2453  OG1 THR   142      21.960  77.380  44.610  1.00  0.00           O
ATOM   2457  CG2 THR   142      22.130  75.290  43.460  1.00  0.00           C
ATOM   2461  C   THR   142      20.730  78.410  41.850  1.00  0.00           C
ATOM   2462  O   THR   142      20.040  78.830  42.780  1.00  0.00           O
ATOM   2463  N   PRO   143      20.490  78.830  40.650  1.00  0.00           N
ATOM   2464  CD  PRO   143      21.390  78.640  39.520  1.00  0.00           C
ATOM   2467  CA  PRO   143      19.560  79.900  40.430  1.00  0.00           C
ATOM   2469  CB  PRO   143      19.860  80.440  39.030  1.00  0.00           C
ATOM   2472  CG  PRO   143      20.580  79.260  38.370  1.00  0.00           C
ATOM   2475  C   PRO   143      18.130  79.470  40.410  1.00  0.00           C
ATOM   2476  O   PRO   143      17.350  80.300  40.870  1.00  0.00           O
ATOM   2477  N   ASN   144      17.760  78.210  40.100  1.00  0.00           N
ATOM   2479  CA  ASN   144      16.380  77.870  40.100  1.00  0.00           C
ATOM   2481  CB  ASN   144      16.130  76.480  39.480  1.00  0.00           C
ATOM   2484  CG  ASN   144      16.610  76.560  38.040  1.00  0.00           C
ATOM   2485  OD1 ASN   144      17.730  76.110  37.760  1.00  0.00           O
ATOM   2486  ND2 ASN   144      15.860  77.290  37.170  1.00  0.00           N
ATOM   2489  C   ASN   144      15.760  77.940  41.450  1.00  0.00           C
ATOM   2490  O   ASN   144      14.630  78.390  41.650  1.00  0.00           O
ATOM   2491  N   ARG   145      16.510  77.480  42.470  1.00  0.00           N
ATOM   2493  CA  ARG   145      16.090  77.600  43.830  1.00  0.00           C
ATOM   2495  CB  ARG   145      16.970  76.660  44.670  1.00  0.00           C
ATOM   2498  CG  ARG   145      16.610  76.590  46.150  1.00  0.00           C
ATOM   2501  CD  ARG   145      17.640  75.760  46.930  1.00  0.00           C
ATOM   2504  NE  ARG   145      17.130  75.740  48.330  1.00  0.00           N
ATOM   2506  CZ  ARG   145      17.690  75.040  49.360  1.00  0.00           C
ATOM   2513  C   ARG   145      16.110  78.980  44.400  1.00  0.00           C
ATOM   2514  O   ARG   145      15.100  79.480  44.900  1.00  0.00           O
ATOM   2515  N   ALA   146      17.270  79.650  44.300  1.00  0.00           N
ATOM   2517  CA  ALA   146      17.380  81.030  44.680  1.00  0.00           C
ATOM   2521  CB  ALA   146      18.830  81.400  44.350  1.00  0.00           C
ATOM   2525  C   ALA   146      16.390  81.990  44.120  1.00  0.00           C
ATOM   2526  O   ALA   146      15.850  82.850  44.810  1.00  0.00           O
ATOM   2527  N   LYS   147      16.050  81.990  42.820  1.00  0.00           N
ATOM   2529  CA  LYS   147      15.100  82.820  42.160  1.00  0.00           C
ATOM   2531  CB  LYS   147      14.900  82.550  40.660  1.00  0.00           C
ATOM   2534  CG  LYS   147      14.310  83.680  39.810  1.00  0.00           C
ATOM   2537  CD  LYS   147      14.110  83.290  38.350  1.00  0.00           C
ATOM   2540  CE  LYS   147      15.390  82.870  37.620  1.00  0.00           C
ATOM   2545  NZ  LYS   147      15.270  82.810  36.150  1.00  0.00           N
ATOM   2549  C   LYS   147      13.720  82.710  42.720  1.00  0.00           C
ATOM   2550  O   LYS   147      12.950  83.650  42.890  1.00  0.00           O
ATOM   2551  N   ARG   148      13.340  81.520  43.210  1.00  0.00           N
ATOM   2553  CA  ARG   148      12.100  81.480  43.920  1.00  0.00           C
ATOM   2555  CB  ARG   148      11.810  79.990  44.140  1.00  0.00           C
ATOM   2558  CG  ARG   148      10.420  79.790  44.760  1.00  0.00           C
ATOM   2561  CD  ARG   148       9.950  78.340  44.920  1.00  0.00           C
ATOM   2564  NE  ARG   148      10.980  77.590  45.690  1.00  0.00           N
ATOM   2566  CZ  ARG   148      11.380  76.330  45.370  1.00  0.00           C
ATOM   2573  C   ARG   148      12.160  82.160  45.250  1.00  0.00           C
ATOM   2574  O   ARG   148      11.220  82.880  45.580  1.00  0.00           O
ATOM   2575  N   VAL   149      13.190  82.030  46.100  1.00  0.00           N
ATOM   2577  CA  VAL   149      13.450  82.690  47.350  1.00  0.00           C
ATOM   2579  CB  VAL   149      14.730  82.250  47.980  1.00  0.00           C
ATOM   2583  CG1 VAL   149      14.750  82.780  49.430  1.00  0.00           C
ATOM   2589  CG2 VAL   149      15.040  80.740  48.090  1.00  0.00           C
ATOM   2593  C   VAL   149      13.360  84.170  47.170  1.00  0.00           C
ATOM   2594  O   VAL   149      12.550  84.800  47.860  1.00  0.00           O
ATOM   2595  N   ILE   150      14.110  84.710  46.200  1.00  0.00           N
ATOM   2597  CA  ILE   150      14.120  86.120  45.970  1.00  0.00           C
ATOM   2599  CB  ILE   150      15.300  86.410  45.090  1.00  0.00           C
ATOM   2603  CG2 ILE   150      15.500  87.880  44.670  1.00  0.00           C
ATOM   2607  CG1 ILE   150      16.580  86.060  45.850  1.00  0.00           C
ATOM   2612  CD  ILE   150      17.710  85.620  44.920  1.00  0.00           C
ATOM   2616  C   ILE   150      12.850  86.660  45.400  1.00  0.00           C
ATOM   2617  O   ILE   150      12.390  87.720  45.840  1.00  0.00           O
ATOM   2618  N   THR   151      12.270  85.960  44.400  1.00  0.00           N
ATOM   2620  CA  THR   151      10.970  86.320  43.950  1.00  0.00           C
ATOM   2622  CB  THR   151      10.440  85.570  42.770  1.00  0.00           C
ATOM   2624  OG1 THR   151      11.410  85.600  41.730  1.00  0.00           O
ATOM   2628  CG2 THR   151       9.200  86.220  42.130  1.00  0.00           C
ATOM   2632  C   THR   151       9.920  86.430  45.000  1.00  0.00           C
ATOM   2633  O   THR   151       9.230  87.440  45.160  1.00  0.00           O
ATOM   2634  N   THR   152       9.860  85.440  45.920  1.00  0.00           N
ATOM   2636  CA  THR   152       8.990  85.320  47.040  1.00  0.00           C
ATOM   2638  CB  THR   152       9.060  84.000  47.760  1.00  0.00           C
ATOM   2640  OG1 THR   152       8.720  82.970  46.850  1.00  0.00           O
ATOM   2644  CG2 THR   152       8.080  83.860  48.940  1.00  0.00           C
ATOM   2648  C   THR   152       9.200  86.440  48.010  1.00  0.00           C
ATOM   2649  O   THR   152       8.370  87.070  48.650  1.00  0.00           O
ATOM   2650  N   PHE   153      10.450  86.900  48.230  1.00  0.00           N
ATOM   2652  CA  PHE   153      10.710  88.040  49.050  1.00  0.00           C
ATOM   2654  CB  PHE   153      12.240  88.030  49.220  1.00  0.00           C
ATOM   2657  CG  PHE   153      12.700  89.080  50.170  1.00  0.00           C
ATOM   2658  CD1 PHE   153      13.380  90.220  49.800  1.00  0.00           C
ATOM   2660  CE1 PHE   153      13.760  91.140  50.750  1.00  0.00           C
ATOM   2662  CZ  PHE   153      13.510  90.870  52.080  1.00  0.00           C
ATOM   2664  CD2 PHE   153      12.470  88.820  51.500  1.00  0.00           C
ATOM   2666  CE2 PHE   153      12.910  89.700  52.460  1.00  0.00           C
ATOM   2668  C   PHE   153      10.270  89.280  48.340  1.00  0.00           C
ATOM   2669  O   PHE   153       9.640  90.190  48.880  1.00  0.00           O
ATOM   2670  N   ARG   154      10.420  89.370  47.010  1.00  0.00           N
ATOM   2672  CA  ARG   154      10.060  90.480  46.180  1.00  0.00           C
ATOM   2674  CB  ARG   154      10.700  90.350  44.790  1.00  0.00           C
ATOM   2677  CG  ARG   154      10.480  91.500  43.810  1.00  0.00           C
ATOM   2680  CD  ARG   154      11.270  91.240  42.540  1.00  0.00           C
ATOM   2683  NE  ARG   154      10.380  90.450  41.650  1.00  0.00           N
ATOM   2685  CZ  ARG   154       9.380  90.990  40.880  1.00  0.00           C
ATOM   2692  C   ARG   154       8.590  90.680  46.130  1.00  0.00           C
ATOM   2693  O   ARG   154       8.060  91.740  46.460  1.00  0.00           O
ATOM   2694  N   THR   155       7.820  89.650  45.710  1.00  0.00           N
ATOM   2696  CA  THR   155       6.400  89.760  45.590  1.00  0.00           C
ATOM   2698  CB  THR   155       5.840  88.670  44.730  1.00  0.00           C
ATOM   2700  OG1 THR   155       5.930  87.400  45.370  1.00  0.00           O
ATOM   2704  CG2 THR   155       6.490  88.500  43.350  1.00  0.00           C
ATOM   2708  C   THR   155       5.670  89.880  46.890  1.00  0.00           C
ATOM   2709  O   THR   155       4.700  90.620  46.830  1.00  0.00           O
ATOM   2710  N   GLY   156       6.150  89.120  47.890  1.00  0.00           N
ATOM   2712  CA  GLY   156       5.460  89.030  49.140  1.00  0.00           C
ATOM   2715  C   GLY   156       4.340  88.050  49.070  1.00  0.00           C
ATOM   2716  O   GLY   156       3.300  88.150  49.730  1.00  0.00           O
ATOM   2717  N   THR   157       4.480  86.980  48.270  1.00  0.00           N
ATOM   2719  CA  THR   157       3.510  85.960  48.020  1.00  0.00           C
ATOM   2721  CB  THR   157       2.580  86.260  46.890  1.00  0.00           C
ATOM   2723  OG1 THR   157       3.210  86.670  45.690  1.00  0.00           O
ATOM   2727  CG2 THR   157       1.670  87.470  47.220  1.00  0.00           C
ATOM   2731  C   THR   157       4.150  84.620  47.820  1.00  0.00           C
ATOM   2732  O   THR   157       5.230  84.470  47.260  1.00  0.00           O
ATOM   2733  N   TRP   158       3.540  83.530  48.310  1.00  0.00           N
ATOM   2735  CA  TRP   158       4.120  82.260  48.620  1.00  0.00           C
ATOM   2737  CB  TRP   158       4.130  81.890  50.110  1.00  0.00           C
ATOM   2740  CG  TRP   158       2.770  81.690  50.760  1.00  0.00           C
ATOM   2741  CD1 TRP   158       1.910  82.650  51.210  1.00  0.00           C
ATOM   2743  NE1 TRP   158       0.810  82.100  51.820  1.00  0.00           N
ATOM   2745  CE2 TRP   158       1.030  80.740  51.840  1.00  0.00           C
ATOM   2746  CD2 TRP   158       2.220  80.430  51.160  1.00  0.00           C
ATOM   2747  CE3 TRP   158       2.680  79.150  51.020  1.00  0.00           C
ATOM   2749  CZ3 TRP   158       1.990  78.180  51.710  1.00  0.00           C
ATOM   2751  CZ2 TRP   158       0.360  79.760  52.500  1.00  0.00           C
ATOM   2755  C   TRP   158       3.540  81.270  47.670  1.00  0.00           C
ATOM   2756  O   TRP   158       3.610  80.060  47.880  1.00  0.00           O
ATOM   2757  N   ASP   159       2.920  81.650  46.540  1.00  0.00           N
ATOM   2759  CA  ASP   159       2.280  80.710  45.660  1.00  0.00           C
ATOM   2761  CB  ASP   159       1.600  81.550  44.560  1.00  0.00           C
ATOM   2764  CG  ASP   159       0.360  82.280  45.060  1.00  0.00           C
ATOM   2765  OD1 ASP   159       0.500  83.500  45.340  1.00  0.00           O
ATOM   2766  OD2 ASP   159      -0.700  81.600  45.040  1.00  0.00           O
ATOM   2767  C   ASP   159       3.120  79.600  45.130  1.00  0.00           C
ATOM   2768  O   ASP   159       2.620  78.480  45.090  1.00  0.00           O
ATOM   2769  N   ALA   160       4.370  79.880  44.730  1.00  0.00           N
ATOM   2771  CA  ALA   160       5.210  78.860  44.180  1.00  0.00           C
ATOM   2775  CB  ALA   160       6.550  79.500  43.780  1.00  0.00           C
ATOM   2779  C   ALA   160       5.450  77.790  45.190  1.00  0.00           C
ATOM   2780  O   ALA   160       5.360  76.590  44.930  1.00  0.00           O
ATOM   2781  N   TYR   161       5.730  78.130  46.470  1.00  0.00           N
ATOM   2783  CA  TYR   161       5.820  77.210  47.560  1.00  0.00           C
ATOM   2785  CB  TYR   161       6.220  77.880  48.880  1.00  0.00           C
ATOM   2788  CG  TYR   161       7.680  78.170  48.730  1.00  0.00           C
ATOM   2789  CD1 TYR   161       8.120  79.470  48.690  1.00  0.00           C
ATOM   2791  CE1 TYR   161       9.460  79.770  48.660  1.00  0.00           C
ATOM   2793  CZ  TYR   161      10.340  78.720  48.780  1.00  0.00           C
ATOM   2796  CD2 TYR   161       8.580  77.130  48.790  1.00  0.00           C
ATOM   2798  CE2 TYR   161       9.920  77.410  48.850  1.00  0.00           C
ATOM   2800  C   TYR   161       4.600  76.400  47.850  1.00  0.00           C
ATOM   2801  O   TYR   161       4.760  75.190  47.980  1.00  0.00           O
ATOM   2802  N   LYS   162       3.380  76.980  47.820  1.00  0.00           N
ATOM   2804  CA  LYS   162       2.110  76.350  47.990  1.00  0.00           C
ATOM   2806  CB  LYS   162       1.000  77.410  48.090  1.00  0.00           C
ATOM   2809  CG  LYS   162      -0.210  77.030  48.950  1.00  0.00           C
ATOM   2812  CD  LYS   162      -1.120  78.230  49.250  1.00  0.00           C
ATOM   2815  CE  LYS   162      -1.970  78.660  48.050  1.00  0.00           C
ATOM   2820  NZ  LYS   162      -2.690  79.870  48.500  1.00  0.00           N
ATOM   2824  C   LYS   162       1.800  75.330  46.950  1.00  0.00           C
ATOM   2825  O   LYS   162       0.940  74.480  47.200  1.00  0.00           O
ATOM   2826  N   ASN   163       2.470  75.370  45.780  1.00  0.00           N
ATOM   2828  CA  ASN   163       2.300  74.360  44.780  1.00  0.00           C
ATOM   2830  CB  ASN   163       2.140  75.010  43.390  1.00  0.00           C
ATOM   2833  CG  ASN   163       0.850  75.800  43.210  1.00  0.00           C
ATOM   2834  OD1 ASN   163      -0.120  75.270  42.680  1.00  0.00           O
ATOM   2835  ND2 ASN   163       0.720  77.050  43.730  1.00  0.00           N
ATOM   2838  C   ASN   163       3.430  73.390  44.660  1.00  0.00           C
ATOM   2839  O   ASN   163       3.500  72.580  43.750  1.00  0.00           O
ATOM   2840  N   LEU   164       4.440  73.440  45.540  1.00  0.00           N
ATOM   2842  CA  LEU   164       5.510  72.490  45.570  1.00  0.00           C
ATOM   2844  CB  LEU   164       6.810  73.130  46.090  1.00  0.00           C
ATOM   2847  CG  LEU   164       8.110  72.400  45.690  1.00  0.00           C
ATOM   2851  CD1 LEU   164       8.540  72.510  44.220  1.00  0.00           C
ATOM   2857  CD2 LEU   164       9.150  73.000  46.650  1.00  0.00           C
ATOM   2861  C   LEU   164       5.200  71.220  46.350  1.00  0.00           C
ATOM   2862  OT1 LEU   164       4.990  70.140  45.730  1.00  0.00           O
ATOM   2863  OT2 LEU   164       5.000  71.270  47.590  1.00  0.00           O
CONECT   16   18
CONECT   17   18
CONECT   22    7   23   24
CONECT    7    3    9   22
CONECT    9    7   12
CONECT   18   15
CONECT   12    9   15
CONECT    4    3
CONECT    5    3
CONECT    6    3
CONECT    8    7
CONECT   10    9
CONECT   11    9
CONECT   19   18
CONECT   20   18
CONECT   21   18
CONECT   13   12
CONECT   14   12
CONECT    1    3
CONECT    2    3
CONECT    3    7
CONECT   23   22
CONECT   15   18   12
CONECT   34   33
CONECT   35   33
CONECT   36   26   37   38
CONECT   26   24   28   36
CONECT   28   26   31
CONECT   31   28   32   33
CONECT   27   26
CONECT   29   28
CONECT   30   28
CONECT   25   24
CONECT   24   22   26
CONECT   33   31
CONECT   37   36
CONECT   32   31
CONECT   53   55
CONECT   44   46
CONECT   54   55
CONECT   45   46
CONECT   59   60   61   40
CONECT   40   59   38   42
CONECT   42   50   40   46
CONECT   55   50
CONECT   50   55   42
CONECT   46   42
CONECT   41   40
CONECT   43   42
CONECT   56   55
CONECT   57   55
CONECT   58   55
CONECT   39   38
CONECT   38   36   40
CONECT   60   59
CONECT  107  109
CONECT  108  109
CONECT  113   98  114  115
CONECT   98   96  100  113
CONECT  100   98  103
CONECT  109  106
CONECT  103  100  106
CONECT   99   98
CONECT  101  100
CONECT  102  100
CONECT  110  109
CONECT  111  109
CONECT  112  109
CONECT  104  103
CONECT  105  103
CONECT   97   96
CONECT   96   94   98
CONECT  114  113
CONECT  106  103  109
CONECT  124  126
CONECT  130  132
CONECT  125  126
CONECT  131  132
CONECT  136  117  137  138
CONECT  117  115  119  136
CONECT  119  117  122
CONECT  126  122
CONECT  132  122
CONECT  122  119  126  132
CONECT  118  117
CONECT  120  119
CONECT  121  119
CONECT  123  122
CONECT  116  115
CONECT  115  113  117
CONECT  137  136
CONECT  160  140  161  162
CONECT  140  138  142  160
CONECT  142  140  145
CONECT  148  145  151
CONECT  145  142  148
CONECT  153  151
CONECT  141  140
CONECT  143  142
CONECT  144  142
CONECT  149  148
CONECT  150  148
CONECT  152  151
CONECT  146  145
CONECT  147  145
CONECT  139  138
CONECT  138  136  140
CONECT  151  148  153
CONECT  154  153
CONECT  157  153
CONECT  161  160
CONECT  175  174
CONECT  177  179
CONECT  168  170
CONECT  176  174
CONECT  178  179
CONECT  169  170
CONECT  183  164  184  185
CONECT  164  162  166  183
CONECT  166  164  170  174
CONECT  179  174
CONECT  174  166  179
CONECT  170  166
CONECT  165  164
CONECT  167  166
CONECT  180  179
CONECT  181  179
CONECT  182  179
CONECT  163  162
CONECT  162  160  164
CONECT  184  183
CONECT  228  230
CONECT  234  236
CONECT  229  230
CONECT  235  236
CONECT  240  221  241  242
CONECT  221  219  223  240
CONECT  223  221  226
CONECT  230  226
CONECT  236  226
CONECT  226  223  230  236
CONECT  222  221
CONECT  224  223
CONECT  225  223
CONECT  227  226
CONECT  220  219
CONECT  219  217  221
CONECT  241  240
CONECT  264  244  265  266
CONECT  244  242  246  264
CONECT  246  244  249
CONECT  252  249  255
CONECT  249  246  252
CONECT  257  255
CONECT  245  244
CONECT  247  246
CONECT  248  246
CONECT  253  252
CONECT  254  252
CONECT  256  255
CONECT  250  249
CONECT  251  249
CONECT  243  242
CONECT  242  240  244
CONECT  255  252  257
CONECT  258  257
CONECT  261  257
CONECT  265  264
CONECT  275  277
CONECT  281  283
CONECT  276  277
CONECT  282  283
CONECT  287  268  288  289
CONECT  268  266  270  287
CONECT  270  268  273
CONECT  277  273
CONECT  283  273
CONECT  273  270  277  283
CONECT  269  268
CONECT  271  270
CONECT  272  270
CONECT  274  273
CONECT  267  266
CONECT  266  264  268
CONECT  288  287
CONECT  305  307
CONECT  306  307
CONECT  311  291  312  313
CONECT  291  289  293  311
CONECT  293  291  296
CONECT  299  296  302
CONECT  302  299  307
CONECT  296  293  299
CONECT  292  291
CONECT  294  293
CONECT  295  293
CONECT  300  299
CONECT  301  299
CONECT  303  302
CONECT  304  302
CONECT  297  296
CONECT  298  296
CONECT  290  289
CONECT  308  307
CONECT  309  307
CONECT  310  307
CONECT  289  287  291
CONECT  307  302
CONECT  312  311
CONECT  328  330
CONECT  319  321
CONECT  329  330
CONECT  320  321
CONECT  334  315  335  336
CONECT  315  313  317  334
CONECT  317  315  321  325
CONECT  330  325
CONECT  325  317  330
CONECT  321  317
CONECT  316  315
CONECT  318  317
CONECT  331  330
CONECT  332  330
CONECT  333  330
CONECT  314  313
CONECT  313  311  315
CONECT  335  334
CONECT  373  375
CONECT  374  375
CONECT  379  359  380  381
CONECT  359  357  361  379
CONECT  361  359  364
CONECT  367  364  370
CONECT  370  367  375
CONECT  364  361  367
CONECT  360  359
CONECT  362  361
CONECT  363  361
CONECT  368  367
CONECT  369  367
CONECT  371  370
CONECT  372  370
CONECT  365  364
CONECT  366  364
CONECT  358  357
CONECT  376  375
CONECT  377  375
CONECT  378  375
CONECT  357  355  359
CONECT  375  370
CONECT  380  379
CONECT  401  403
CONECT  402  403
CONECT  407  395  408  409
CONECT  395  393  397  407
CONECT  397  395  399  403
CONECT  403  397
CONECT  396  395
CONECT  398  397
CONECT  400  399
CONECT  394  393
CONECT  393  391  395
CONECT  408  407
CONECT  399  397
CONECT  481  483
CONECT  482  483
CONECT  487  475  488  489
CONECT  475  473  477  487
CONECT  477  475  479  483
CONECT  483  477
CONECT  476  475
CONECT  478  477
CONECT  480  479
CONECT  474  473
CONECT  473  471  475
CONECT  488  487
CONECT  479  477
CONECT  504  506
CONECT  495  497
CONECT  505  506
CONECT  496  497
CONECT  510  491  511  512
CONECT  491  489  493  510
CONECT  493  491  497  501
CONECT  506  501
CONECT  501  493  506
CONECT  497  493
CONECT  492  491
CONECT  494  493
CONECT  507  506
CONECT  508  506
CONECT  509  506
CONECT  490  489
CONECT  489  487  491
CONECT  511  510
CONECT  534  536
CONECT  525  527
CONECT  535  536
CONECT  526  527
CONECT  540  521  541  542
CONECT  521  519  523  540
CONECT  523  521  527  531
CONECT  536  531
CONECT  531  523  536
CONECT  527  523
CONECT  522  521
CONECT  524  523
CONECT  537  536
CONECT  538  536
CONECT  539  536
CONECT  520  519
CONECT  519  517  521
CONECT  541  540
CONECT  575  577
CONECT  581  583
CONECT  576  577
CONECT  582  583
CONECT  587  568  588  589
CONECT  568  566  570  587
CONECT  570  568  573
CONECT  577  573
CONECT  583  573
CONECT  573  570  577  583
CONECT  569  568
CONECT  571  570
CONECT  572  570
CONECT  574  573
CONECT  567  566
CONECT  566  564  568
CONECT  588  587
CONECT  598  600
CONECT  604  606
CONECT  599  600
CONECT  605  606
CONECT  610  591  611  612
CONECT  591  589  593  610
CONECT  593  591  596
CONECT  600  596
CONECT  606  596
CONECT  596  593  600  606
CONECT  592  591
CONECT  594  593
CONECT  595  593
CONECT  597  596
CONECT  590  589
CONECT  589  587  591
CONECT  611  610
CONECT  620  622
CONECT  621  622
CONECT  626  614  627  628
CONECT  614  612  616  626
CONECT  616  614  618  622
CONECT  622  616
CONECT  615  614
CONECT  617  616
CONECT  619  618
CONECT  613  612
CONECT  612  610  614
CONECT  627  626
CONECT  618  616
CONECT  644  646
CONECT  645  646
CONECT  650  630  651  652
CONECT  630  628  632  650
CONECT  632  630  635
CONECT  638  635  641
CONECT  641  638  646
CONECT  635  632  638
CONECT  631  630
CONECT  633  632
CONECT  634  632
CONECT  639  638
CONECT  640  638
CONECT  642  641
CONECT  643  641
CONECT  636  635
CONECT  637  635
CONECT  629  628
CONECT  647  646
CONECT  648  646
CONECT  649  646
CONECT  628  626  630
CONECT  646  641
CONECT  651  650
CONECT  697  699
CONECT  703  705
CONECT  698  699
CONECT  704  705
CONECT  709  690  710  711
CONECT  690  688  692  709
CONECT  692  690  695
CONECT  699  695
CONECT  705  695
CONECT  695  692  699  705
CONECT  691  690
CONECT  693  692
CONECT  694  692
CONECT  696  695
CONECT  689  688
CONECT  688  686  690
CONECT  710  709
CONECT  721  720
CONECT  722  720
CONECT  723  713  724  725
CONECT  713  711  715  723
CONECT  715  713  718
CONECT  718  715  719  720
CONECT  714  713
CONECT  716  715
CONECT  717  715
CONECT  712  711
CONECT  711  709  713
CONECT  720  718
CONECT  724  723
CONECT  719  718
CONECT  729  731
CONECT  730  731
CONECT  735  727  736  737
CONECT  727  725  731  735
CONECT  731  727
CONECT  728  727
CONECT  732  731
CONECT  733  731
CONECT  734  731
CONECT  726  725
CONECT  725  723  727
CONECT  736  735
CONECT  741  743
CONECT  742  743
CONECT  747  739  748  749
CONECT  739  737  743  747
CONECT  743  739
CONECT  740  739
CONECT  744  743
CONECT  745  743
CONECT  746  743
CONECT  738  737
CONECT  737  735  739
CONECT  748  747
CONECT  765  767
CONECT  766  767
CONECT  771  751  772  773
CONECT  751  749  753  771
CONECT  753  751  756
CONECT  759  756  762
CONECT  762  759  767
CONECT  756  753  759
CONECT  752  751
CONECT  754  753
CONECT  755  753
CONECT  760  759
CONECT  761  759
CONECT  763  762
CONECT  764  762
CONECT  757  756
CONECT  758  756
CONECT  750  749
CONECT  768  767
CONECT  769  767
CONECT  770  767
CONECT  749  747  751
CONECT  767  762
CONECT  772  771
CONECT  808  810
CONECT  814  816
CONECT  809  810
CONECT  815  816
CONECT  820  801  821  822
CONECT  801  799  803  820
CONECT  803  801  806
CONECT  810  806
CONECT  816  806
CONECT  806  803  810  816
CONECT  802  801
CONECT  804  803
CONECT  805  803
CONECT  807  806
CONECT  800  799
CONECT  799  797  801
CONECT  821  820
CONECT  850  852
CONECT  851  852
CONECT  856  836  857  858
CONECT  836  834  838  856
CONECT  838  836  841
CONECT  844  841  847
CONECT  847  844  852
CONECT  841  838  844
CONECT  837  836
CONECT  839  838
CONECT  840  838
CONECT  845  844
CONECT  846  844
CONECT  848  847
CONECT  849  847
CONECT  842  841
CONECT  843  841
CONECT  835  834
CONECT  853  852
CONECT  854  852
CONECT  855  852
CONECT  834  832  836
CONECT  852  847
CONECT  857  856
CONECT  862  864
CONECT  863  864
CONECT  868  860  869  870
CONECT  860  858  864  868
CONECT  864  860
CONECT  861  860
CONECT  865  864
CONECT  866  864
CONECT  867  864
CONECT  859  858
CONECT  858  856  860
CONECT  869  868
CONECT  885  887
CONECT  876  878
CONECT  886  887
CONECT  877  878
CONECT  891  872  892  893
CONECT  872  870  874  891
CONECT  874  872  878  882
CONECT  887  882
CONECT  882  874  887
CONECT  878  874
CONECT  873  872
CONECT  875  874
CONECT  888  887
CONECT  889  887
CONECT  890  887
CONECT  871  870
CONECT  870  868  872
CONECT  892  891
CONECT  922  902  923  924
CONECT  902  900  904  922
CONECT  904  902  907
CONECT  910  907  913
CONECT  907  904  910
CONECT  915  913
CONECT  903  902
CONECT  905  904
CONECT  906  904
CONECT  911  910
CONECT  912  910
CONECT  914  913
CONECT  908  907
CONECT  909  907
CONECT  901  900
CONECT  900  898  902
CONECT  913  910  915
CONECT  916  915
CONECT  919  915
CONECT  923  922
CONECT  934  933
CONECT  935  933
CONECT  936  926  937  938
CONECT  926  924  928  936
CONECT  928  926  931
CONECT  931  928  932  933
CONECT  927  926
CONECT  929  928
CONECT  930  928
CONECT  925  924
CONECT  924  922  926
CONECT  933  931
CONECT  937  936
CONECT  932  931
CONECT  946  948
CONECT  947  948
CONECT  952  940  953  954
CONECT  940  938  942  952
CONECT  942  940  944  948
CONECT  948  942
CONECT  941  940
CONECT  943  942
CONECT  945  944
CONECT  939  938
CONECT  938  936  940
CONECT  953  952
CONECT  944  942
CONECT  964  963
CONECT  965  963
CONECT  966  956  967  968
CONECT  956  954  958  966
CONECT  958  956  961
CONECT  961  958  962  963
CONECT  957  956
CONECT  959  958
CONECT  960  958
CONECT  955  954
CONECT  954  952  956
CONECT  963  961
CONECT  967  966
CONECT  962  961
CONECT  981  983
CONECT  987  989
CONECT  982  983
CONECT  988  989
CONECT  993  977  994  995
CONECT  977  975  979  993
CONECT  979  977  983  989
CONECT  983  979
CONECT  989  979
CONECT  978  977
CONECT  980  979
CONECT  976  975
CONECT  975  973  977
CONECT  994  993
CONECT 1008 1007
CONECT 1010 1012
CONECT 1001 1003
CONECT 1009 1007
CONECT 1011 1012
CONECT 1002 1003
CONECT 1016  997 1017 1018
CONECT  997  995  999 1016
CONECT  999  997 1003 1007
CONECT 1012 1007
CONECT 1007  999 1012
CONECT 1003  999
CONECT  998  997
CONECT 1000  999
CONECT 1013 1012
CONECT 1014 1012
CONECT 1015 1012
CONECT  996  995
CONECT  995  993  997
CONECT 1017 1016
CONECT 1026 1028
CONECT 1027 1028
CONECT 1032 1020 1033 1034
CONECT 1020 1018 1022 1032
CONECT 1022 1020 1024 1028
CONECT 1028 1022
CONECT 1021 1020
CONECT 1023 1022
CONECT 1025 1024
CONECT 1019 1018
CONECT 1018 1016 1020
CONECT 1033 1032
CONECT 1024 1022
CONECT 1050 1052
CONECT 1051 1052
CONECT 1056 1036 1057 1058
CONECT 1036 1034 1038 1056
CONECT 1038 1036 1041
CONECT 1044 1041 1047
CONECT 1047 1044 1052
CONECT 1041 1038 1044
CONECT 1037 1036
CONECT 1039 1038
CONECT 1040 1038
CONECT 1045 1044
CONECT 1046 1044
CONECT 1048 1047
CONECT 1049 1047
CONECT 1042 1041
CONECT 1043 1041
CONECT 1035 1034
CONECT 1053 1052
CONECT 1054 1052
CONECT 1055 1052
CONECT 1034 1032 1036
CONECT 1052 1047
CONECT 1057 1056
CONECT 1089 1091
CONECT 1090 1091
CONECT 1095 1087 1096 1097
CONECT 1087 1085 1091 1095
CONECT 1091 1087
CONECT 1088 1087
CONECT 1092 1091
CONECT 1093 1091
CONECT 1094 1091
CONECT 1086 1085
CONECT 1085 1083 1087
CONECT 1096 1095
CONECT 1128 1130
CONECT 1129 1130
CONECT 1134 1114 1135 1136
CONECT 1114 1112 1116 1134
CONECT 1116 1114 1119
CONECT 1122 1119 1125
CONECT 1125 1122 1130
CONECT 1119 1116 1122
CONECT 1115 1114
CONECT 1117 1116
CONECT 1118 1116
CONECT 1123 1122
CONECT 1124 1122
CONECT 1126 1125
CONECT 1127 1125
CONECT 1120 1119
CONECT 1121 1119
CONECT 1113 1112
CONECT 1131 1130
CONECT 1132 1130
CONECT 1133 1130
CONECT 1112 1110 1114
CONECT 1130 1125
CONECT 1135 1134
CONECT 1145 1147
CONECT 1151 1153
CONECT 1146 1147
CONECT 1152 1153
CONECT 1157 1138 1158 1159
CONECT 1138 1136 1140 1157
CONECT 1140 1138 1143
CONECT 1147 1143
CONECT 1153 1143
CONECT 1143 1140 1147 1153
CONECT 1139 1138
CONECT 1141 1140
CONECT 1142 1140
CONECT 1144 1143
CONECT 1137 1136
CONECT 1136 1134 1138
CONECT 1158 1157
CONECT 1189 1188
CONECT 1190 1188
CONECT 1191 1181 1192 1193
CONECT 1181 1179 1183 1191
CONECT 1183 1181 1186
CONECT 1186 1183 1187 1188
CONECT 1182 1181
CONECT 1184 1183
CONECT 1185 1183
CONECT 1180 1179
CONECT 1179 1177 1181
CONECT 1188 1186
CONECT 1192 1191
CONECT 1187 1186
CONECT 1206 1205
CONECT 1207 1205
CONECT 1208 1195 1209 1210
CONECT 1195 1193 1197 1208
CONECT 1197 1195 1200
CONECT 1203 1200 1204 1205
CONECT 1200 1197 1203
CONECT 1196 1195
CONECT 1198 1197
CONECT 1199 1197
CONECT 1201 1200
CONECT 1202 1200
CONECT 1194 1193
CONECT 1193 1191 1195
CONECT 1205 1203
CONECT 1209 1208
CONECT 1204 1203
CONECT 1228 1230
CONECT 1234 1236
CONECT 1229 1230
CONECT 1235 1236
CONECT 1240 1224 1241 1242
CONECT 1224 1222 1226 1240
CONECT 1226 1224 1230 1236
CONECT 1230 1226
CONECT 1236 1226
CONECT 1225 1224
CONECT 1227 1226
CONECT 1223 1222
CONECT 1222 1220 1224
CONECT 1241 1240
CONECT 1258 1260
CONECT 1259 1260
CONECT 1264 1256 1265 1266
CONECT 1256 1254 1260 1264
CONECT 1260 1256
CONECT 1257 1256
CONECT 1261 1260
CONECT 1262 1260
CONECT 1263 1260
CONECT 1255 1254
CONECT 1254 1252 1256
CONECT 1265 1264
CONECT 1270 1272
CONECT 1271 1272
CONECT 1276 1268 1277 1278
CONECT 1268 1266 1272 1276
CONECT 1272 1268
CONECT 1269 1268
CONECT 1273 1272
CONECT 1274 1272
CONECT 1275 1272
CONECT 1267 1266
CONECT 1266 1264 1268
CONECT 1277 1276
CONECT 1284 1286
CONECT 1290 1292
CONECT 1285 1286
CONECT 1291 1292
CONECT 1296 1280 1297 1298
CONECT 1280 1278 1282 1296
CONECT 1282 1280 1286 1292
CONECT 1286 1282
CONECT 1292 1282
CONECT 1281 1280
CONECT 1283 1282
CONECT 1279 1278
CONECT 1278 1276 1280
CONECT 1297 1296
CONECT 1320 1300 1321 1322
CONECT 1300 1298 1302 1320
CONECT 1302 1300 1305
CONECT 1308 1305 1311
CONECT 1305 1302 1308
CONECT 1313 1311
CONECT 1301 1300
CONECT 1303 1302
CONECT 1304 1302
CONECT 1309 1308
CONECT 1310 1308
CONECT 1312 1311
CONECT 1306 1305
CONECT 1307 1305
CONECT 1299 1298
CONECT 1298 1296 1300
CONECT 1311 1308 1313
CONECT 1314 1313
CONECT 1317 1313
CONECT 1321 1320
CONECT 1344 1346
CONECT 1335 1337
CONECT 1345 1346
CONECT 1336 1337
CONECT 1350 1331 1351 1352
CONECT 1331 1329 1333 1350
CONECT 1333 1331 1337 1341
CONECT 1346 1341
CONECT 1341 1333 1346
CONECT 1337 1333
CONECT 1332 1331
CONECT 1334 1333
CONECT 1347 1346
CONECT 1348 1346
CONECT 1349 1346
CONECT 1330 1329
CONECT 1329 1327 1331
CONECT 1351 1350
CONECT 1361 1363
CONECT 1367 1369
CONECT 1362 1363
CONECT 1368 1369
CONECT 1373 1354 1374 1375
CONECT 1354 1352 1356 1373
CONECT 1356 1354 1359
CONECT 1363 1359
CONECT 1369 1359
CONECT 1359 1356 1363 1369
CONECT 1355 1354
CONECT 1357 1356
CONECT 1358 1356
CONECT 1360 1359
CONECT 1353 1352
CONECT 1352 1350 1354
CONECT 1374 1373
CONECT 1397 1377 1398 1399
CONECT 1377 1375 1379 1397
CONECT 1379 1377 1382
CONECT 1385 1382 1388
CONECT 1382 1379 1385
CONECT 1390 1388
CONECT 1378 1377
CONECT 1380 1379
CONECT 1381 1379
CONECT 1386 1385
CONECT 1387 1385
CONECT 1389 1388
CONECT 1383 1382
CONECT 1384 1382
CONECT 1376 1375
CONECT 1375 1373 1377
CONECT 1388 1385 1390
CONECT 1391 1390
CONECT 1394 1390
CONECT 1398 1397
CONECT 1409 1408
CONECT 1410 1408
CONECT 1411 1401 1412 1413
CONECT 1401 1399 1403 1411
CONECT 1403 1401 1406
CONECT 1406 1403 1407 1408
CONECT 1402 1401
CONECT 1404 1403
CONECT 1405 1403
CONECT 1400 1399
CONECT 1399 1397 1401
CONECT 1408 1406
CONECT 1412 1411
CONECT 1407 1406
CONECT 1417 1419
CONECT 1418 1419
CONECT 1423 1415 1424 1425
CONECT 1415 1413 1419 1423
CONECT 1419 1415
CONECT 1416 1415
CONECT 1420 1419
CONECT 1421 1419
CONECT 1422 1419
CONECT 1414 1413
CONECT 1413 1411 1415
CONECT 1424 1423
CONECT 1441 1443
CONECT 1442 1443
CONECT 1447 1427 1448 1449
CONECT 1427 1425 1429 1447
CONECT 1429 1427 1432
CONECT 1435 1432 1438
CONECT 1438 1435 1443
CONECT 1432 1429 1435
CONECT 1428 1427
CONECT 1430 1429
CONECT 1431 1429
CONECT 1436 1435
CONECT 1437 1435
CONECT 1439 1438
CONECT 1440 1438
CONECT 1433 1432
CONECT 1434 1432
CONECT 1426 1425
CONECT 1444 1443
CONECT 1445 1443
CONECT 1446 1443
CONECT 1425 1423 1427
CONECT 1443 1438
CONECT 1448 1447
CONECT 1458 1460
CONECT 1464 1466
CONECT 1459 1460
CONECT 1465 1466
CONECT 1470 1451 1471 1472
CONECT 1451 1449 1453 1470
CONECT 1453 1451 1456
CONECT 1460 1456
CONECT 1466 1456
CONECT 1456 1453 1460 1466
CONECT 1452 1451
CONECT 1454 1453
CONECT 1455 1453
CONECT 1457 1456
CONECT 1450 1449
CONECT 1449 1447 1451
CONECT 1471 1470
CONECT 1488 1490
CONECT 1489 1490
CONECT 1494 1474 1495 1496
CONECT 1474 1472 1476 1494
CONECT 1476 1474 1479
CONECT 1482 1479 1485
CONECT 1485 1482 1490
CONECT 1479 1476 1482
CONECT 1475 1474
CONECT 1477 1476
CONECT 1478 1476
CONECT 1483 1482
CONECT 1484 1482
CONECT 1486 1485
CONECT 1487 1485
CONECT 1480 1479
CONECT 1481 1479
CONECT 1473 1472
CONECT 1491 1490
CONECT 1492 1490
CONECT 1493 1490
CONECT 1472 1470 1474
CONECT 1490 1485
CONECT 1495 1494
CONECT 1516 1518
CONECT 1522 1524
CONECT 1517 1518
CONECT 1523 1524
CONECT 1528 1530 1529 1512
CONECT 1512 1528 1514 1510
CONECT 1514 1524 1518 1512
CONECT 1518 1514
CONECT 1524 1514
CONECT 1513 1512
CONECT 1515 1514
CONECT 1511 1510
CONECT 1510 1512 1508
CONECT 1529 1528
CONECT 1583 1585
CONECT 1589 1591
CONECT 1584 1585
CONECT 1590 1591
CONECT 1595 1597 1596 1576
CONECT 1576 1595 1578 1574
CONECT 1578 1581 1576
CONECT 1585 1581
CONECT 1591 1581
CONECT 1581 1591 1585 1578
CONECT 1577 1576
CONECT 1579 1578
CONECT 1580 1578
CONECT 1582 1581
CONECT 1575 1574
CONECT 1574 1576 1572
CONECT 1596 1595
CONECT 1613 1615
CONECT 1614 1615
CONECT 1619 1621 1620 1611
CONECT 1611 1619 1615 1609
CONECT 1615 1611
CONECT 1612 1611
CONECT 1616 1615
CONECT 1617 1615
CONECT 1618 1615
CONECT 1610 1609
CONECT 1609 1611 1607
CONECT 1620 1619
CONECT 1627 1629
CONECT 1633 1635
CONECT 1628 1629
CONECT 1634 1635
CONECT 1639 1641 1640 1623
CONECT 1623 1639 1625 1621
CONECT 1625 1635 1629 1623
CONECT 1629 1625
CONECT 1635 1625
CONECT 1624 1623
CONECT 1626 1625
CONECT 1622 1621
CONECT 1621 1623 1619
CONECT 1640 1639
CONECT 1663 1665 1664 1643
CONECT 1643 1663 1645 1641
CONECT 1645 1648 1643
CONECT 1651 1654 1648
CONECT 1648 1651 1645
CONECT 1656 1654
CONECT 1644 1643
CONECT 1646 1645
CONECT 1647 1645
CONECT 1652 1651
CONECT 1653 1651
CONECT 1655 1654
CONECT 1649 1648
CONECT 1650 1648
CONECT 1642 1641
CONECT 1641 1643 1639
CONECT 1654 1656 1651
CONECT 1657 1656
CONECT 1660 1656
CONECT 1664 1663
CONECT 1687 1689 1688 1667
CONECT 1667 1687 1669 1665
CONECT 1669 1672 1667
CONECT 1675 1678 1672
CONECT 1672 1675 1669
CONECT 1680 1678
CONECT 1668 1667
CONECT 1670 1669
CONECT 1671 1669
CONECT 1676 1675
CONECT 1677 1675
CONECT 1679 1678
CONECT 1673 1672
CONECT 1674 1672
CONECT 1666 1665
CONECT 1665 1667 1663
CONECT 1678 1680 1675
CONECT 1681 1680
CONECT 1684 1680
CONECT 1688 1687
CONECT 1693 1695
CONECT 1694 1695
CONECT 1699 1701 1700 1691
CONECT 1691 1699 1695 1689
CONECT 1695 1691
CONECT 1692 1691
CONECT 1696 1695
CONECT 1697 1695
CONECT 1698 1695
CONECT 1690 1689
CONECT 1689 1691 1687
CONECT 1700 1699
CONECT 1705 1707
CONECT 1706 1707
CONECT 1711 1713 1712 1703
CONECT 1703 1711 1707 1701
CONECT 1707 1703
CONECT 1704 1703
CONECT 1708 1707
CONECT 1709 1707
CONECT 1710 1707
CONECT 1702 1701
CONECT 1701 1703 1699
CONECT 1712 1711
CONECT 1717 1719
CONECT 1718 1719
CONECT 1723 1725 1724 1715
CONECT 1715 1723 1719 1713
CONECT 1719 1715
CONECT 1716 1715
CONECT 1720 1719
CONECT 1721 1719
CONECT 1722 1719
CONECT 1714 1713
CONECT 1713 1715 1711
CONECT 1724 1723
CONECT 1740 1742
CONECT 1731 1733
CONECT 1741 1742
CONECT 1732 1733
CONECT 1746 1748 1747 1727
CONECT 1727 1746 1729 1725
CONECT 1729 1737 1733 1727
CONECT 1742 1737
CONECT 1737 1742 1729
CONECT 1733 1729
CONECT 1728 1727
CONECT 1730 1729
CONECT 1743 1742
CONECT 1744 1742
CONECT 1745 1742
CONECT 1726 1725
CONECT 1725 1727 1723
CONECT 1747 1746
CONECT 1758 1757
CONECT 1759 1757
CONECT 1760 1762 1761 1750
CONECT 1750 1760 1752 1748
CONECT 1752 1755 1750
CONECT 1755 1757 1756 1752
CONECT 1751 1750
CONECT 1753 1752
CONECT 1754 1752
CONECT 1749 1748
CONECT 1748 1750 1746
CONECT 1757 1755
CONECT 1761 1760
CONECT 1756 1755
CONECT 1773 1775
CONECT 1774 1775
CONECT 1779 1781 1780 1764
CONECT 1764 1779 1766 1762
CONECT 1766 1769 1764
CONECT 1775 1772
CONECT 1769 1772 1766
CONECT 1765 1764
CONECT 1767 1766
CONECT 1768 1766
CONECT 1776 1775
CONECT 1777 1775
CONECT 1778 1775
CONECT 1770 1769
CONECT 1771 1769
CONECT 1763 1762
CONECT 1762 1764 1760
CONECT 1780 1779
CONECT 1772 1775 1769
CONECT 1787 1789
CONECT 1793 1795
CONECT 1788 1789
CONECT 1794 1795
CONECT 1799 1801 1800 1783
CONECT 1783 1799 1785 1781
CONECT 1785 1795 1789 1783
CONECT 1789 1785
CONECT 1795 1785
CONECT 1784 1783
CONECT 1786 1785
CONECT 1782 1781
CONECT 1781 1783 1779
CONECT 1800 1799
CONECT 1834 1833
CONECT 1835 1833
CONECT 1836 1838 1837 1823
CONECT 1823 1836 1825 1821
CONECT 1825 1828 1823
CONECT 1831 1833 1832 1828
CONECT 1828 1831 1825
CONECT 1824 1823
CONECT 1826 1825
CONECT 1827 1825
CONECT 1829 1828
CONECT 1830 1828
CONECT 1822 1821
CONECT 1821 1823 1819
CONECT 1833 1831
CONECT 1837 1836
CONECT 1832 1831
CONECT 1849 1851
CONECT 1850 1851
CONECT 1855 1857 1856 1840
CONECT 1840 1855 1842 1838
CONECT 1842 1845 1840
CONECT 1851 1848
CONECT 1845 1848 1842
CONECT 1841 1840
CONECT 1843 1842
CONECT 1844 1842
CONECT 1852 1851
CONECT 1853 1851
CONECT 1854 1851
CONECT 1846 1845
CONECT 1847 1845
CONECT 1839 1838
CONECT 1838 1840 1836
CONECT 1856 1855
CONECT 1848 1851 1845
CONECT 1887 1889
CONECT 1888 1889
CONECT 1893 1895 1894 1881
CONECT 1881 1893 1883 1879
CONECT 1883 1889 1885 1881
CONECT 1889 1883
CONECT 1882 1881
CONECT 1884 1883
CONECT 1886 1885
CONECT 1880 1879
CONECT 1879 1881 1877
CONECT 1894 1893
CONECT 1885 1883
CONECT 1908 1910
CONECT 1914 1916
CONECT 1909 1910
CONECT 1915 1916
CONECT 1920 1922 1921 1904
CONECT 1904 1920 1906 1902
CONECT 1906 1916 1910 1904
CONECT 1910 1906
CONECT 1916 1906
CONECT 1905 1904
CONECT 1907 1906
CONECT 1903 1902
CONECT 1902 1904 1900
CONECT 1921 1920
CONECT 1926 1928
CONECT 1927 1928
CONECT 1932 1934 1933 1924
CONECT 1924 1932 1928 1922
CONECT 1928 1924
CONECT 1925 1924
CONECT 1929 1928
CONECT 1930 1928
CONECT 1931 1928
CONECT 1923 1922
CONECT 1922 1924 1920
CONECT 1933 1932
CONECT 1938 1940
CONECT 1939 1940
CONECT 1944 1946 1945 1936
CONECT 1936 1944 1940 1934
CONECT 1940 1936
CONECT 1937 1936
CONECT 1941 1940
CONECT 1942 1940
CONECT 1943 1940
CONECT 1935 1934
CONECT 1934 1936 1932
CONECT 1945 1944
CONECT 1974 1976
CONECT 1975 1976
CONECT 1980 1982 1981 1968
CONECT 1968 1980 1970 1966
CONECT 1970 1976 1972 1968
CONECT 1976 1970
CONECT 1969 1968
CONECT 1971 1970
CONECT 1973 1972
CONECT 1967 1966
CONECT 1966 1968 1964
CONECT 1981 1980
CONECT 1972 1970
CONECT 1992 1991
CONECT 1993 1991
CONECT 1994 1996 1995 1984
CONECT 1984 1994 1986 1982
CONECT 1986 1989 1984
CONECT 1989 1991 1990 1986
CONECT 1985 1984
CONECT 1987 1986
CONECT 1988 1986
CONECT 1983 1982
CONECT 1982 1984 1980
CONECT 1991 1989
CONECT 1995 1994
CONECT 1990 1989
CONECT 2016 2018
CONECT 2022 2024
CONECT 2017 2018
CONECT 2023 2024
CONECT 2028 2030 2029 2009
CONECT 2009 2028 2011 2007
CONECT 2011 2014 2009
CONECT 2018 2014
CONECT 2024 2014
CONECT 2014 2024 2018 2011
CONECT 2010 2009
CONECT 2012 2011
CONECT 2013 2011
CONECT 2015 2014
CONECT 2008 2007
CONECT 2007 2009 2005
CONECT 2029 2028
CONECT 2055 2057
CONECT 2056 2057
CONECT 2061 2063 2062 2046
CONECT 2046 2061 2048 2044
CONECT 2048 2051 2046
CONECT 2057 2054
CONECT 2051 2054 2048
CONECT 2047 2046
CONECT 2049 2048
CONECT 2050 2048
CONECT 2058 2057
CONECT 2059 2057
CONECT 2060 2057
CONECT 2052 2051
CONECT 2053 2051
CONECT 2045 2044
CONECT 2044 2046 2042
CONECT 2062 2061
CONECT 2054 2057 2051
CONECT 2072 2074
CONECT 2078 2080
CONECT 2073 2074
CONECT 2079 2080
CONECT 2084 2086 2085 2065
CONECT 2065 2084 2067 2063
CONECT 2067 2070 2065
CONECT 2074 2070
CONECT 2080 2070
CONECT 2070 2080 2074 2067
CONECT 2066 2065
CONECT 2068 2067
CONECT 2069 2067
CONECT 2071 2070
CONECT 2064 2063
CONECT 2063 2065 2061
CONECT 2085 2084
CONECT 2099 2098
CONECT 2100 2098
CONECT 2101 2103 2102 2088
CONECT 2088 2101 2090 2086
CONECT 2090 2093 2088
CONECT 2096 2098 2097 2093
CONECT 2093 2096 2090
CONECT 2089 2088
CONECT 2091 2090
CONECT 2092 2090
CONECT 2094 2093
CONECT 2095 2093
CONECT 2087 2086
CONECT 2086 2088 2084
CONECT 2098 2096
CONECT 2102 2101
CONECT 2097 2096
CONECT 2116 2115
CONECT 2117 2115
CONECT 2118 2120 2119 2105
CONECT 2105 2118 2107 2103
CONECT 2107 2110 2105
CONECT 2113 2115 2114 2110
CONECT 2110 2113 2107
CONECT 2106 2105
CONECT 2108 2107
CONECT 2109 2107
CONECT 2111 2110
CONECT 2112 2110
CONECT 2104 2103
CONECT 2103 2105 2101
CONECT 2115 2113
CONECT 2119 2118
CONECT 2114 2113
CONECT 2136 2138
CONECT 2137 2138
CONECT 2142 2144 2143 2122
CONECT 2122 2142 2124 2120
CONECT 2124 2127 2122
CONECT 2130 2133 2127
CONECT 2133 2138 2130
CONECT 2127 2130 2124
CONECT 2123 2122
CONECT 2125 2124
CONECT 2126 2124
CONECT 2131 2130
CONECT 2132 2130
CONECT 2134 2133
CONECT 2135 2133
CONECT 2128 2127
CONECT 2129 2127
CONECT 2121 2120
CONECT 2139 2138
CONECT 2140 2138
CONECT 2141 2138
CONECT 2120 2122 2118
CONECT 2138 2133
CONECT 2143 2142
CONECT 2166 2168 2167 2146
CONECT 2146 2166 2148 2144
CONECT 2148 2151 2146
CONECT 2154 2157 2151
CONECT 2151 2154 2148
CONECT 2159 2157
CONECT 2147 2146
CONECT 2149 2148
CONECT 2150 2148
CONECT 2155 2154
CONECT 2156 2154
CONECT 2158 2157
CONECT 2152 2151
CONECT 2153 2151
CONECT 2145 2144
CONECT 2144 2146 2142
CONECT 2157 2159 2154
CONECT 2160 2159
CONECT 2163 2159
CONECT 2167 2166
CONECT 2223 2225
CONECT 2224 2225
CONECT 2229 2231 2230 2221
CONECT 2221 2229 2225 2219
CONECT 2225 2221
CONECT 2222 2221
CONECT 2226 2225
CONECT 2227 2225
CONECT 2228 2225
CONECT 2220 2219
CONECT 2219 2221 2217
CONECT 2230 2229
CONECT 2235 2237
CONECT 2236 2237
CONECT 2241 2243 2242 2233
CONECT 2233 2241 2237 2231
CONECT 2237 2233
CONECT 2234 2233
CONECT 2238 2237
CONECT 2239 2237
CONECT 2240 2237
CONECT 2232 2231
CONECT 2231 2233 2229
CONECT 2242 2241
CONECT 2249 2251
CONECT 2255 2257
CONECT 2250 2251
CONECT 2256 2257
CONECT 2261 2263 2262 2245
CONECT 2245 2261 2247 2243
CONECT 2247 2257 2251 2245
CONECT 2251 2247
CONECT 2257 2247
CONECT 2246 2245
CONECT 2248 2247
CONECT 2244 2243
CONECT 2243 2245 2241
CONECT 2262 2261
CONECT 2273 2272
CONECT 2274 2272
CONECT 2275 2277 2276 2265
CONECT 2265 2275 2267 2263
CONECT 2267 2270 2265
CONECT 2270 2272 2271 2267
CONECT 2266 2265
CONECT 2268 2267
CONECT 2269 2267
CONECT 2264 2263
CONECT 2263 2265 2261
CONECT 2272 2270
CONECT 2276 2275
CONECT 2271 2270
CONECT 2286 2288
CONECT 2292 2294
CONECT 2287 2288
CONECT 2293 2294
CONECT 2298 2300 2299 2279
CONECT 2279 2298 2281 2277
CONECT 2281 2284 2279
CONECT 2288 2284
CONECT 2294 2284
CONECT 2284 2294 2288 2281
CONECT 2280 2279
CONECT 2282 2281
CONECT 2283 2281
CONECT 2285 2284
CONECT 2278 2277
CONECT 2277 2279 2275
CONECT 2299 2298
CONECT 2304 2306
CONECT 2305 2306
CONECT 2310 2312 2311 2302
CONECT 2302 2310 2306 2300
CONECT 2306 2302
CONECT 2303 2302
CONECT 2307 2306
CONECT 2308 2306
CONECT 2309 2306
CONECT 2301 2300
CONECT 2300 2302 2298
CONECT 2311 2310
CONECT 2328 2330
CONECT 2329 2330
CONECT 2334 2336 2335 2314
CONECT 2314 2334 2316 2312
CONECT 2316 2319 2314
CONECT 2322 2325 2319
CONECT 2325 2330 2322
CONECT 2319 2322 2316
CONECT 2315 2314
CONECT 2317 2316
CONECT 2318 2316
CONECT 2323 2322
CONECT 2324 2322
CONECT 2326 2325
CONECT 2327 2325
CONECT 2320 2319
CONECT 2321 2319
CONECT 2313 2312
CONECT 2331 2330
CONECT 2332 2330
CONECT 2333 2330
CONECT 2312 2314 2310
CONECT 2330 2325
CONECT 2335 2334
CONECT 2369 2371 2370 2349
CONECT 2349 2369 2351 2347
CONECT 2351 2354 2349
CONECT 2357 2360 2354
CONECT 2354 2357 2351
CONECT 2362 2360
CONECT 2350 2349
CONECT 2352 2351
CONECT 2353 2351
CONECT 2358 2357
CONECT 2359 2357
CONECT 2361 2360
CONECT 2355 2354
CONECT 2356 2354
CONECT 2348 2347
CONECT 2347 2349 2345
CONECT 2360 2362 2357
CONECT 2363 2362
CONECT 2366 2362
CONECT 2370 2369
CONECT 2426 2425
CONECT 2427 2425
CONECT 2428 2430 2429 2418
CONECT 2418 2428 2420 2416
CONECT 2420 2423 2418
CONECT 2423 2425 2424 2420
CONECT 2419 2418
CONECT 2421 2420
CONECT 2422 2420
CONECT 2417 2416
CONECT 2416 2418 2414
CONECT 2425 2423
CONECT 2429 2428
CONECT 2424 2423
CONECT 2443 2442
CONECT 2444 2442
CONECT 2445 2447 2446 2432
CONECT 2432 2445 2434 2430
CONECT 2434 2437 2432
CONECT 2440 2442 2441 2437
CONECT 2437 2440 2434
CONECT 2433 2432
CONECT 2435 2434
CONECT 2436 2434
CONECT 2438 2437
CONECT 2439 2437
CONECT 2431 2430
CONECT 2430 2432 2428
CONECT 2442 2440
CONECT 2446 2445
CONECT 2441 2440
CONECT 2455 2457
CONECT 2456 2457
CONECT 2461 2463 2462 2449
CONECT 2449 2461 2451 2447
CONECT 2451 2457 2453 2449
CONECT 2457 2451
CONECT 2450 2449
CONECT 2452 2451
CONECT 2454 2453
CONECT 2448 2447
CONECT 2447 2449 2445
CONECT 2462 2461
CONECT 2453 2451
CONECT 2487 2486
CONECT 2488 2486
CONECT 2489 2491 2490 2479
CONECT 2479 2489 2481 2477
CONECT 2481 2484 2479
CONECT 2484 2486 2485 2481
CONECT 2480 2479
CONECT 2482 2481
CONECT 2483 2481
CONECT 2478 2477
CONECT 2477 2479 2475
CONECT 2486 2484
CONECT 2490 2489
CONECT 2485 2484
CONECT 2513 2515 2514 2493
CONECT 2493 2513 2495 2491
CONECT 2495 2498 2493
CONECT 2501 2504 2498
CONECT 2498 2501 2495
CONECT 2506 2504
CONECT 2494 2493
CONECT 2496 2495
CONECT 2497 2495
CONECT 2502 2501
CONECT 2503 2501
CONECT 2505 2504
CONECT 2499 2498
CONECT 2500 2498
CONECT 2492 2491
CONECT 2491 2493 2489
CONECT 2504 2506 2501
CONECT 2507 2506
CONECT 2510 2506
CONECT 2514 2513
CONECT 2519 2521
CONECT 2520 2521
CONECT 2525 2527 2526 2517
CONECT 2517 2525 2521 2515
CONECT 2521 2517
CONECT 2518 2517
CONECT 2522 2521
CONECT 2523 2521
CONECT 2524 2521
CONECT 2516 2515
CONECT 2515 2517 2513
CONECT 2526 2525
CONECT 2543 2545
CONECT 2544 2545
CONECT 2549 2551 2550 2529
CONECT 2529 2549 2531 2527
CONECT 2531 2534 2529
CONECT 2537 2540 2534
CONECT 2540 2545 2537
CONECT 2534 2537 2531
CONECT 2530 2529
CONECT 2532 2531
CONECT 2533 2531
CONECT 2538 2537
CONECT 2539 2537
CONECT 2541 2540
CONECT 2542 2540
CONECT 2535 2534
CONECT 2536 2534
CONECT 2528 2527
CONECT 2546 2545
CONECT 2547 2545
CONECT 2548 2545
CONECT 2527 2529 2525
CONECT 2545 2540
CONECT 2550 2549
CONECT 2573 2575 2574 2553
CONECT 2553 2573 2555 2551
CONECT 2555 2558 2553
CONECT 2561 2564 2558
CONECT 2558 2561 2555
CONECT 2566 2564
CONECT 2554 2553
CONECT 2556 2555
CONECT 2557 2555
CONECT 2562 2561
CONECT 2563 2561
CONECT 2565 2564
CONECT 2559 2558
CONECT 2560 2558
CONECT 2552 2551
CONECT 2551 2553 2549
CONECT 2564 2566 2561
CONECT 2567 2566
CONECT 2570 2566
CONECT 2574 2573
CONECT 2581 2583
CONECT 2587 2589
CONECT 2582 2583
CONECT 2588 2589
CONECT 2593 2595 2594 2577
CONECT 2577 2593 2579 2575
CONECT 2579 2589 2583 2577
CONECT 2583 2579
CONECT 2589 2579
CONECT 2578 2577
CONECT 2580 2579
CONECT 2576 2575
CONECT 2575 2577 2573
CONECT 2594 2593
CONECT 2610 2612
CONECT 2601 2603
CONECT 2611 2612
CONECT 2602 2603
CONECT 2616 2618 2617 2597
CONECT 2597 2616 2599 2595
CONECT 2599 2607 2603 2597
CONECT 2612 2607
CONECT 2607 2612 2599
CONECT 2603 2599
CONECT 2598 2597
CONECT 2600 2599
CONECT 2613 2612
CONECT 2614 2612
CONECT 2615 2612
CONECT 2596 2595
CONECT 2595 2597 2593
CONECT 2617 2616
CONECT 2626 2628
CONECT 2627 2628
CONECT 2632 2634 2633 2620
CONECT 2620 2632 2622 2618
CONECT 2622 2628 2624 2620
CONECT 2628 2622
CONECT 2621 2620
CONECT 2623 2622
CONECT 2625 2624
CONECT 2619 2618
CONECT 2618 2620 2616
CONECT 2633 2632
CONECT 2624 2622
CONECT 2642 2644
CONECT 2643 2644
CONECT 2648 2650 2649 2636
CONECT 2636 2648 2638 2634
CONECT 2638 2644 2640 2636
CONECT 2644 2638
CONECT 2637 2636
CONECT 2639 2638
CONECT 2641 2640
CONECT 2635 2634
CONECT 2634 2636 2632
CONECT 2649 2648
CONECT 2640 2638
CONECT 2692 2694 2693 2672
CONECT 2672 2692 2674 2670
CONECT 2674 2677 2672
CONECT 2680 2683 2677
CONECT 2677 2680 2674
CONECT 2685 2683
CONECT 2673 2672
CONECT 2675 2674
CONECT 2676 2674
CONECT 2681 2680
CONECT 2682 2680
CONECT 2684 2683
CONECT 2678 2677
CONECT 2679 2677
CONECT 2671 2670
CONECT 2670 2672 2668
CONECT 2683 2685 2680
CONECT 2686 2685
CONECT 2689 2685
CONECT 2693 2692
CONECT 2702 2704
CONECT 2703 2704
CONECT 2708 2710 2709 2696
CONECT 2696 2708 2698 2694
CONECT 2698 2704 2700 2696
CONECT 2704 2698
CONECT 2697 2696
CONECT 2699 2698
CONECT 2701 2700
CONECT 2695 2694
CONECT 2694 2696 2692
CONECT 2709 2708
CONECT 2700 2698
CONECT 2725 2727
CONECT 2726 2727
CONECT 2731 2733 2732 2719
CONECT 2719 2731 2721 2717
CONECT 2721 2727 2723 2719
CONECT 2727 2721
CONECT 2720 2719
CONECT 2722 2721
CONECT 2724 2723
CONECT 2718 2717
CONECT 2717 2719 2715
CONECT 2732 2731
CONECT 2723 2721
CONECT 2773 2775
CONECT 2774 2775
CONECT 2779 2781 2780 2771
CONECT 2771 2779 2775 2769
CONECT 2775 2771
CONECT 2772 2771
CONECT 2776 2775
CONECT 2777 2775
CONECT 2778 2775
CONECT 2770 2769
CONECT 2769 2771 2767
CONECT 2780 2779
CONECT 2818 2820
CONECT 2819 2820
CONECT 2824 2826 2825 2804
CONECT 2804 2824 2806 2802
CONECT 2806 2809 2804
CONECT 2812 2815 2809
CONECT 2815 2820 2812
CONECT 2809 2812 2806
CONECT 2805 2804
CONECT 2807 2806
CONECT 2808 2806
CONECT 2813 2812
CONECT 2814 2812
CONECT 2816 2815
CONECT 2817 2815
CONECT 2810 2809
CONECT 2811 2809
CONECT 2803 2802
CONECT 2821 2820
CONECT 2822 2820
CONECT 2823 2820
CONECT 2802 2804 2800
CONECT 2820 2815
CONECT 2825 2824
CONECT 2836 2835
CONECT 2837 2835
CONECT 2838 2840 2839 2828
CONECT 2828 2838 2830 2826
CONECT 2830 2833 2828
CONECT 2833 2835 2834 2830
CONECT 2829 2828
CONECT 2831 2830
CONECT 2832 2830
CONECT 2827 2826
CONECT 2826 2828 2824
CONECT 2835 2833
CONECT 2839 2838
CONECT 2834 2833
CONECT 2849 2851
CONECT 2855 2857
CONECT 2850 2851
CONECT 2856 2857
CONECT 2861 2863 2862 2842
CONECT 2842 2861 2844 2840
CONECT 2844 2847 2842
CONECT 2851 2847
CONECT 2857 2847
CONECT 2847 2857 2851 2844
CONECT 2843 2842
CONECT 2845 2844
CONECT 2846 2844
CONECT 2848 2847
CONECT 2841 2840
CONECT 2840 2842 2838
CONECT 2862 2861
CONECT 2863 2861
END
