# Supplementary material for: Atomistic picture of conformational exchange in a T4 lysozyme cavity mutant: an experiment-guided molecular dynamics study
Source: Chem Sci. 2016 Jan 7;7(6):3602–13. doi: 10.1039/c5sc03886c (PMC6008728; doi:10.1039/c5sc03886c)
Supplement: Supplementary file 2 [file SC-007-C5SC03886C-s002.pdb]

MODEL        1
ATOM      3  N   MET     1      69.376  68.136  12.097  0.00  0.00           N
ATOM      4  CA  MET     1      68.610  68.099  10.830  0.00  0.00           C
ATOM      5  CB  MET     1      68.968  69.347  10.013  0.00  0.00           C
ATOM      6  CG  MET     1      67.733  70.213   9.789  0.00  0.00           C
ATOM      7  SD  MET     1      66.548  69.358   8.725  0.00  0.00           S
ATOM     10  CE  MET     1      65.448  70.800   8.677  0.00  0.00           C
ATOM     11  C   MET     1      68.864  66.837  10.093  0.00  0.00           C
ATOM     12  O   MET     1      69.936  66.259  10.258  0.00  0.00           O
ATOM     13  N   ASN     2      67.915  66.301   9.306  0.00  0.00           N
ATOM     14  CA  ASN     2      68.039  64.961   8.851  0.00  0.00           C
ATOM     15  CB  ASN     2      67.701  63.889   9.902  0.00  0.00           C
ATOM     16  CG  ASN     2      66.349  64.252  10.524  0.00  0.00           C
ATOM     17  OD1 ASN     2      65.350  63.855   9.948  0.00  0.00           O
ATOM     18  ND2 ASN     2      66.335  64.880  11.720  0.00  0.00           N
ATOM     19  C   ASN     2      67.142  64.942   7.645  0.00  0.00           C
ATOM     20  O   ASN     2      66.324  65.831   7.434  0.00  0.00           O
ATOM     21  N   ILE     3      67.383  63.996   6.720  0.00  0.00           N
ATOM     22  CA  ILE     3      66.707  63.834   5.469  0.00  0.00           C
ATOM     23  CB  ILE     3      67.396  62.780   4.658  0.00  0.00           C
ATOM     26  CG2 ILE     3      66.644  62.396   3.375  0.00  0.00           C
ATOM     27  CG1 ILE     3      68.825  63.196   4.318  0.00  0.00           C
ATOM     30  CD  ILE     3      69.827  62.043   4.189  0.00  0.00           C
ATOM     31  C   ILE     3      65.223  63.661   5.563  0.00  0.00           C
ATOM     32  O   ILE     3      64.521  64.249   4.753  0.00  0.00           O
ATOM     33  N   PHE     4      64.729  62.970   6.611  0.00  0.00           N
ATOM     34  CA  PHE     4      63.335  62.818   6.837  0.00  0.00           C
ATOM     35  CB  PHE     4      62.945  61.849   7.967  0.00  0.00           C
ATOM     36  CG  PHE     4      63.307  60.468   7.540  0.00  0.00           C
ATOM     37  CD1 PHE     4      62.686  59.909   6.450  0.00  0.00           C
ATOM     38  CE1 PHE     4      62.897  58.590   6.117  0.00  0.00           C
ATOM     39  CZ  PHE     4      63.755  57.859   6.917  0.00  0.00           C
ATOM     40  CD2 PHE     4      64.108  59.681   8.346  0.00  0.00           C
ATOM     41  CE2 PHE     4      64.325  58.357   8.073  0.00  0.00           C
ATOM     42  C   PHE     4      62.667  64.128   7.115  0.00  0.00           C
ATOM     43  O   PHE     4      61.801  64.549   6.353  0.00  0.00           O
ATOM     44  N   GLU     5      63.199  64.871   8.093  0.00  0.00           N
ATOM     45  CA  GLU     5      62.637  66.148   8.419  0.00  0.00           C
ATOM     46  CB  GLU     5      63.428  66.711   9.612  0.00  0.00           C
ATOM     47  CG  GLU     5      63.011  66.178  10.974  0.00  0.00           C
ATOM     48  CD  GLU     5      61.582  66.616  11.240  0.00  0.00           C
ATOM     49  OE1 GLU     5      61.256  67.811  11.493  0.00  0.00           O
ATOM     50  OE2 GLU     5      60.676  65.739  11.263  0.00  0.00           O
ATOM     51  C   GLU     5      62.710  67.155   7.332  0.00  0.00           C
ATOM     52  O   GLU     5      61.812  67.979   7.123  0.00  0.00           O
ATOM     53  N   MET     6      63.877  67.263   6.668  0.00  0.00           N
ATOM     54  CA  MET     6      64.074  68.201   5.616  0.00  0.00           C
ATOM     55  CB  MET     6      65.447  67.853   5.019  0.00  0.00           C
ATOM     56  CG  MET     6      65.871  68.676   3.796  0.00  0.00           C
ATOM     57  SD  MET     6      67.306  68.022   2.890  0.00  0.00           S
ATOM     60  CE  MET     6      66.690  66.483   2.148  0.00  0.00           C
ATOM     61  C   MET     6      63.076  68.180   4.506  0.00  0.00           C
ATOM     62  O   MET     6      62.591  69.165   3.975  0.00  0.00           O
ATOM     63  N   LEU     7      62.688  66.930   4.158  0.00  0.00           N
ATOM     64  CA  LEU     7      61.691  66.590   3.188  0.00  0.00           C
ATOM     65  CB  LEU     7      61.810  65.167   2.625  0.00  0.00           C
ATOM     66  CG  LEU     7      63.102  64.901   1.837  0.00  0.00           C
ATOM     69  CD1 LEU     7      63.220  63.377   1.670  0.00  0.00           C
ATOM     72  CD2 LEU     7      63.164  65.611   0.469  0.00  0.00           C
ATOM     73  C   LEU     7      60.288  66.706   3.670  0.00  0.00           C
ATOM     74  O   LEU     7      59.378  67.144   2.969  0.00  0.00           O
ATOM     75  N   ARG     8      60.043  66.395   4.948  0.00  0.00           N
ATOM     76  CA  ARG     8      58.828  66.608   5.669  0.00  0.00           C
ATOM     77  CB  ARG     8      58.964  66.144   7.122  0.00  0.00           C
ATOM     78  CG  ARG     8      57.639  66.047   7.885  0.00  0.00           C
ATOM     79  CD  ARG     8      57.768  65.511   9.312  0.00  0.00           C
ATOM     80  NE  ARG     8      58.453  66.558  10.125  0.00  0.00           N
ATOM     81  CZ  ARG     8      57.898  67.731  10.516  0.00  0.00           C
ATOM     82  NH1 ARG     8      56.563  67.925  10.299  0.00  0.00           N
ATOM     83  NH2 ARG     8      58.654  68.664  11.174  0.00  0.00           N
ATOM     84  C   ARG     8      58.309  67.999   5.588  0.00  0.00           C
ATOM     85  O   ARG     8      57.172  68.313   5.225  0.00  0.00           O
ATOM     86  N   ILE     9      59.186  68.920   6.022  0.00  0.00           N
ATOM     87  CA  ILE     9      58.997  70.339   6.078  0.00  0.00           C
ATOM     88  CB  ILE     9      59.946  71.113   6.945  0.00  0.00           C
ATOM     91  CG2 ILE     9      59.531  70.725   8.370  0.00  0.00           C
ATOM     92  CG1 ILE     9      61.455  71.191   6.654  0.00  0.00           C
ATOM     95  CD  ILE     9      62.198  72.440   7.123  0.00  0.00           C
ATOM     96  C   ILE     9      58.891  70.943   4.714  0.00  0.00           C
ATOM     97  O   ILE     9      58.113  71.884   4.573  0.00  0.00           O
ATOM     98  N   ASP    10      59.644  70.398   3.749  0.00  0.00           N
ATOM     99  CA  ASP    10      59.765  71.064   2.482  0.00  0.00           C
ATOM    100  CB  ASP    10      61.120  70.748   1.836  0.00  0.00           C
ATOM    101  CG  ASP    10      61.347  71.584   0.577  0.00  0.00           C
ATOM    102  OD1 ASP    10      61.273  72.830   0.727  0.00  0.00           O
ATOM    103  OD2 ASP    10      61.657  71.026  -0.508  0.00  0.00           O
ATOM    104  C   ASP    10      58.553  70.725   1.676  0.00  0.00           C
ATOM    105  O   ASP    10      57.985  71.606   1.047  0.00  0.00           O
ATOM    106  N   GLU    11      58.058  69.467   1.735  0.00  0.00           N
ATOM    107  CA  GLU    11      56.868  69.085   1.059  0.00  0.00           C
ATOM    108  CB  GLU    11      56.971  67.581   0.710  0.00  0.00           C
ATOM    109  CG  GLU    11      55.933  66.877  -0.170  0.00  0.00           C
ATOM    110  CD  GLU    11      55.889  67.450  -1.578  0.00  0.00           C
ATOM    111  OE1 GLU    11      54.920  68.181  -1.961  0.00  0.00           O
ATOM    112  OE2 GLU    11      56.876  67.264  -2.339  0.00  0.00           O
ATOM    113  C   GLU    11      55.615  69.455   1.792  0.00  0.00           C
ATOM    114  O   GLU    11      54.652  69.934   1.204  0.00  0.00           O
ATOM    115  N   GLY    12      55.535  69.145   3.092  0.00  0.00           N
ATOM    116  CA  GLY    12      54.325  69.184   3.872  0.00  0.00           C
ATOM    117  C   GLY    12      53.609  67.883   3.769  0.00  0.00           C
ATOM    118  O   GLY    12      53.504  67.256   2.714  0.00  0.00           O
ATOM    119  N   LEU    13      52.790  67.638   4.800  0.00  0.00           N
ATOM    120  CA  LEU    13      51.854  66.554   4.800  0.00  0.00           C
ATOM    121  CB  LEU    13      51.944  66.140   6.271  0.00  0.00           C
ATOM    122  CG  LEU    13      50.987  65.054   6.791  0.00  0.00           C
ATOM    125  CD1 LEU    13      51.264  63.670   6.157  0.00  0.00           C
ATOM    128  CD2 LEU    13      51.137  64.898   8.317  0.00  0.00           C
ATOM    129  C   LEU    13      50.445  66.979   4.537  0.00  0.00           C
ATOM    130  O   LEU    13      49.978  68.009   5.028  0.00  0.00           O
ATOM    131  N   ARG    14      49.758  66.205   3.670  0.00  0.00           N
ATOM    132  CA  ARG    14      48.360  66.220   3.415  0.00  0.00           C
ATOM    133  CB  ARG    14      48.011  66.969   2.122  0.00  0.00           C
ATOM    134  CG  ARG    14      48.043  68.481   2.212  0.00  0.00           C
ATOM    135  CD  ARG    14      47.611  69.166   0.912  0.00  0.00           C
ATOM    136  NE  ARG    14      48.791  69.205   0.001  0.00  0.00           N
ATOM    137  CZ  ARG    14      48.793  69.621  -1.297  0.00  0.00           C
ATOM    138  NH1 ARG    14      47.629  70.089  -1.815  0.00  0.00           N
ATOM    139  NH2 ARG    14      49.925  69.683  -2.043  0.00  0.00           N
ATOM    140  C   ARG    14      47.753  64.856   3.464  0.00  0.00           C
ATOM    141  O   ARG    14      48.149  63.857   2.885  0.00  0.00           O
ATOM    142  N   LEU    15      46.800  64.748   4.416  0.00  0.00           N
ATOM    143  CA  LEU    15      46.154  63.501   4.695  0.00  0.00           C
ATOM    144  CB  LEU    15      45.666  63.497   6.160  0.00  0.00           C
ATOM    145  CG  LEU    15      46.785  63.664   7.192  0.00  0.00           C
ATOM    148  CD1 LEU    15      46.233  63.729   8.627  0.00  0.00           C
ATOM    151  CD2 LEU    15      47.916  62.637   7.047  0.00  0.00           C
ATOM    152  C   LEU    15      44.987  63.132   3.839  0.00  0.00           C
ATOM    153  O   LEU    15      44.733  61.962   3.527  0.00  0.00           O
ATOM    154  N   LYS    16      44.279  64.107   3.258  0.00  0.00           N
ATOM    155  CA  LYS    16      43.351  63.953   2.170  0.00  0.00           C
ATOM    156  CB  LYS    16      42.295  65.067   2.230  0.00  0.00           C
ATOM    157  CG  LYS    16      41.080  64.913   1.313  0.00  0.00           C
ATOM    158  CD  LYS    16      40.216  66.157   1.136  0.00  0.00           C
ATOM    159  CE  LYS    16      39.159  66.051   0.024  0.00  0.00           C
ATOM    162  NZ  LYS    16      38.190  67.160   0.116  0.00  0.00           N
ATOM    163  C   LYS    16      43.940  64.104   0.818  0.00  0.00           C
ATOM    164  O   LYS    16      44.891  64.882   0.655  0.00  0.00           O
ATOM    165  N   ILE    17      43.479  63.317  -0.165  0.00  0.00           N
ATOM    166  CA  ILE    17      44.016  63.272  -1.484  0.00  0.00           C
ATOM    167  CB  ILE    17      43.331  62.197  -2.296  0.00  0.00           C
ATOM    170  CG2 ILE    17      41.865  62.562  -2.614  0.00  0.00           C
ATOM    171  CG1 ILE    17      44.135  61.614  -3.476  0.00  0.00           C
ATOM    174  CD  ILE    17      43.671  60.230  -3.954  0.00  0.00           C
ATOM    175  C   ILE    17      44.074  64.566  -2.222  0.00  0.00           C
ATOM    176  O   ILE    17      43.156  65.396  -2.180  0.00  0.00           O
ATOM    177  N   TYR    18      45.130  64.853  -2.993  0.00  0.00           N
ATOM    178  CA  TYR    18      45.411  66.117  -3.618  0.00  0.00           C
ATOM    179  CB  TYR    18      46.240  67.034  -2.709  0.00  0.00           C
ATOM    180  CG  TYR    18      47.524  66.419  -2.293  0.00  0.00           C
ATOM    181  CD1 TYR    18      47.709  65.692  -1.138  0.00  0.00           C
ATOM    182  CE1 TYR    18      48.963  65.265  -0.766  0.00  0.00           C
ATOM    183  CZ  TYR    18      50.042  65.769  -1.450  0.00  0.00           C
ATOM    184  OH  TYR    18      51.348  65.503  -0.986  0.00  0.00           O
ATOM    185  CD2 TYR    18      48.649  66.839  -2.963  0.00  0.00           C
ATOM    186  CE2 TYR    18      49.929  66.496  -2.602  0.00  0.00           C
ATOM    187  C   TYR    18      46.002  65.907  -4.972  0.00  0.00           C
ATOM    188  O   TYR    18      46.319  64.763  -5.329  0.00  0.00           O
ATOM    189  N   LYS    19      46.097  66.925  -5.849  0.00  0.00           N
ATOM    190  CA  LYS    19      46.659  66.845  -7.152  0.00  0.00           C
ATOM    191  CB  LYS    19      45.666  66.254  -8.183  0.00  0.00           C
ATOM    192  CG  LYS    19      44.248  66.803  -8.089  0.00  0.00           C
ATOM    193  CD  LYS    19      43.351  66.237  -9.206  0.00  0.00           C
ATOM    194  CE  LYS    19      41.865  66.513  -9.051  0.00  0.00           C
ATOM    197  NZ  LYS    19      41.598  67.973  -9.021  0.00  0.00           N
ATOM    198  C   LYS    19      47.091  68.161  -7.723  0.00  0.00           C
ATOM    199  O   LYS    19      47.855  68.185  -8.668  0.00  0.00           O
ATOM    200  N   ASP    20      46.708  69.271  -7.061  0.00  0.00           N
ATOM    201  CA  ASP    20      46.980  70.645  -7.329  0.00  0.00           C
ATOM    202  CB  ASP    20      48.326  71.088  -6.704  0.00  0.00           C
ATOM    203  CG  ASP    20      48.285  70.731  -5.236  0.00  0.00           C
ATOM    204  OD1 ASP    20      47.270  71.137  -4.603  0.00  0.00           O
ATOM    205  OD2 ASP    20      49.279  70.141  -4.722  0.00  0.00           O
ATOM    206  C   ASP    20      46.833  71.025  -8.765  0.00  0.00           C
ATOM    207  O   ASP    20      45.905  70.621  -9.470  0.00  0.00           O
ATOM    208  N   THR    21      47.821  71.832  -9.205  0.00  0.00           N
ATOM    209  CA  THR    21      48.098  72.318 -10.510  0.00  0.00           C
ATOM    210  CB  THR    21      49.022  73.493 -10.533  0.00  0.00           C
ATOM    211  OG1 THR    21      48.679  74.476  -9.575  0.00  0.00           O
ATOM    214  CG2 THR    21      48.943  74.101 -11.934  0.00  0.00           C
ATOM    215  C   THR    21      48.592  71.199 -11.374  0.00  0.00           C
ATOM    216  O   THR    21      48.326  71.294 -12.561  0.00  0.00           O
ATOM    217  N   GLU    22      49.387  70.239 -10.887  0.00  0.00           N
ATOM    218  CA  GLU    22      50.054  69.244 -11.674  0.00  0.00           C
ATOM    219  CB  GLU    22      51.099  68.494 -10.845  0.00  0.00           C
ATOM    220  CG  GLU    22      52.213  69.439 -10.366  0.00  0.00           C
ATOM    221  CD  GLU    22      53.393  68.751  -9.706  0.00  0.00           C
ATOM    222  OE1 GLU    22      54.117  67.934 -10.320  0.00  0.00           O
ATOM    223  OE2 GLU    22      53.675  69.136  -8.537  0.00  0.00           O
ATOM    224  C   GLU    22      49.160  68.301 -12.391  0.00  0.00           C
ATOM    225  O   GLU    22      49.385  68.043 -13.574  0.00  0.00           O
ATOM    226  N   GLY    23      48.090  67.912 -11.674  0.00  0.00           N
ATOM    227  CA  GLY    23      46.972  67.192 -12.185  0.00  0.00           C
ATOM    228  C   GLY    23      47.173  65.717 -12.096  0.00  0.00           C
ATOM    229  O   GLY    23      46.623  65.049 -12.970  0.00  0.00           O
ATOM    230  N   TYR    24      48.008  65.299 -11.131  0.00  0.00           N
ATOM    231  CA  TYR    24      48.327  63.926 -10.972  0.00  0.00           C
ATOM    232  CB  TYR    24      49.800  63.545 -11.242  0.00  0.00           C
ATOM    233  CG  TYR    24      50.155  64.007 -12.615  0.00  0.00           C
ATOM    234  CD1 TYR    24      51.001  65.063 -12.870  0.00  0.00           C
ATOM    235  CE1 TYR    24      51.423  65.332 -14.137  0.00  0.00           C
ATOM    236  CZ  TYR    24      51.075  64.480 -15.164  0.00  0.00           C
ATOM    237  OH  TYR    24      51.671  64.650 -16.426  0.00  0.00           O
ATOM    238  CD2 TYR    24      49.754  63.223 -13.684  0.00  0.00           C
ATOM    239  CE2 TYR    24      50.247  63.407 -14.953  0.00  0.00           C
ATOM    240  C   TYR    24      48.101  63.524  -9.550  0.00  0.00           C
ATOM    241  O   TYR    24      48.481  64.243  -8.627  0.00  0.00           O
ATOM    242  N   TYR    25      47.335  62.455  -9.262  0.00  0.00           N
ATOM    243  CA  TYR    25      46.966  62.075  -7.951  0.00  0.00           C
ATOM    244  CB  TYR    25      45.847  61.018  -7.837  0.00  0.00           C
ATOM    245  CG  TYR    25      44.518  61.617  -8.168  0.00  0.00           C
ATOM    246  CD1 TYR    25      43.836  62.440  -7.286  0.00  0.00           C
ATOM    247  CE1 TYR    25      42.683  63.078  -7.672  0.00  0.00           C
ATOM    248  CZ  TYR    25      42.229  62.913  -8.965  0.00  0.00           C
ATOM    249  OH  TYR    25      41.047  63.597  -9.295  0.00  0.00           O
ATOM    250  CD2 TYR    25      43.968  61.377  -9.404  0.00  0.00           C
ATOM    251  CE2 TYR    25      42.822  62.014  -9.822  0.00  0.00           C
ATOM    252  C   TYR    25      48.033  61.736  -6.962  0.00  0.00           C
ATOM    253  O   TYR    25      48.765  60.765  -7.139  0.00  0.00           O
ATOM    254  N   THR    26      48.147  62.506  -5.876  0.00  0.00           N
ATOM    255  CA  THR    26      49.181  62.500  -4.887  0.00  0.00           C
ATOM    256  CB  THR    26      50.096  63.667  -5.071  0.00  0.00           C
ATOM    257  OG1 THR    26      50.378  63.959  -6.439  0.00  0.00           O
ATOM    260  CG2 THR    26      51.439  63.542  -4.335  0.00  0.00           C
ATOM    261  C   THR    26      48.472  62.396  -3.581  0.00  0.00           C
ATOM    262  O   THR    26      47.349  62.840  -3.346  0.00  0.00           O
ATOM    263  N   ILE    27      49.163  61.803  -2.573  0.00  0.00           N
ATOM    264  CA  ILE    27      48.704  61.850  -1.231  0.00  0.00           C
ATOM    265  CB  ILE    27      47.792  60.687  -0.975  0.00  0.00           C
ATOM    268  CG2 ILE    27      48.455  59.290  -1.021  0.00  0.00           C
ATOM    269  CG1 ILE    27      46.863  60.952   0.210  0.00  0.00           C
ATOM    272  CD  ILE    27      45.535  60.205   0.286  0.00  0.00           C
ATOM    273  C   ILE    27      49.821  61.772  -0.258  0.00  0.00           C
ATOM    274  O   ILE    27      50.970  61.576  -0.645  0.00  0.00           O
ATOM    275  N   GLY    28      49.649  62.058   1.055  0.00  0.00           N
ATOM    276  CA  GLY    28      50.759  61.962   1.938  0.00  0.00           C
ATOM    277  C   GLY    28      51.728  63.080   1.774  0.00  0.00           C
ATOM    278  O   GLY    28      51.420  64.259   1.582  0.00  0.00           O
ATOM    279  N   ILE    29      53.009  62.746   2.012  0.00  0.00           N
ATOM    280  CA  ILE    29      54.144  63.619   1.913  0.00  0.00           C
ATOM    281  CB  ILE    29      55.160  63.426   2.988  0.00  0.00           C
ATOM    284  CG2 ILE    29      56.261  64.505   2.888  0.00  0.00           C
ATOM    285  CG1 ILE    29      54.461  63.516   4.354  0.00  0.00           C
ATOM    288  CD  ILE    29      55.259  63.033   5.568  0.00  0.00           C
ATOM    289  C   ILE    29      54.681  63.359   0.543  0.00  0.00           C
ATOM    290  O   ILE    29      55.823  62.973   0.322  0.00  0.00           O
ATOM    291  N   GLY    30      53.897  63.738  -0.483  0.00  0.00           N
ATOM    292  CA  GLY    30      54.385  63.805  -1.828  0.00  0.00           C
ATOM    293  C   GLY    30      54.253  62.521  -2.565  0.00  0.00           C
ATOM    294  O   GLY    30      54.949  62.189  -3.537  0.00  0.00           O
ATOM    295  N   HIS    31      53.318  61.603  -2.234  0.00  0.00           N
ATOM    296  CA  HIS    31      53.183  60.244  -2.647  0.00  0.00           C
ATOM    297  CB  HIS    31      52.678  59.331  -1.513  0.00  0.00           C
ATOM    298  ND1 HIS    31      54.417  57.454  -1.688  0.00  0.00           N
ATOM    299  CG  HIS    31      53.105  57.904  -1.728  0.00  0.00           C
ATOM    300  CE1 HIS    31      54.452  56.159  -2.093  0.00  0.00           C
ATOM    301  NE2 HIS    31      53.233  55.739  -2.400  0.00  0.00           N
ATOM    302  CD2 HIS    31      52.412  56.807  -2.145  0.00  0.00           C
ATOM    303  C   HIS    31      52.332  60.076  -3.867  0.00  0.00           C
ATOM    304  O   HIS    31      51.111  60.078  -3.803  0.00  0.00           O
ATOM    305  N   LEU    32      52.928  59.811  -5.045  0.00  0.00           N
ATOM    306  CA  LEU    32      52.238  59.733  -6.297  0.00  0.00           C
ATOM    307  CB  LEU    32      53.181  59.877  -7.506  0.00  0.00           C
ATOM    308  CG  LEU    32      52.538  59.658  -8.886  0.00  0.00           C
ATOM    311  CD1 LEU    32      51.452  60.654  -9.347  0.00  0.00           C
ATOM    314  CD2 LEU    32      53.656  59.662  -9.934  0.00  0.00           C
ATOM    315  C   LEU    32      51.582  58.398  -6.361  0.00  0.00           C
ATOM    316  O   LEU    32      52.158  57.310  -6.330  0.00  0.00           O
ATOM    317  N   LEU    33      50.238  58.461  -6.364  0.00  0.00           N
ATOM    318  CA  LEU    33      49.479  57.253  -6.441  0.00  0.00           C
ATOM    319  CB  LEU    33      48.066  57.410  -5.845  0.00  0.00           C
ATOM    320  CG  LEU    33      48.101  57.734  -4.336  0.00  0.00           C
ATOM    323  CD1 LEU    33      46.716  58.277  -3.952  0.00  0.00           C
ATOM    326  CD2 LEU    33      48.301  56.497  -3.467  0.00  0.00           C
ATOM    327  C   LEU    33      49.334  56.640  -7.785  0.00  0.00           C
ATOM    328  O   LEU    33      49.334  55.410  -7.877  0.00  0.00           O
ATOM    329  N   THR    34      49.215  57.383  -8.906  0.00  0.00           N
ATOM    330  CA  THR    34      49.263  56.869 -10.240  0.00  0.00           C
ATOM    331  CB  THR    34      48.088  56.014 -10.616  0.00  0.00           C
ATOM    332  OG1 THR    34      48.154  55.592 -11.969  0.00  0.00           O
ATOM    335  CG2 THR    34      46.698  56.637 -10.472  0.00  0.00           C
ATOM    336  C   THR    34      49.442  58.011 -11.194  0.00  0.00           C
ATOM    337  O   THR    34      49.070  59.143 -10.916  0.00  0.00           O
ATOM    338  N   LYS    35      50.061  57.838 -12.373  0.00  0.00           N
ATOM    339  CA  LYS    35      50.181  58.894 -13.329  0.00  0.00           C
ATOM    340  CB  LYS    35      51.531  58.724 -14.033  0.00  0.00           C
ATOM    341  CG  LYS    35      51.983  60.005 -14.762  0.00  0.00           C
ATOM    342  CD  LYS    35      53.481  59.953 -15.095  0.00  0.00           C
ATOM    343  CE  LYS    35      53.938  61.212 -15.833  0.00  0.00           C
ATOM    346  NZ  LYS    35      55.388  61.379 -15.611  0.00  0.00           N
ATOM    347  C   LYS    35      49.050  58.760 -14.289  0.00  0.00           C
ATOM    348  O   LYS    35      48.876  59.615 -15.155  0.00  0.00           O
ATOM    349  N   SER    36      48.177  57.740 -14.152  0.00  0.00           N
ATOM    350  CA  SER    36      47.037  57.562 -14.994  0.00  0.00           C
ATOM    351  CB  SER    36      46.421  56.160 -14.858  0.00  0.00           C
ATOM    352  OG  SER    36      47.283  55.243 -15.501  0.00  0.00           O
ATOM    353  C   SER    36      45.968  58.578 -14.771  0.00  0.00           C
ATOM    354  O   SER    36      45.748  58.928 -13.604  0.00  0.00           O
ATOM    355  N   PRO    37      45.251  59.067 -15.736  0.00  0.00           N
ATOM    356  CD  PRO    37      45.526  58.770 -17.135  0.00  0.00           C
ATOM    357  CA  PRO    37      44.431  60.236 -15.570  0.00  0.00           C
ATOM    358  CB  PRO    37      44.690  61.021 -16.845  0.00  0.00           C
ATOM    359  CG  PRO    37      44.854  59.927 -17.909  0.00  0.00           C
ATOM    360  C   PRO    37      43.030  59.755 -15.418  0.00  0.00           C
ATOM    361  O   PRO    37      42.237  59.842 -16.345  0.00  0.00           O
ATOM    362  N   SER    38      42.757  59.105 -14.270  0.00  0.00           N
ATOM    363  CA  SER    38      41.478  58.623 -13.849  0.00  0.00           C
ATOM    364  CB  SER    38      41.060  57.276 -14.442  0.00  0.00           C
ATOM    365  OG  SER    38      39.841  56.823 -13.862  0.00  0.00           O
ATOM    366  C   SER    38      41.440  58.515 -12.352  0.00  0.00           C
ATOM    367  O   SER    38      42.290  57.991 -11.653  0.00  0.00           O
ATOM    368  N   LEU    39      40.420  59.113 -11.718  0.00  0.00           N
ATOM    369  CA  LEU    39      40.241  59.206 -10.301  0.00  0.00           C
ATOM    370  CB  LEU    39      39.106  60.134  -9.862  0.00  0.00           C
ATOM    371  CG  LEU    39      38.677  60.158  -8.392  0.00  0.00           C
ATOM    374  CD1 LEU    39      39.817  60.568  -7.439  0.00  0.00           C
ATOM    377  CD2 LEU    39      37.523  61.174  -8.313  0.00  0.00           C
ATOM    378  C   LEU    39      39.880  57.835  -9.826  0.00  0.00           C
ATOM    379  O   LEU    39      40.286  57.430  -8.739  0.00  0.00           O
ATOM    380  N   ASN    40      39.165  57.090 -10.689  0.00  0.00           N
ATOM    381  CA  ASN    40      38.712  55.759 -10.390  0.00  0.00           C
ATOM    382  CB  ASN    40      37.788  55.249 -11.502  0.00  0.00           C
ATOM    383  CG  ASN    40      36.567  56.147 -11.669  0.00  0.00           C
ATOM    384  OD1 ASN    40      36.315  57.104 -10.937  0.00  0.00           O
ATOM    385  ND2 ASN    40      35.812  55.823 -12.749  0.00  0.00           N
ATOM    386  C   ASN    40      39.871  54.816 -10.298  0.00  0.00           C
ATOM    387  O   ASN    40      39.889  53.961  -9.415  0.00  0.00           O
ATOM    388  N   ALA    41      40.847  54.926 -11.215  0.00  0.00           N
ATOM    389  CA  ALA    41      42.095  54.217 -11.096  0.00  0.00           C
ATOM    392  CB  ALA    41      42.808  54.483 -12.421  0.00  0.00           C
ATOM    393  C   ALA    41      42.958  54.650  -9.964  0.00  0.00           C
ATOM    394  O   ALA    41      43.665  53.830  -9.391  0.00  0.00           O
ATOM    395  N   ALA    42      43.031  55.954  -9.657  0.00  0.00           N
ATOM    396  CA  ALA    42      43.763  56.396  -8.495  0.00  0.00           C
ATOM    399  CB  ALA    42      43.702  57.920  -8.733  0.00  0.00           C
ATOM    400  C   ALA    42      43.242  55.902  -7.204  0.00  0.00           C
ATOM    401  O   ALA    42      43.907  55.388  -6.307  0.00  0.00           O
ATOM    402  N   LYS    43      41.909  56.010  -7.005  0.00  0.00           N
ATOM    403  CA  LYS    43      41.311  55.461  -5.826  0.00  0.00           C
ATOM    404  CB  LYS    43      39.865  55.973  -5.910  0.00  0.00           C
ATOM    405  CG  LYS    43      39.056  55.640  -4.650  0.00  0.00           C
ATOM    406  CD  LYS    43      37.674  56.306  -4.623  0.00  0.00           C
ATOM    407  CE  LYS    43      36.842  56.022  -3.371  0.00  0.00           C
ATOM    410  NZ  LYS    43      36.606  54.576  -3.128  0.00  0.00           N
ATOM    411  C   LYS    43      41.353  53.984  -5.638  0.00  0.00           C
ATOM    412  O   LYS    43      41.481  53.437  -4.550  0.00  0.00           O
ATOM    413  N   SER    44      41.331  53.254  -6.769  0.00  0.00           N
ATOM    414  CA  SER    44      41.494  51.825  -6.745  0.00  0.00           C
ATOM    415  CB  SER    44      41.072  51.005  -7.962  0.00  0.00           C
ATOM    416  OG  SER    44      41.257  49.615  -7.729  0.00  0.00           O
ATOM    417  C   SER    44      42.878  51.412  -6.375  0.00  0.00           C
ATOM    418  O   SER    44      43.013  50.467  -5.607  0.00  0.00           O
ATOM    419  N   GLU    45      43.905  52.161  -6.832  0.00  0.00           N
ATOM    420  CA  GLU    45      45.298  51.999  -6.558  0.00  0.00           C
ATOM    421  CB  GLU    45      46.154  52.888  -7.466  0.00  0.00           C
ATOM    422  CG  GLU    45      47.641  52.499  -7.614  0.00  0.00           C
ATOM    423  CD  GLU    45      47.843  51.305  -8.539  0.00  0.00           C
ATOM    424  OE1 GLU    45      47.504  51.443  -9.731  0.00  0.00           O
ATOM    425  OE2 GLU    45      48.372  50.269  -8.036  0.00  0.00           O
ATOM    426  C   GLU    45      45.610  52.354  -5.138  0.00  0.00           C
ATOM    427  O   GLU    45      46.390  51.709  -4.457  0.00  0.00           O
ATOM    428  N   LEU    46      44.877  53.324  -4.570  0.00  0.00           N
ATOM    429  CA  LEU    46      44.879  53.608  -3.165  0.00  0.00           C
ATOM    430  CB  LEU    46      44.111  54.892  -2.821  0.00  0.00           C
ATOM    431  CG  LEU    46      44.196  55.328  -1.350  0.00  0.00           C
ATOM    434  CD1 LEU    46      45.622  55.659  -0.842  0.00  0.00           C
ATOM    437  CD2 LEU    46      43.363  56.574  -1.061  0.00  0.00           C
ATOM    438  C   LEU    46      44.370  52.490  -2.318  0.00  0.00           C
ATOM    439  O   LEU    46      44.975  52.072  -1.339  0.00  0.00           O
ATOM    440  N   ASP    47      43.234  51.863  -2.664  0.00  0.00           N
ATOM    441  CA  ASP    47      42.625  50.826  -1.869  0.00  0.00           C
ATOM    442  CB  ASP    47      41.369  50.397  -2.640  0.00  0.00           C
ATOM    443  CG  ASP    47      40.284  49.797  -1.764  0.00  0.00           C
ATOM    444  OD1 ASP    47      40.046  48.558  -1.758  0.00  0.00           O
ATOM    445  OD2 ASP    47      39.532  50.684  -1.301  0.00  0.00           O
ATOM    446  C   ASP    47      43.564  49.673  -1.715  0.00  0.00           C
ATOM    447  O   ASP    47      43.672  49.199  -0.595  0.00  0.00           O
ATOM    448  N   LYS    48      44.230  49.278  -2.811  0.00  0.00           N
ATOM    449  CA  LYS    48      45.258  48.286  -2.840  0.00  0.00           C
ATOM    450  CB  LYS    48      45.758  48.058  -4.275  0.00  0.00           C
ATOM    451  CG  LYS    48      46.770  46.918  -4.427  0.00  0.00           C
ATOM    452  CD  LYS    48      47.226  46.675  -5.862  0.00  0.00           C
ATOM    453  CE  LYS    48      48.140  45.460  -5.966  0.00  0.00           C
ATOM    456  NZ  LYS    48      48.252  44.902  -7.333  0.00  0.00           N
ATOM    457  C   LYS    48      46.471  48.701  -2.069  0.00  0.00           C
ATOM    458  O   LYS    48      47.110  47.885  -1.418  0.00  0.00           O
ATOM    459  N   ALA    49      46.963  49.949  -2.168  0.00  0.00           N
ATOM    460  CA  ALA    49      48.139  50.436  -1.525  0.00  0.00           C
ATOM    463  CB  ALA    49      48.436  51.853  -2.059  0.00  0.00           C
ATOM    464  C   ALA    49      48.188  50.511  -0.038  0.00  0.00           C
ATOM    465  O   ALA    49      49.194  50.255   0.631  0.00  0.00           O
ATOM    466  N   ILE    50      47.094  50.934   0.633  0.00  0.00           N
ATOM    467  CA  ILE    50      47.042  50.992   2.063  0.00  0.00           C
ATOM    468  CB  ILE    50      46.526  52.349   2.425  0.00  0.00           C
ATOM    471  CG2 ILE    50      47.532  53.450   2.079  0.00  0.00           C
ATOM    472  CG1 ILE    50      45.125  52.681   1.867  0.00  0.00           C
ATOM    475  CD  ILE    50      44.379  53.594   2.842  0.00  0.00           C
ATOM    476  C   ILE    50      46.199  49.964   2.727  0.00  0.00           C
ATOM    477  O   ILE    50      46.319  49.763   3.944  0.00  0.00           O
ATOM    478  N   GLY    51      45.446  49.180   1.948  0.00  0.00           N
ATOM    479  CA  GLY    51      44.724  48.019   2.364  0.00  0.00           C
ATOM    480  C   GLY    51      43.464  48.178   3.139  0.00  0.00           C
ATOM    481  O   GLY    51      43.117  47.342   3.985  0.00  0.00           O
ATOM    482  N   ARG    52      42.658  49.229   2.938  0.00  0.00           N
ATOM    483  CA  ARG    52      41.372  49.388   3.576  0.00  0.00           C
ATOM    484  CB  ARG    52      41.466  49.998   4.984  0.00  0.00           C
ATOM    485  CG  ARG    52      42.099  51.379   5.133  0.00  0.00           C
ATOM    486  CD  ARG    52      42.437  51.799   6.565  0.00  0.00           C
ATOM    487  NE  ARG    52      43.012  53.171   6.534  0.00  0.00           N
ATOM    488  CZ  ARG    52      42.218  54.288   6.501  0.00  0.00           C
ATOM    489  NH1 ARG    52      40.853  54.208   6.480  0.00  0.00           N
ATOM    490  NH2 ARG    52      42.814  55.506   6.503  0.00  0.00           N
ATOM    491  C   ARG    52      40.661  50.393   2.737  0.00  0.00           C
ATOM    492  O   ARG    52      41.260  51.015   1.863  0.00  0.00           O
ATOM    493  N   ASN    53      39.317  50.437   2.766  0.00  0.00           N
ATOM    494  CA  ASN    53      38.459  51.215   1.932  0.00  0.00           C
ATOM    495  CB  ASN    53      37.074  50.583   1.759  0.00  0.00           C
ATOM    496  CG  ASN    53      37.300  49.139   1.346  0.00  0.00           C
ATOM    497  OD1 ASN    53      37.022  48.183   2.058  0.00  0.00           O
ATOM    498  ND2 ASN    53      37.966  48.952   0.178  0.00  0.00           N
ATOM    499  C   ASN    53      38.230  52.625   2.368  0.00  0.00           C
ATOM    500  O   ASN    53      37.753  52.907   3.466  0.00  0.00           O
ATOM    501  N   THR    54      38.572  53.677   1.616  0.00  0.00           N
ATOM    502  CA  THR    54      38.508  55.043   2.014  0.00  0.00           C
ATOM    503  CB  THR    54      39.689  55.502   2.832  0.00  0.00           C
ATOM    504  OG1 THR    54      39.620  56.889   3.087  0.00  0.00           O
ATOM    507  CG2 THR    54      41.074  55.238   2.217  0.00  0.00           C
ATOM    508  C   THR    54      38.187  55.933   0.862  0.00  0.00           C
ATOM    509  O   THR    54      38.809  55.725  -0.181  0.00  0.00           O
ATOM    510  N   ASN    55      37.380  56.986   1.114  0.00  0.00           N
ATOM    511  CA  ASN    55      37.047  57.925   0.096  0.00  0.00           C
ATOM    512  CB  ASN    55      36.041  58.899   0.739  0.00  0.00           C
ATOM    513  CG  ASN    55      36.653  59.597   1.937  0.00  0.00           C
ATOM    514  OD1 ASN    55      36.802  59.131   3.077  0.00  0.00           O
ATOM    515  ND2 ASN    55      37.138  60.826   1.594  0.00  0.00           N
ATOM    516  C   ASN    55      38.193  58.652  -0.533  0.00  0.00           C
ATOM    517  O   ASN    55      38.151  59.031  -1.705  0.00  0.00           O
ATOM    518  N   GLY    56      39.229  58.933   0.266  0.00  0.00           N
ATOM    519  CA  GLY    56      40.340  59.750  -0.112  0.00  0.00           C
ATOM    520  C   GLY    56      41.191  60.212   1.031  0.00  0.00           C
ATOM    521  O   GLY    56      41.784  61.279   0.846  0.00  0.00           O
ATOM    522  N   VAL    57      41.308  59.556   2.200  0.00  0.00           N
ATOM    523  CA  VAL    57      42.010  60.012   3.358  0.00  0.00           C
ATOM    524  CB  VAL    57      41.105  60.752   4.287  0.00  0.00           C
ATOM    527  CG1 VAL    57      39.826  60.056   4.812  0.00  0.00           C
ATOM    530  CG2 VAL    57      41.814  61.297   5.531  0.00  0.00           C
ATOM    531  C   VAL    57      42.672  58.864   4.030  0.00  0.00           C
ATOM    532  O   VAL    57      42.107  57.800   4.270  0.00  0.00           O
ATOM    533  N   ILE    58      43.953  59.058   4.364  0.00  0.00           N
ATOM    534  CA  ILE    58      44.705  58.189   5.217  0.00  0.00           C
ATOM    535  CB  ILE    58      45.938  57.818   4.459  0.00  0.00           C
ATOM    538  CG2 ILE    58      45.486  57.156   3.139  0.00  0.00           C
ATOM    539  CG1 ILE    58      46.967  58.890   4.088  0.00  0.00           C
ATOM    542  CD  ILE    58      48.191  58.390   3.297  0.00  0.00           C
ATOM    543  C   ILE    58      45.118  58.925   6.461  0.00  0.00           C
ATOM    544  O   ILE    58      44.872  60.121   6.592  0.00  0.00           O
ATOM    545  N   THR    59      45.719  58.201   7.404  0.00  0.00           N
ATOM    546  CA  THR    59      46.175  58.635   8.694  0.00  0.00           C
ATOM    547  CB  THR    59      46.074  57.614   9.789  0.00  0.00           C
ATOM    548  OG1 THR    59      46.714  56.431   9.357  0.00  0.00           O
ATOM    551  CG2 THR    59      44.607  57.239  10.085  0.00  0.00           C
ATOM    552  C   THR    59      47.563  59.159   8.543  0.00  0.00           C
ATOM    553  O   THR    59      48.187  59.021   7.506  0.00  0.00           O
ATOM    554  N   LYS    60      48.051  59.863   9.585  0.00  0.00           N
ATOM    555  CA  LYS    60      49.395  60.354   9.621  0.00  0.00           C
ATOM    556  CB  LYS    60      49.629  61.191  10.902  0.00  0.00           C
ATOM    557  CG  LYS    60      51.051  61.698  11.114  0.00  0.00           C
ATOM    558  CD  LYS    60      51.218  62.738  12.226  0.00  0.00           C
ATOM    559  CE  LYS    60      52.673  63.103  12.550  0.00  0.00           C
ATOM    562  NZ  LYS    60      53.420  61.916  13.030  0.00  0.00           N
ATOM    563  C   LYS    60      50.416  59.267   9.536  0.00  0.00           C
ATOM    564  O   LYS    60      51.321  59.389   8.718  0.00  0.00           O
ATOM    565  N   ASP    61      50.156  58.171  10.271  0.00  0.00           N
ATOM    566  CA  ASP    61      51.003  57.011  10.283  0.00  0.00           C
ATOM    567  CB  ASP    61      50.620  55.952  11.323  0.00  0.00           C
ATOM    568  CG  ASP    61      50.712  56.519  12.724  0.00  0.00           C
ATOM    569  OD1 ASP    61      51.662  57.220  13.141  0.00  0.00           O
ATOM    570  OD2 ASP    61      49.713  56.279  13.457  0.00  0.00           O
ATOM    571  C   ASP    61      51.031  56.273   8.996  0.00  0.00           C
ATOM    572  O   ASP    61      52.125  55.925   8.538  0.00  0.00           O
ATOM    573  N   GLU    62      49.928  56.185   8.244  0.00  0.00           N
ATOM    574  CA  GLU    62      49.901  55.685   6.897  0.00  0.00           C
ATOM    575  CB  GLU    62      48.409  55.568   6.558  0.00  0.00           C
ATOM    576  CG  GLU    62      47.722  54.266   7.004  0.00  0.00           C
ATOM    577  CD  GLU    62      46.208  54.318   6.929  0.00  0.00           C
ATOM    578  OE1 GLU    62      45.508  55.325   7.240  0.00  0.00           O
ATOM    579  OE2 GLU    62      45.668  53.281   6.452  0.00  0.00           O
ATOM    580  C   GLU    62      50.713  56.486   5.932  0.00  0.00           C
ATOM    581  O   GLU    62      51.485  56.006   5.104  0.00  0.00           O
ATOM    582  N   ALA    63      50.727  57.832   6.077  0.00  0.00           N
ATOM    583  CA  ALA    63      51.438  58.656   5.145  0.00  0.00           C
ATOM    586  CB  ALA    63      50.931  60.106   5.265  0.00  0.00           C
ATOM    587  C   ALA    63      52.909  58.669   5.402  0.00  0.00           C
ATOM    588  O   ALA    63      53.724  58.525   4.495  0.00  0.00           O
ATOM    589  N   GLU    64      53.327  58.564   6.677  0.00  0.00           N
ATOM    590  CA  GLU    64      54.654  58.305   7.136  0.00  0.00           C
ATOM    591  CB  GLU    64      54.728  58.467   8.664  0.00  0.00           C
ATOM    592  CG  GLU    64      54.744  59.964   8.996  0.00  0.00           C
ATOM    593  CD  GLU    64      54.811  60.385  10.451  0.00  0.00           C
ATOM    594  OE1 GLU    64      54.955  59.518  11.376  0.00  0.00           O
ATOM    595  OE2 GLU    64      54.623  61.595  10.732  0.00  0.00           O
ATOM    596  C   GLU    64      55.190  56.981   6.705  0.00  0.00           C
ATOM    597  O   GLU    64      56.332  56.817   6.256  0.00  0.00           O
ATOM    598  N   LYS    65      54.326  55.951   6.788  0.00  0.00           N
ATOM    599  CA  LYS    65      54.638  54.669   6.233  0.00  0.00           C
ATOM    600  CB  LYS    65      53.579  53.617   6.570  0.00  0.00           C
ATOM    601  CG  LYS    65      54.039  52.227   6.098  0.00  0.00           C
ATOM    602  CD  LYS    65      52.914  51.214   6.243  0.00  0.00           C
ATOM    603  CE  LYS    65      53.278  49.766   5.890  0.00  0.00           C
ATOM    606  NZ  LYS    65      52.109  48.858   5.998  0.00  0.00           N
ATOM    607  C   LYS    65      54.894  54.716   4.770  0.00  0.00           C
ATOM    608  O   LYS    65      55.887  54.147   4.295  0.00  0.00           O
ATOM    609  N   LEU    66      54.089  55.403   3.949  0.00  0.00           N
ATOM    610  CA  LEU    66      54.383  55.666   2.569  0.00  0.00           C
ATOM    611  CB  LEU    66      53.238  56.364   1.818  0.00  0.00           C
ATOM    612  CG  LEU    66      51.979  55.482   1.761  0.00  0.00           C
ATOM    615  CD1 LEU    66      50.899  56.235   0.971  0.00  0.00           C
ATOM    618  CD2 LEU    66      52.187  54.169   0.986  0.00  0.00           C
ATOM    619  C   LEU    66      55.600  56.481   2.300  0.00  0.00           C
ATOM    620  O   LEU    66      56.410  56.217   1.410  0.00  0.00           O
ATOM    621  N   PHE    67      55.803  57.581   3.040  0.00  0.00           N
ATOM    622  CA  PHE    67      56.910  58.460   2.917  0.00  0.00           C
ATOM    623  CB  PHE    67      56.597  59.720   3.740  0.00  0.00           C
ATOM    624  CG  PHE    67      57.802  60.574   3.966  0.00  0.00           C
ATOM    625  CD1 PHE    67      58.412  61.361   3.009  0.00  0.00           C
ATOM    626  CE1 PHE    67      59.509  62.122   3.337  0.00  0.00           C
ATOM    627  CZ  PHE    67      59.947  62.301   4.623  0.00  0.00           C
ATOM    628  CD2 PHE    67      58.242  60.725   5.263  0.00  0.00           C
ATOM    629  CE2 PHE    67      59.284  61.562   5.570  0.00  0.00           C
ATOM    630  C   PHE    67      58.221  57.793   3.143  0.00  0.00           C
ATOM    631  O   PHE    67      59.224  58.158   2.515  0.00  0.00           O
ATOM    632  N   ASN    68      58.423  56.841   4.070  0.00  0.00           N
ATOM    633  CA  ASN    68      59.689  56.176   4.203  0.00  0.00           C
ATOM    634  CB  ASN    68      59.626  55.239   5.419  0.00  0.00           C
ATOM    635  CG  ASN    68      59.141  56.043   6.615  0.00  0.00           C
ATOM    636  OD1 ASN    68      59.414  57.211   6.882  0.00  0.00           O
ATOM    637  ND2 ASN    68      58.448  55.310   7.527  0.00  0.00           N
ATOM    638  C   ASN    68      60.137  55.312   3.070  0.00  0.00           C
ATOM    639  O   ASN    68      61.291  55.074   2.705  0.00  0.00           O
ATOM    640  N   GLN    69      59.143  54.677   2.433  0.00  0.00           N
ATOM    641  CA  GLN    69      59.226  54.046   1.159  0.00  0.00           C
ATOM    642  CB  GLN    69      57.918  53.282   0.892  0.00  0.00           C
ATOM    643  CG  GLN    69      57.631  52.120   1.853  0.00  0.00           C
ATOM    644  CD  GLN    69      56.264  51.463   1.759  0.00  0.00           C
ATOM    645  OE1 GLN    69      55.539  51.891   0.860  0.00  0.00           O
ATOM    646  NE2 GLN    69      55.908  50.451   2.605  0.00  0.00           N
ATOM    647  C   GLN    69      59.652  54.873   0.007  0.00  0.00           C
ATOM    648  O   GLN    69      60.493  54.561  -0.846  0.00  0.00           O
ATOM    649  N   ASP    70      59.046  56.075  -0.033  0.00  0.00           N
ATOM    650  CA  ASP    70      59.175  57.064  -1.040  0.00  0.00           C
ATOM    651  CB  ASP    70      58.158  58.195  -0.784  0.00  0.00           C
ATOM    652  CG  ASP    70      57.610  58.781  -2.083  0.00  0.00           C
ATOM    653  OD1 ASP    70      56.589  59.520  -2.011  0.00  0.00           O
ATOM    654  OD2 ASP    70      58.035  58.364  -3.181  0.00  0.00           O
ATOM    655  C   ASP    70      60.581  57.576  -1.020  0.00  0.00           C
ATOM    656  O   ASP    70      61.191  57.749  -2.069  0.00  0.00           O
ATOM    657  N   VAL    71      61.173  57.750   0.179  0.00  0.00           N
ATOM    658  CA  VAL    71      62.538  58.124   0.277  0.00  0.00           C
ATOM    659  CB  VAL    71      62.941  58.680   1.614  0.00  0.00           C
ATOM    662  CG1 VAL    71      64.472  58.863   1.714  0.00  0.00           C
ATOM    665  CG2 VAL    71      62.409  60.112   1.782  0.00  0.00           C
ATOM    666  C   VAL    71      63.487  57.106  -0.267  0.00  0.00           C
ATOM    667  O   VAL    71      64.286  57.458  -1.144  0.00  0.00           O
ATOM    668  N   ASP    72      63.387  55.822   0.110  0.00  0.00           N
ATOM    669  CA  ASP    72      64.242  54.785  -0.370  0.00  0.00           C
ATOM    670  CB  ASP    72      63.877  53.491   0.359  0.00  0.00           C
ATOM    671  CG  ASP    72      65.013  52.500   0.200  0.00  0.00           C
ATOM    672  OD1 ASP    72      64.744  51.396  -0.328  0.00  0.00           O
ATOM    673  OD2 ASP    72      66.124  52.761   0.736  0.00  0.00           O
ATOM    674  C   ASP    72      64.244  54.604  -1.854  0.00  0.00           C
ATOM    675  O   ASP    72      65.252  54.540  -2.564  0.00  0.00           O
ATOM    676  N   ALA    73      63.043  54.757  -2.451  0.00  0.00           N
ATOM    677  CA  ALA    73      62.772  54.588  -3.829  0.00  0.00           C
ATOM    680  CB  ALA    73      61.235  54.500  -3.870  0.00  0.00           C
ATOM    681  C   ALA    73      63.247  55.683  -4.728  0.00  0.00           C
ATOM    682  O   ALA    73      63.587  55.504  -5.891  0.00  0.00           O
ATOM    683  N   ALA    74      63.489  56.874  -4.136  0.00  0.00           N
ATOM    684  CA  ALA    74      64.125  58.053  -4.636  0.00  0.00           C
ATOM    687  CB  ALA    74      63.651  59.359  -4.002  0.00  0.00           C
ATOM    688  C   ALA    74      65.616  57.962  -4.626  0.00  0.00           C
ATOM    689  O   ALA    74      66.337  58.239  -5.583  0.00  0.00           O
ATOM    690  N   VAL    75      66.270  57.413  -3.590  0.00  0.00           N
ATOM    691  CA  VAL    75      67.635  57.007  -3.514  0.00  0.00           C
ATOM    692  CB  VAL    75      67.803  56.605  -2.082  0.00  0.00           C
ATOM    695  CG1 VAL    75      69.096  55.804  -1.834  0.00  0.00           C
ATOM    698  CG2 VAL    75      67.896  57.887  -1.233  0.00  0.00           C
ATOM    699  C   VAL    75      68.013  55.951  -4.507  0.00  0.00           C
ATOM    700  O   VAL    75      68.991  55.992  -5.256  0.00  0.00           O
ATOM    701  N   ARG    76      67.159  54.920  -4.591  0.00  0.00           N
ATOM    702  CA  ARG    76      67.211  53.866  -5.548  0.00  0.00           C
ATOM    703  CB  ARG    76      65.998  52.976  -5.225  0.00  0.00           C
ATOM    704  CG  ARG    76      66.241  51.487  -5.536  0.00  0.00           C
ATOM    705  CD  ARG    76      64.955  50.689  -5.344  0.00  0.00           C
ATOM    706  NE  ARG    76      64.574  50.839  -3.923  0.00  0.00           N
ATOM    707  CZ  ARG    76      63.332  50.568  -3.387  0.00  0.00           C
ATOM    708  NH1 ARG    76      63.020  50.705  -2.075  0.00  0.00           N
ATOM    709  NH2 ARG    76      62.493  50.025  -4.323  0.00  0.00           N
ATOM    710  C   ARG    76      67.194  54.317  -6.987  0.00  0.00           C
ATOM    711  O   ARG    76      68.099  53.981  -7.752  0.00  0.00           O
ATOM    712  N   GLY    77      66.262  55.196  -7.376  0.00  0.00           N
ATOM    713  CA  GLY    77      66.284  56.015  -8.545  0.00  0.00           C
ATOM    714  C   GLY    77      67.527  56.796  -8.798  0.00  0.00           C
ATOM    715  O   GLY    77      68.030  56.795  -9.926  0.00  0.00           O
ATOM    716  N   ILE    78      68.178  57.427  -7.801  0.00  0.00           N
ATOM    717  CA  ILE    78      69.451  58.064  -7.951  0.00  0.00           C
ATOM    718  CB  ILE    78      69.787  58.890  -6.756  0.00  0.00           C
ATOM    721  CG2 ILE    78      71.177  59.541  -6.904  0.00  0.00           C
ATOM    722  CG1 ILE    78      68.863  60.056  -6.359  0.00  0.00           C
ATOM    725  CD  ILE    78      68.946  60.506  -4.899  0.00  0.00           C
ATOM    726  C   ILE    78      70.519  57.079  -8.269  0.00  0.00           C
ATOM    727  O   ILE    78      71.302  57.323  -9.178  0.00  0.00           O
ATOM    728  N   LEU    79      70.613  56.024  -7.425  0.00  0.00           N
ATOM    729  CA  LEU    79      71.680  55.070  -7.537  0.00  0.00           C
ATOM    730  CB  LEU    79      71.729  54.178  -6.279  0.00  0.00           C
ATOM    731  CG  LEU    79      72.142  54.841  -4.939  0.00  0.00           C
ATOM    734  CD1 LEU    79      71.961  53.859  -3.786  0.00  0.00           C
ATOM    737  CD2 LEU    79      73.587  55.354  -5.031  0.00  0.00           C
ATOM    738  C   LEU    79      71.570  54.182  -8.722  0.00  0.00           C
ATOM    739  O   LEU    79      72.580  53.524  -9.001  0.00  0.00           O
ATOM    740  N   ARG    80      70.443  54.123  -9.459  0.00  0.00           N
ATOM    741  CA  ARG    80      70.328  53.422 -10.703  0.00  0.00           C
ATOM    742  CB  ARG    80      69.064  52.559 -10.811  0.00  0.00           C
ATOM    743  CG  ARG    80      67.767  53.326 -11.046  0.00  0.00           C
ATOM    744  CD  ARG    80      66.536  52.465 -10.833  0.00  0.00           C
ATOM    745  NE  ARG    80      65.424  53.419 -10.575  0.00  0.00           N
ATOM    746  CZ  ARG    80      64.259  53.045  -9.981  0.00  0.00           C
ATOM    747  NH1 ARG    80      64.015  51.779  -9.539  0.00  0.00           N
ATOM    748  NH2 ARG    80      63.264  53.974  -9.812  0.00  0.00           N
ATOM    749  C   ARG    80      70.532  54.355 -11.849  0.00  0.00           C
ATOM    750  O   ARG    80      71.104  53.861 -12.814  0.00  0.00           O
ATOM    751  N   ASN    81      70.101  55.625 -11.800  0.00  0.00           N
ATOM    752  CA  ASN    81      70.259  56.570 -12.864  0.00  0.00           C
ATOM    753  CB  ASN    81      69.486  57.862 -12.509  0.00  0.00           C
ATOM    754  CG  ASN    81      69.359  58.733 -13.758  0.00  0.00           C
ATOM    755  OD1 ASN    81      70.301  59.415 -14.140  0.00  0.00           O
ATOM    756  ND2 ASN    81      68.177  58.692 -14.421  0.00  0.00           N
ATOM    757  C   ASN    81      71.685  56.852 -13.176  0.00  0.00           C
ATOM    758  O   ASN    81      72.464  57.504 -12.468  0.00  0.00           O
ATOM    759  N   ALA    82      72.114  56.340 -14.343  0.00  0.00           N
ATOM    760  CA  ALA    82      73.502  56.408 -14.687  0.00  0.00           C
ATOM    763  CB  ALA    82      73.775  55.566 -15.944  0.00  0.00           C
ATOM    764  C   ALA    82      74.189  57.705 -14.948  0.00  0.00           C
ATOM    765  O   ALA    82      75.385  57.750 -14.627  0.00  0.00           O
ATOM    766  N   LYS    83      73.499  58.710 -15.514  0.00  0.00           N
ATOM    767  CA  LYS    83      73.895  60.071 -15.749  0.00  0.00           C
ATOM    768  CB  LYS    83      72.856  60.718 -16.667  0.00  0.00           C
ATOM    769  CG  LYS    83      72.797  60.068 -18.050  0.00  0.00           C
ATOM    770  CD  LYS    83      71.767  60.699 -18.990  0.00  0.00           C
ATOM    771  CE  LYS    83      71.512  59.802 -20.201  0.00  0.00           C
ATOM    774  NZ  LYS    83      70.641  60.481 -21.181  0.00  0.00           N
ATOM    775  C   LYS    83      74.032  60.892 -14.506  0.00  0.00           C
ATOM    776  O   LYS    83      74.856  61.794 -14.326  0.00  0.00           O
ATOM    777  N   LEU    84      73.167  60.544 -13.542  0.00  0.00           N
ATOM    778  CA  LEU    84      73.011  61.299 -12.339  0.00  0.00           C
ATOM    779  CB  LEU    84      71.525  61.291 -11.923  0.00  0.00           C
ATOM    780  CG  LEU    84      71.121  62.355 -10.893  0.00  0.00           C
ATOM    783  CD1 LEU    84      71.103  63.753 -11.525  0.00  0.00           C
ATOM    786  CD2 LEU    84      69.688  62.090 -10.394  0.00  0.00           C
ATOM    787  C   LEU    84      73.899  60.852 -11.241  0.00  0.00           C
ATOM    788  O   LEU    84      74.542  61.692 -10.592  0.00  0.00           O
ATOM    789  N   LYS    85      74.042  59.521 -11.094  0.00  0.00           N
ATOM    790  CA  LYS    85      74.721  58.890 -10.009  0.00  0.00           C
ATOM    791  CB  LYS    85      74.661  57.355 -10.123  0.00  0.00           C
ATOM    792  CG  LYS    85      75.036  56.591  -8.845  0.00  0.00           C
ATOM    793  CD  LYS    85      76.541  56.397  -8.648  0.00  0.00           C
ATOM    794  CE  LYS    85      76.955  54.970  -8.304  0.00  0.00           C
ATOM    797  NZ  LYS    85      78.433  54.888  -8.260  0.00  0.00           N
ATOM    798  C   LYS    85      76.130  59.341  -9.791  0.00  0.00           C
ATOM    799  O   LYS    85      76.416  59.633  -8.629  0.00  0.00           O
ATOM    800  N   PRO    86      77.068  59.602 -10.655  0.00  0.00           N
ATOM    801  CD  PRO    86      76.999  59.373 -12.099  0.00  0.00           C
ATOM    802  CA  PRO    86      78.315  60.213 -10.334  0.00  0.00           C
ATOM    803  CB  PRO    86      79.092  60.452 -11.633  0.00  0.00           C
ATOM    804  CG  PRO    86      78.437  59.481 -12.632  0.00  0.00           C
ATOM    805  C   PRO    86      78.281  61.549  -9.684  0.00  0.00           C
ATOM    806  O   PRO    86      79.220  61.891  -8.958  0.00  0.00           O
ATOM    807  N   VAL    87      77.264  62.410  -9.877  0.00  0.00           N
ATOM    808  CA  VAL    87      77.070  63.557  -9.035  0.00  0.00           C
ATOM    809  CB  VAL    87      75.819  64.263  -9.473  0.00  0.00           C
ATOM    812  CG1 VAL    87      75.379  65.447  -8.595  0.00  0.00           C
ATOM    815  CG2 VAL    87      75.953  64.656 -10.945  0.00  0.00           C
ATOM    816  C   VAL    87      76.999  63.298  -7.574  0.00  0.00           C
ATOM    817  O   VAL    87      77.641  63.935  -6.740  0.00  0.00           O
ATOM    818  N   TYR    88      76.133  62.331  -7.227  0.00  0.00           N
ATOM    819  CA  TYR    88      75.957  61.825  -5.893  0.00  0.00           C
ATOM    820  CB  TYR    88      74.879  60.730  -5.972  0.00  0.00           C
ATOM    821  CG  TYR    88      74.292  60.551  -4.609  0.00  0.00           C
ATOM    822  CD1 TYR    88      73.258  61.343  -4.197  0.00  0.00           C
ATOM    823  CE1 TYR    88      72.613  61.084  -3.012  0.00  0.00           C
ATOM    824  CZ  TYR    88      73.037  60.026  -2.246  0.00  0.00           C
ATOM    825  OH  TYR    88      72.503  59.651  -0.988  0.00  0.00           O
ATOM    826  CD2 TYR    88      74.656  59.441  -3.877  0.00  0.00           C
ATOM    827  CE2 TYR    88      73.998  59.160  -2.718  0.00  0.00           C
ATOM    828  C   TYR    88      77.172  61.220  -5.277  0.00  0.00           C
ATOM    829  O   TYR    88      77.601  61.517  -4.159  0.00  0.00           O
ATOM    830  N   ASP    89      77.848  60.393  -6.095  0.00  0.00           N
ATOM    831  CA  ASP    89      79.016  59.661  -5.729  0.00  0.00           C
ATOM    832  CB  ASP    89      79.290  58.608  -6.821  0.00  0.00           C
ATOM    833  CG  ASP    89      79.948  57.385  -6.226  0.00  0.00           C
ATOM    834  OD1 ASP    89      81.200  57.449  -6.095  0.00  0.00           O
ATOM    835  OD2 ASP    89      79.247  56.388  -5.916  0.00  0.00           O
ATOM    836  C   ASP    89      80.163  60.576  -5.441  0.00  0.00           C
ATOM    837  O   ASP    89      80.803  60.515  -4.396  0.00  0.00           O
ATOM    838  N   SER    90      80.421  61.566  -6.304  0.00  0.00           N
ATOM    839  CA  SER    90      81.494  62.482  -6.112  0.00  0.00           C
ATOM    840  CB  SER    90      81.760  63.464  -7.275  0.00  0.00           C
ATOM    841  OG  SER    90      82.188  62.700  -8.377  0.00  0.00           O
ATOM    842  C   SER    90      81.281  63.370  -4.943  0.00  0.00           C
ATOM    843  O   SER    90      82.136  63.577  -4.077  0.00  0.00           O
ATOM    844  N   LEU    91      80.067  63.936  -4.786  0.00  0.00           N
ATOM    845  CA  LEU    91      79.892  64.963  -3.798  0.00  0.00           C
ATOM    846  CB  LEU    91      78.735  65.900  -4.157  0.00  0.00           C
ATOM    847  CG  LEU    91      78.991  66.824  -5.356  0.00  0.00           C
ATOM    850  CD1 LEU    91      77.657  67.444  -5.832  0.00  0.00           C
ATOM    853  CD2 LEU    91      79.944  67.938  -4.888  0.00  0.00           C
ATOM    854  C   LEU    91      79.679  64.453  -2.404  0.00  0.00           C
ATOM    855  O   LEU    91      79.391  63.291  -2.153  0.00  0.00           O
ATOM    856  N   ASP    92      79.901  65.413  -1.487  0.00  0.00           N
ATOM    857  CA  ASP    92      79.731  65.265  -0.081  0.00  0.00           C
ATOM    858  CB  ASP    92      80.767  66.058   0.754  0.00  0.00           C
ATOM    859  CG  ASP    92      80.777  67.476   0.237  0.00  0.00           C
ATOM    860  OD1 ASP    92      80.590  68.424   1.057  0.00  0.00           O
ATOM    861  OD2 ASP    92      81.225  67.722  -0.921  0.00  0.00           O
ATOM    862  C   ASP    92      78.335  65.374   0.400  0.00  0.00           C
ATOM    863  O   ASP    92      77.388  65.785  -0.270  0.00  0.00           O
ATOM    864  N   ALA    93      78.186  64.805   1.607  0.00  0.00           N
ATOM    865  CA  ALA    93      77.057  64.549   2.434  0.00  0.00           C
ATOM    868  CB  ALA    93      77.541  64.714   3.885  0.00  0.00           C
ATOM    869  C   ALA    93      75.835  65.386   2.209  0.00  0.00           C
ATOM    870  O   ALA    93      74.734  64.913   1.970  0.00  0.00           O
ATOM    871  N   VAL    94      75.899  66.719   2.383  0.00  0.00           N
ATOM    872  CA  VAL    94      74.750  67.552   2.337  0.00  0.00           C
ATOM    873  CB  VAL    94      74.925  68.771   3.201  0.00  0.00           C
ATOM    876  CG1 VAL    94      73.718  69.712   3.337  0.00  0.00           C
ATOM    879  CG2 VAL    94      75.433  68.446   4.619  0.00  0.00           C
ATOM    880  C   VAL    94      74.410  67.948   0.946  0.00  0.00           C
ATOM    881  O   VAL    94      73.250  68.179   0.614  0.00  0.00           O
ATOM    882  N   ARG    95      75.369  67.795   0.006  0.00  0.00           N
ATOM    883  CA  ARG    95      75.135  67.972  -1.389  0.00  0.00           C
ATOM    884  CB  ARG    95      76.469  68.132  -2.146  0.00  0.00           C
ATOM    885  CG  ARG    95      77.060  69.534  -2.019  0.00  0.00           C
ATOM    886  CD  ARG    95      78.188  69.699  -1.009  0.00  0.00           C
ATOM    887  NE  ARG    95      78.411  71.167  -0.817  0.00  0.00           N
ATOM    888  CZ  ARG    95      79.456  71.733  -0.148  0.00  0.00           C
ATOM    889  NH1 ARG    95      80.400  71.106   0.616  0.00  0.00           N
ATOM    890  NH2 ARG    95      79.650  73.087  -0.253  0.00  0.00           N
ATOM    891  C   ARG    95      74.322  66.808  -1.846  0.00  0.00           C
ATOM    892  O   ARG    95      73.511  66.903  -2.759  0.00  0.00           O
ATOM    893  N   ARG    96      74.597  65.627  -1.275  0.00  0.00           N
ATOM    894  CA  ARG    96      73.817  64.434  -1.472  0.00  0.00           C
ATOM    895  CB  ARG    96      74.436  63.201  -0.795  0.00  0.00           C
ATOM    896  CG  ARG    96      75.800  62.773  -1.303  0.00  0.00           C
ATOM    897  CD  ARG    96      76.295  61.544  -0.535  0.00  0.00           C
ATOM    898  NE  ARG    96      77.397  61.021  -1.378  0.00  0.00           N
ATOM    899  CZ  ARG    96      78.084  59.847  -1.215  0.00  0.00           C
ATOM    900  NH1 ARG    96      77.692  59.012  -0.225  0.00  0.00           N
ATOM    901  NH2 ARG    96      79.030  59.448  -2.109  0.00  0.00           N
ATOM    902  C   ARG    96      72.409  64.591  -1.011  0.00  0.00           C
ATOM    903  O   ARG    96      71.451  64.224  -1.690  0.00  0.00           O
ATOM    904  N   ALA    97      72.177  65.286   0.121  0.00  0.00           N
ATOM    905  CA  ALA    97      70.875  65.656   0.587  0.00  0.00           C
ATOM    908  CB  ALA    97      71.001  66.147   2.045  0.00  0.00           C
ATOM    909  C   ALA    97      70.090  66.507  -0.340  0.00  0.00           C
ATOM    910  O   ALA    97      68.943  66.291  -0.694  0.00  0.00           O
ATOM    911  N   ALA    98      70.715  67.539  -0.943  0.00  0.00           N
ATOM    912  CA  ALA    98      70.176  68.342  -1.998  0.00  0.00           C
ATOM    915  CB  ALA    98      71.317  69.326  -2.288  0.00  0.00           C
ATOM    916  C   ALA    98      69.804  67.634  -3.252  0.00  0.00           C
ATOM    917  O   ALA    98      68.645  67.712  -3.670  0.00  0.00           O
ATOM    918  N   ALA    99      70.641  66.685  -3.691  0.00  0.00           N
ATOM    919  CA  ALA    99      70.351  65.748  -4.717  0.00  0.00           C
ATOM    922  CB  ALA    99      71.589  64.888  -5.061  0.00  0.00           C
ATOM    923  C   ALA    99      69.163  64.922  -4.382  0.00  0.00           C
ATOM    924  O   ALA    99      68.389  64.543  -5.270  0.00  0.00           O
ATOM    925  N   ILE   100      68.900  64.474  -3.144  0.00  0.00           N
ATOM    926  CA  ILE   100      67.758  63.717  -2.710  0.00  0.00           C
ATOM    927  CB  ILE   100      67.979  63.207  -1.327  0.00  0.00           C
ATOM    930  CG2 ILE   100      66.677  62.840  -0.577  0.00  0.00           C
ATOM    931  CG1 ILE   100      68.934  62.005  -1.442  0.00  0.00           C
ATOM    934  CD  ILE   100      69.299  61.452  -0.060  0.00  0.00           C
ATOM    935  C   ILE   100      66.510  64.513  -2.773  0.00  0.00           C
ATOM    936  O   ILE   100      65.449  64.073  -3.208  0.00  0.00           O
ATOM    937  N   ASN   101      66.703  65.788  -2.359  0.00  0.00           N
ATOM    938  CA  ASN   101      65.672  66.776  -2.400  0.00  0.00           C
ATOM    939  CB  ASN   101      66.114  67.993  -1.579  0.00  0.00           C
ATOM    940  CG  ASN   101      64.935  68.811  -1.073  0.00  0.00           C
ATOM    941  OD1 ASN   101      63.977  69.173  -1.759  0.00  0.00           O
ATOM    942  ND2 ASN   101      64.883  69.056   0.255  0.00  0.00           N
ATOM    943  C   ASN   101      65.140  67.198  -3.715  0.00  0.00           C
ATOM    944  O   ASN   101      63.942  67.240  -3.988  0.00  0.00           O
ATOM    945  N   MET   102      66.021  67.481  -4.701  0.00  0.00           N
ATOM    946  CA  MET   102      65.936  67.693  -6.112  0.00  0.00           C
ATOM    947  CB  MET   102      67.369  67.715  -6.660  0.00  0.00           C
ATOM    948  CG  MET   102      67.575  68.433  -8.001  0.00  0.00           C
ATOM    949  SD  MET   102      69.310  68.707  -8.479  0.00  0.00           S
ATOM    952  CE  MET   102      68.899  69.680  -9.954  0.00  0.00           C
ATOM    953  C   MET   102      65.086  66.615  -6.699  0.00  0.00           C
ATOM    954  O   MET   102      64.091  66.921  -7.352  0.00  0.00           O
ATOM    955  N   VAL   103      65.536  65.352  -6.608  0.00  0.00           N
ATOM    956  CA  VAL   103      64.942  64.163  -7.157  0.00  0.00           C
ATOM    957  CB  VAL   103      65.840  62.991  -6.962  0.00  0.00           C
ATOM    960  CG1 VAL   103      65.170  61.622  -7.144  0.00  0.00           C
ATOM    963  CG2 VAL   103      67.040  63.127  -7.913  0.00  0.00           C
ATOM    964  C   VAL   103      63.546  63.947  -6.660  0.00  0.00           C
ATOM    965  O   VAL   103      62.663  63.616  -7.452  0.00  0.00           O
ATOM    966  N   PHE   104      63.337  64.084  -5.341  0.00  0.00           N
ATOM    967  CA  PHE   104      62.097  63.956  -4.648  0.00  0.00           C
ATOM    968  CB  PHE   104      62.322  64.286  -3.165  0.00  0.00           C
ATOM    969  CG  PHE   104      61.126  63.850  -2.395  0.00  0.00           C
ATOM    970  CD1 PHE   104      61.055  62.621  -1.780  0.00  0.00           C
ATOM    971  CE1 PHE   104      60.052  62.348  -0.879  0.00  0.00           C
ATOM    972  CZ  PHE   104      59.127  63.308  -0.502  0.00  0.00           C
ATOM    973  CD2 PHE   104      60.218  64.830  -2.043  0.00  0.00           C
ATOM    974  CE2 PHE   104      59.270  64.545  -1.093  0.00  0.00           C
ATOM    975  C   PHE   104      60.988  64.746  -5.258  0.00  0.00           C
ATOM    976  O   PHE   104      59.888  64.290  -5.580  0.00  0.00           O
ATOM    977  N   GLN   105      61.296  66.020  -5.551  0.00  0.00           N
ATOM    978  CA  GLN   105      60.441  66.986  -6.168  0.00  0.00           C
ATOM    979  CB  GLN   105      61.081  68.391  -6.114  0.00  0.00           C
ATOM    980  CG  GLN   105      61.173  69.000  -4.715  0.00  0.00           C
ATOM    981  CD  GLN   105      61.741  70.422  -4.748  0.00  0.00           C
ATOM    982  OE1 GLN   105      61.294  71.298  -5.479  0.00  0.00           O
ATOM    983  NE2 GLN   105      62.713  70.680  -3.850  0.00  0.00           N
ATOM    984  C   GLN   105      60.079  66.695  -7.590  0.00  0.00           C
ATOM    985  O   GLN   105      58.940  66.929  -7.990  0.00  0.00           O
ATOM    986  N   MET   106      61.011  66.248  -8.448  0.00  0.00           N
ATOM    987  CA  MET   106      60.841  66.155  -9.864  0.00  0.00           C
ATOM    988  CB  MET   106      61.908  67.027 -10.554  0.00  0.00           C
ATOM    989  CG  MET   106      61.780  68.531 -10.342  0.00  0.00           C
ATOM    990  SD  MET   106      63.177  69.504 -10.992  0.00  0.00           S
ATOM    993  CE  MET   106      64.488  69.370  -9.753  0.00  0.00           C
ATOM    994  C   MET   106      60.861  64.864 -10.606  0.00  0.00           C
ATOM    995  O   MET   106      60.475  64.897 -11.772  0.00  0.00           O
ATOM    996  N   GLY   107      61.339  63.793  -9.945  0.00  0.00           N
ATOM    997  CA  GLY   107      61.683  62.538 -10.550  0.00  0.00           C
ATOM    998  C   GLY   107      63.125  62.374 -10.864  0.00  0.00           C
ATOM    999  O   GLY   107      63.842  63.289 -11.256  0.00  0.00           O
ATOM   1000  N   GLU   108      63.645  61.137 -10.698  0.00  0.00           N
ATOM   1001  CA  GLU   108      64.989  60.733 -10.988  0.00  0.00           C
ATOM   1002  CB  GLU   108      65.258  59.238 -10.729  0.00  0.00           C
ATOM   1003  CG  GLU   108      64.649  58.253 -11.717  0.00  0.00           C
ATOM   1004  CD  GLU   108      64.426  56.868 -11.120  0.00  0.00           C
ATOM   1005  OE1 GLU   108      63.576  56.794 -10.194  0.00  0.00           O
ATOM   1006  OE2 GLU   108      65.021  55.879 -11.624  0.00  0.00           O
ATOM   1007  C   GLU   108      65.507  61.097 -12.344  0.00  0.00           C
ATOM   1008  O   GLU   108      66.589  61.649 -12.495  0.00  0.00           O
ATOM   1009  N   THR   109      64.716  60.859 -13.399  0.00  0.00           N
ATOM   1010  CA  THR   109      64.835  61.271 -14.755  0.00  0.00           C
ATOM   1011  CB  THR   109      64.039  60.519 -15.773  0.00  0.00           C
ATOM   1012  OG1 THR   109      62.778  60.074 -15.306  0.00  0.00           O
ATOM   1015  CG2 THR   109      64.925  59.299 -16.087  0.00  0.00           C
ATOM   1016  C   THR   109      64.744  62.739 -14.994  0.00  0.00           C
ATOM   1017  O   THR   109      65.426  63.233 -15.881  0.00  0.00           O
ATOM   1018  N   GLY   110      63.862  63.416 -14.211  0.00  0.00           N
ATOM   1019  CA  GLY   110      63.556  64.805 -14.311  0.00  0.00           C
ATOM   1020  C   GLY   110      64.663  65.673 -13.826  0.00  0.00           C
ATOM   1021  O   GLY   110      64.703  66.834 -14.235  0.00  0.00           O
ATOM   1022  N   VAL   111      65.628  65.198 -13.013  0.00  0.00           N
ATOM   1023  CA  VAL   111      66.860  65.871 -12.723  0.00  0.00           C
ATOM   1024  CB  VAL   111      67.315  65.423 -11.368  0.00  0.00           C
ATOM   1027  CG1 VAL   111      68.586  66.103 -10.820  0.00  0.00           C
ATOM   1030  CG2 VAL   111      66.128  65.620 -10.406  0.00  0.00           C
ATOM   1031  C   VAL   111      67.907  65.565 -13.749  0.00  0.00           C
ATOM   1032  O   VAL   111      68.748  66.374 -14.134  0.00  0.00           O
ATOM   1033  N   ALA   112      67.869  64.340 -14.306  0.00  0.00           N
ATOM   1034  CA  ALA   112      68.836  63.779 -15.197  0.00  0.00           C
ATOM   1037  CB  ALA   112      68.844  62.255 -14.936  0.00  0.00           C
ATOM   1038  C   ALA   112      68.464  64.132 -16.598  0.00  0.00           C
ATOM   1039  O   ALA   112      68.859  63.496 -17.565  0.00  0.00           O
ATOM   1040  N   ALA   113      67.557  65.122 -16.762  0.00  0.00           N
ATOM   1041  CA  ALA   113      67.077  65.676 -17.983  0.00  0.00           C
ATOM   1044  CB  ALA   113      65.570  66.009 -17.950  0.00  0.00           C
ATOM   1045  C   ALA   113      67.772  66.957 -18.275  0.00  0.00           C
ATOM   1046  O   ALA   113      67.723  67.474 -19.391  0.00  0.00           O
ATOM   1047  N   PHE   114      68.551  67.447 -17.281  0.00  0.00           N
ATOM   1048  CA  PHE   114      69.374  68.606 -17.453  0.00  0.00           C
ATOM   1049  CB  PHE   114      69.327  69.614 -16.289  0.00  0.00           C
ATOM   1050  CG  PHE   114      67.873  69.905 -16.123  0.00  0.00           C
ATOM   1051  CD1 PHE   114      67.187  70.533 -17.144  0.00  0.00           C
ATOM   1052  CE1 PHE   114      65.838  70.745 -16.988  0.00  0.00           C
ATOM   1053  CZ  PHE   114      65.224  70.300 -15.852  0.00  0.00           C
ATOM   1054  CD2 PHE   114      67.263  69.489 -14.968  0.00  0.00           C
ATOM   1055  CE2 PHE   114      65.923  69.737 -14.806  0.00  0.00           C
ATOM   1056  C   PHE   114      70.787  68.135 -17.539  0.00  0.00           C
ATOM   1057  O   PHE   114      71.601  68.324 -16.631  0.00  0.00           O
ATOM   1058  N   THR   115      71.134  67.478 -18.648  0.00  0.00           N
ATOM   1059  CA  THR   115      72.260  66.681 -19.010  0.00  0.00           C
ATOM   1060  CB  THR   115      72.063  65.874 -20.260  0.00  0.00           C
ATOM   1061  OG1 THR   115      71.916  66.745 -21.380  0.00  0.00           O
ATOM   1064  CG2 THR   115      70.843  64.959 -20.149  0.00  0.00           C
ATOM   1065  C   THR   115      73.512  67.476 -18.978  0.00  0.00           C
ATOM   1066  O   THR   115      74.557  67.063 -18.475  0.00  0.00           O
ATOM   1067  N   ASN   116      73.472  68.692 -19.575  0.00  0.00           N
ATOM   1068  CA  ASN   116      74.614  69.559 -19.520  0.00  0.00           C
ATOM   1069  CB  ASN   116      74.559  70.592 -20.661  0.00  0.00           C
ATOM   1070  CG  ASN   116      74.634  70.066 -22.093  0.00  0.00           C
ATOM   1071  OD1 ASN   116      75.681  70.055 -22.733  0.00  0.00           O
ATOM   1072  ND2 ASN   116      73.450  69.711 -22.658  0.00  0.00           N
ATOM   1073  C   ASN   116      74.848  70.193 -18.198  0.00  0.00           C
ATOM   1074  O   ASN   116      75.945  70.732 -18.044  0.00  0.00           O
ATOM   1075  N   SER   117      73.882  70.175 -17.278  0.00  0.00           N
ATOM   1076  CA  SER   117      74.040  70.813 -16.000  0.00  0.00           C
ATOM   1077  CB  SER   117      72.712  71.357 -15.464  0.00  0.00           C
ATOM   1078  OG  SER   117      72.162  72.220 -16.448  0.00  0.00           O
ATOM   1079  C   SER   117      74.508  69.957 -14.874  0.00  0.00           C
ATOM   1080  O   SER   117      74.833  70.396 -13.769  0.00  0.00           O
ATOM   1081  N   LEU   118      74.625  68.637 -15.082  0.00  0.00           N
ATOM   1082  CA  LEU   118      75.152  67.679 -14.160  0.00  0.00           C
ATOM   1083  CB  LEU   118      74.641  66.266 -14.502  0.00  0.00           C
ATOM   1084  CG  LEU   118      73.113  66.110 -14.501  0.00  0.00           C
ATOM   1087  CD1 LEU   118      72.844  64.615 -14.793  0.00  0.00           C
ATOM   1090  CD2 LEU   118      72.441  66.572 -13.191  0.00  0.00           C
ATOM   1091  C   LEU   118      76.580  67.730 -13.720  0.00  0.00           C
ATOM   1092  O   LEU   118      76.906  67.691 -12.530  0.00  0.00           O
ATOM   1093  N   PRO   119      77.455  67.981 -14.641  0.00  0.00           N
ATOM   1094  CD  PRO   119      77.360  67.564 -16.028  0.00  0.00           C
ATOM   1095  CA  PRO   119      78.816  68.248 -14.279  0.00  0.00           C
ATOM   1096  CB  PRO   119      79.653  68.162 -15.554  0.00  0.00           C
ATOM   1097  CG  PRO   119      78.798  67.328 -16.513  0.00  0.00           C
ATOM   1098  C   PRO   119      79.055  69.544 -13.578  0.00  0.00           C
ATOM   1099  O   PRO   119      80.027  69.533 -12.821  0.00  0.00           O
ATOM   1100  N   MET   120      78.240  70.591 -13.725  0.00  0.00           N
ATOM   1101  CA  MET   120      78.284  71.843 -13.048  0.00  0.00           C
ATOM   1102  CB  MET   120      77.223  72.843 -13.557  0.00  0.00           C
ATOM   1103  CG  MET   120      77.213  73.021 -15.076  0.00  0.00           C
ATOM   1104  SD  MET   120      75.980  74.279 -15.526  0.00  0.00           S
ATOM   1107  CE  MET   120      76.261  73.956 -17.295  0.00  0.00           C
ATOM   1108  C   MET   120      78.145  71.712 -11.578  0.00  0.00           C
ATOM   1109  O   MET   120      78.940  72.322 -10.862  0.00  0.00           O
ATOM   1110  N   LEU   121      77.185  70.900 -11.113  0.00  0.00           N
ATOM   1111  CA  LEU   121      77.004  70.616  -9.717  0.00  0.00           C
ATOM   1112  CB  LEU   121      75.700  69.929  -9.300  0.00  0.00           C
ATOM   1113  CG  LEU   121      74.446  70.751  -9.692  0.00  0.00           C
ATOM   1116  CD1 LEU   121      73.185  69.896  -9.513  0.00  0.00           C
ATOM   1119  CD2 LEU   121      74.300  72.091  -8.964  0.00  0.00           C
ATOM   1120  C   LEU   121      78.139  69.763  -9.244  0.00  0.00           C
ATOM   1121  O   LEU   121      78.625  69.919  -8.122  0.00  0.00           O
ATOM   1122  N   GLN   122      78.511  68.739 -10.042  0.00  0.00           N
ATOM   1123  CA  GLN   122      79.437  67.708  -9.706  0.00  0.00           C
ATOM   1124  CB  GLN   122      79.598  66.661 -10.813  0.00  0.00           C
ATOM   1125  CG  GLN   122      80.343  65.378 -10.431  0.00  0.00           C
ATOM   1126  CD  GLN   122      80.561  64.373 -11.543  0.00  0.00           C
ATOM   1127  OE1 GLN   122      80.348  64.645 -12.731  0.00  0.00           O
ATOM   1128  NE2 GLN   122      81.262  63.256 -11.232  0.00  0.00           N
ATOM   1129  C   GLN   122      80.805  68.214  -9.388  0.00  0.00           C
ATOM   1130  O   GLN   122      81.405  67.846  -8.401  0.00  0.00           O
ATOM   1131  N   GLN   123      81.335  69.104 -10.259  0.00  0.00           N
ATOM   1132  CA  GLN   123      82.592  69.771 -10.109  0.00  0.00           C
ATOM   1133  CB  GLN   123      83.046  70.124 -11.521  0.00  0.00           C
ATOM   1134  CG  GLN   123      83.499  68.895 -12.308  0.00  0.00           C
ATOM   1135  CD  GLN   123      84.123  69.339 -13.621  0.00  0.00           C
ATOM   1136  OE1 GLN   123      83.926  70.383 -14.255  0.00  0.00           O
ATOM   1137  NE2 GLN   123      84.921  68.404 -14.196  0.00  0.00           N
ATOM   1138  C   GLN   123      82.625  70.996  -9.263  0.00  0.00           C
ATOM   1139  O   GLN   123      83.577  71.762  -9.117  0.00  0.00           O
ATOM   1140  N   LYS   124      81.512  71.265  -8.548  0.00  0.00           N
ATOM   1141  CA  LYS   124      81.389  72.373  -7.649  0.00  0.00           C
ATOM   1142  CB  LYS   124      82.197  72.319  -6.357  0.00  0.00           C
ATOM   1143  CG  LYS   124      82.061  71.021  -5.548  0.00  0.00           C
ATOM   1144  CD  LYS   124      82.640  70.965  -4.150  0.00  0.00           C
ATOM   1145  CE  LYS   124      84.124  71.300  -3.975  0.00  0.00           C
ATOM   1148  NZ  LYS   124      84.560  71.555  -2.578  0.00  0.00           N
ATOM   1149  C   LYS   124      81.557  73.683  -8.353  0.00  0.00           C
ATOM   1150  O   LYS   124      82.296  74.594  -7.978  0.00  0.00           O
ATOM   1151  N   ARG   125      80.821  73.831  -9.472  0.00  0.00           N
ATOM   1152  CA  ARG   125      80.748  75.031 -10.236  0.00  0.00           C
ATOM   1153  CB  ARG   125      81.108  74.702 -11.704  0.00  0.00           C
ATOM   1154  CG  ARG   125      82.608  74.499 -11.958  0.00  0.00           C
ATOM   1155  CD  ARG   125      83.007  73.783 -13.241  0.00  0.00           C
ATOM   1156  NE  ARG   125      82.231  74.384 -14.364  0.00  0.00           N
ATOM   1157  CZ  ARG   125      81.711  73.631 -15.385  0.00  0.00           C
ATOM   1158  NH1 ARG   125      81.888  72.275 -15.461  0.00  0.00           N
ATOM   1159  NH2 ARG   125      81.085  74.287 -16.402  0.00  0.00           N
ATOM   1160  C   ARG   125      79.380  75.627 -10.208  0.00  0.00           C
ATOM   1161  O   ARG   125      78.615  75.564 -11.165  0.00  0.00           O
ATOM   1162  N   TRP   126      78.946  76.132  -9.029  0.00  0.00           N
ATOM   1163  CA  TRP   126      77.658  76.603  -8.664  0.00  0.00           C
ATOM   1164  CB  TRP   126      77.802  76.969  -7.184  0.00  0.00           C
ATOM   1165  CG  TRP   126      78.555  76.031  -6.265  0.00  0.00           C
ATOM   1166  CD1 TRP   126      79.524  76.402  -5.383  0.00  0.00           C
ATOM   1167  NE1 TRP   126      79.815  75.355  -4.534  0.00  0.00           N
ATOM   1168  CE2 TRP   126      79.056  74.262  -4.864  0.00  0.00           C
ATOM   1169  CD2 TRP   126      78.239  74.660  -5.935  0.00  0.00           C
ATOM   1170  CE3 TRP   126      77.270  73.828  -6.424  0.00  0.00           C
ATOM   1171  CZ3 TRP   126      77.242  72.550  -5.930  0.00  0.00           C
ATOM   1172  CZ2 TRP   126      78.966  73.023  -4.296  0.00  0.00           C
ATOM   1173  CH2 TRP   126      78.063  72.178  -4.903  0.00  0.00           C
ATOM   1174  C   TRP   126      77.183  77.773  -9.465  0.00  0.00           C
ATOM   1175  O   TRP   126      75.983  77.931  -9.691  0.00  0.00           O
ATOM   1176  N   ASP   127      77.973  78.747  -9.949  0.00  0.00           N
ATOM   1177  CA  ASP   127      77.565  79.945 -10.623  0.00  0.00           C
ATOM   1178  CB  ASP   127      78.602  81.071 -10.629  0.00  0.00           C
ATOM   1179  CG  ASP   127      78.965  81.433  -9.210  0.00  0.00           C
ATOM   1180  OD1 ASP   127      78.131  82.104  -8.531  0.00  0.00           O
ATOM   1181  OD2 ASP   127      80.092  81.118  -8.732  0.00  0.00           O
ATOM   1182  C   ASP   127      77.042  79.670 -11.987  0.00  0.00           C
ATOM   1183  O   ASP   127      76.043  80.228 -12.426  0.00  0.00           O
ATOM   1184  N   GLU   128      77.663  78.720 -12.725  0.00  0.00           N
ATOM   1185  CA  GLU   128      77.112  78.240 -13.949  0.00  0.00           C
ATOM   1186  CB  GLU   128      78.208  77.453 -14.684  0.00  0.00           C
ATOM   1187  CG  GLU   128      79.457  78.234 -15.062  0.00  0.00           C
ATOM   1188  CD  GLU   128      80.542  77.268 -15.559  0.00  0.00           C
ATOM   1189  OE1 GLU   128      80.421  76.840 -16.723  0.00  0.00           O
ATOM   1190  OE2 GLU   128      81.594  77.060 -14.914  0.00  0.00           O
ATOM   1191  C   GLU   128      75.881  77.444 -13.708  0.00  0.00           C
ATOM   1192  O   GLU   128      74.937  77.488 -14.504  0.00  0.00           O
ATOM   1193  N   ALA   129      75.728  76.605 -12.661  0.00  0.00           N
ATOM   1194  CA  ALA   129      74.581  75.835 -12.339  0.00  0.00           C
ATOM   1197  CB  ALA   129      74.965  74.784 -11.286  0.00  0.00           C
ATOM   1198  C   ALA   129      73.419  76.631 -11.856  0.00  0.00           C
ATOM   1199  O   ALA   129      72.280  76.314 -12.228  0.00  0.00           O
ATOM   1200  N   ALA   130      73.585  77.557 -10.893  0.00  0.00           N
ATOM   1201  CA  ALA   130      72.551  78.423 -10.423  0.00  0.00           C
ATOM   1204  CB  ALA   130      73.110  79.357  -9.338  0.00  0.00           C
ATOM   1205  C   ALA   130      71.881  79.226 -11.478  0.00  0.00           C
ATOM   1206  O   ALA   130      70.652  79.309 -11.519  0.00  0.00           O
ATOM   1207  N   VAL   131      72.671  79.891 -12.348  0.00  0.00           N
ATOM   1208  CA  VAL   131      72.212  80.692 -13.432  0.00  0.00           C
ATOM   1209  CB  VAL   131      73.298  81.420 -14.160  0.00  0.00           C
ATOM   1212  CG1 VAL   131      72.880  82.258 -15.379  0.00  0.00           C
ATOM   1215  CG2 VAL   131      73.745  82.464 -13.125  0.00  0.00           C
ATOM   1216  C   VAL   131      71.332  79.991 -14.412  0.00  0.00           C
ATOM   1217  O   VAL   131      70.292  80.419 -14.896  0.00  0.00           O
ATOM   1218  N   ASN   132      71.726  78.755 -14.772  0.00  0.00           N
ATOM   1219  CA  ASN   132      70.957  77.777 -15.486  0.00  0.00           C
ATOM   1220  CB  ASN   132      72.035  76.764 -15.918  0.00  0.00           C
ATOM   1221  CG  ASN   132      71.460  75.684 -16.817  0.00  0.00           C
ATOM   1222  OD1 ASN   132      70.672  74.858 -16.361  0.00  0.00           O
ATOM   1223  ND2 ASN   132      71.841  75.583 -18.117  0.00  0.00           N
ATOM   1224  C   ASN   132      69.742  77.229 -14.819  0.00  0.00           C
ATOM   1225  O   ASN   132      68.645  77.301 -15.344  0.00  0.00           O
ATOM   1226  N   LEU   133      69.883  76.683 -13.590  0.00  0.00           N
ATOM   1227  CA  LEU   133      68.744  76.136 -12.910  0.00  0.00           C
ATOM   1228  CB  LEU   133      69.230  75.275 -11.737  0.00  0.00           C
ATOM   1229  CG  LEU   133      69.957  74.005 -12.226  0.00  0.00           C
ATOM   1232  CD1 LEU   133      70.696  73.408 -11.013  0.00  0.00           C
ATOM   1235  CD2 LEU   133      69.000  73.007 -12.905  0.00  0.00           C
ATOM   1236  C   LEU   133      67.684  77.104 -12.522  0.00  0.00           C
ATOM   1237  O   LEU   133      66.528  76.709 -12.474  0.00  0.00           O
ATOM   1238  N   ALA   134      68.007  78.411 -12.449  0.00  0.00           N
ATOM   1239  CA  ALA   134      67.101  79.484 -12.216  0.00  0.00           C
ATOM   1242  CB  ALA   134      67.907  80.731 -11.792  0.00  0.00           C
ATOM   1243  C   ALA   134      66.287  79.877 -13.401  0.00  0.00           C
ATOM   1244  O   ALA   134      65.303  80.607 -13.235  0.00  0.00           O
ATOM   1245  N   LYS   135      66.615  79.342 -14.594  0.00  0.00           N
ATOM   1246  CA  LYS   135      65.759  79.546 -15.729  0.00  0.00           C
ATOM   1247  CB  LYS   135      66.567  79.700 -17.019  0.00  0.00           C
ATOM   1248  CG  LYS   135      67.303  81.036 -17.077  0.00  0.00           C
ATOM   1249  CD  LYS   135      67.463  81.688 -18.455  0.00  0.00           C
ATOM   1250  CE  LYS   135      67.864  83.168 -18.461  0.00  0.00           C
ATOM   1253  NZ  LYS   135      69.092  83.414 -17.675  0.00  0.00           N
ATOM   1254  C   LYS   135      64.693  78.529 -15.948  0.00  0.00           C
ATOM   1255  O   LYS   135      63.918  78.772 -16.867  0.00  0.00           O
ATOM   1256  N   SER   136      64.607  77.496 -15.093  0.00  0.00           N
ATOM   1257  CA  SER   136      63.706  76.385 -15.223  0.00  0.00           C
ATOM   1258  CB  SER   136      64.279  75.245 -14.376  0.00  0.00           C
ATOM   1259  OG  SER   136      64.213  75.535 -12.985  0.00  0.00           O
ATOM   1260  C   SER   136      62.238  76.529 -15.015  0.00  0.00           C
ATOM   1261  O   SER   136      61.700  77.517 -14.515  0.00  0.00           O
ATOM   1262  N   ARG   137      61.531  75.519 -15.526  0.00  0.00           N
ATOM   1263  CA  ARG   137      60.127  75.317 -15.306  0.00  0.00           C
ATOM   1264  CB  ARG   137      59.458  74.278 -16.236  0.00  0.00           C
ATOM   1265  CG  ARG   137      57.954  74.119 -16.014  0.00  0.00           C
ATOM   1266  CD  ARG   137      57.107  75.380 -16.124  0.00  0.00           C
ATOM   1267  NE  ARG   137      55.683  75.039 -15.860  0.00  0.00           N
ATOM   1268  CZ  ARG   137      54.632  75.907 -15.891  0.00  0.00           C
ATOM   1269  NH1 ARG   137      54.779  77.180 -16.340  0.00  0.00           N
ATOM   1270  NH2 ARG   137      53.364  75.438 -15.637  0.00  0.00           N
ATOM   1271  C   ARG   137      59.742  75.112 -13.886  0.00  0.00           C
ATOM   1272  O   ARG   137      58.800  75.759 -13.417  0.00  0.00           O
ATOM   1273  N   TRP   138      60.556  74.359 -13.115  0.00  0.00           N
ATOM   1274  CA  TRP   138      60.710  74.132 -11.720  0.00  0.00           C
ATOM   1275  CB  TRP   138      61.734  73.005 -11.485  0.00  0.00           C
ATOM   1276  CG  TRP   138      62.143  72.737 -10.056  0.00  0.00           C
ATOM   1277  CD1 TRP   138      61.462  72.239  -8.983  0.00  0.00           C
ATOM   1278  NE1 TRP   138      62.347  72.094  -7.941  0.00  0.00           N
ATOM   1279  CE2 TRP   138      63.626  72.356  -8.382  0.00  0.00           C
ATOM   1280  CD2 TRP   138      63.553  72.734  -9.722  0.00  0.00           C
ATOM   1281  CE3 TRP   138      64.724  73.013 -10.375  0.00  0.00           C
ATOM   1282  CZ3 TRP   138      65.932  72.833  -9.747  0.00  0.00           C
ATOM   1283  CZ2 TRP   138      64.816  72.220  -7.712  0.00  0.00           C
ATOM   1284  CH2 TRP   138      65.959  72.482  -8.419  0.00  0.00           C
ATOM   1285  C   TRP   138      60.941  75.356 -10.901  0.00  0.00           C
ATOM   1286  O   TRP   138      60.418  75.482  -9.805  0.00  0.00           O
ATOM   1287  N   TYR   139      61.722  76.314 -11.423  0.00  0.00           N
ATOM   1288  CA  TYR   139      61.860  77.587 -10.749  0.00  0.00           C
ATOM   1289  CB  TYR   139      62.960  78.403 -11.423  0.00  0.00           C
ATOM   1290  CG  TYR   139      63.732  79.129 -10.378  0.00  0.00           C
ATOM   1291  CD1 TYR   139      64.439  78.361  -9.478  0.00  0.00           C
ATOM   1292  CE1 TYR   139      65.149  79.060  -8.540  0.00  0.00           C
ATOM   1293  CZ  TYR   139      65.236  80.439  -8.579  0.00  0.00           C
ATOM   1294  OH  TYR   139      65.925  81.149  -7.575  0.00  0.00           O
ATOM   1295  CD2 TYR   139      63.713  80.502 -10.402  0.00  0.00           C
ATOM   1296  CE2 TYR   139      64.516  81.156  -9.504  0.00  0.00           C
ATOM   1297  C   TYR   139      60.635  78.433 -10.809  0.00  0.00           C
ATOM   1298  O   TYR   139      60.223  79.036  -9.816  0.00  0.00           O
ATOM   1299  N   ASN   140      59.898  78.553 -11.927  0.00  0.00           N
ATOM   1300  CA  ASN   140      58.728  79.348 -12.028  0.00  0.00           C
ATOM   1301  CB  ASN   140      58.404  79.484 -13.522  0.00  0.00           C
ATOM   1302  CG  ASN   140      57.556  80.682 -13.906  0.00  0.00           C
ATOM   1303  OD1 ASN   140      57.513  81.033 -15.087  0.00  0.00           O
ATOM   1304  ND2 ASN   140      56.819  81.345 -12.972  0.00  0.00           N
ATOM   1305  C   ASN   140      57.658  78.665 -11.235  0.00  0.00           C
ATOM   1306  O   ASN   140      56.852  79.395 -10.658  0.00  0.00           O
ATOM   1307  N   GLN   141      57.542  77.323 -11.170  0.00  0.00           N
ATOM   1308  CA  GLN   141      56.502  76.666 -10.436  0.00  0.00           C
ATOM   1309  CB  GLN   141      56.288  75.263 -11.024  0.00  0.00           C
ATOM   1310  CG  GLN   141      55.687  75.227 -12.423  0.00  0.00           C
ATOM   1311  CD  GLN   141      54.326  75.913 -12.556  0.00  0.00           C
ATOM   1312  OE1 GLN   141      54.257  77.132 -12.539  0.00  0.00           O
ATOM   1313  NE2 GLN   141      53.222  75.116 -12.633  0.00  0.00           N
ATOM   1314  C   GLN   141      56.642  76.706  -8.958  0.00  0.00           C
ATOM   1315  O   GLN   141      55.655  76.870  -8.228  0.00  0.00           O
ATOM   1316  N   THR   142      57.864  76.664  -8.403  0.00  0.00           N
ATOM   1317  CA  THR   142      58.160  76.826  -7.010  0.00  0.00           C
ATOM   1318  CB  THR   142      58.391  75.524  -6.309  0.00  0.00           C
ATOM   1319  OG1 THR   142      59.223  74.657  -7.081  0.00  0.00           O
ATOM   1322  CG2 THR   142      57.068  74.738  -6.150  0.00  0.00           C
ATOM   1323  C   THR   142      59.353  77.671  -6.709  0.00  0.00           C
ATOM   1324  O   THR   142      60.387  77.094  -6.370  0.00  0.00           O
ATOM   1325  N   PRO   143      59.357  78.974  -6.694  0.00  0.00           N
ATOM   1326  CD  PRO   143      58.225  79.726  -7.214  0.00  0.00           C
ATOM   1327  CA  PRO   143      60.617  79.657  -6.781  0.00  0.00           C
ATOM   1328  CB  PRO   143      60.250  81.039  -7.320  0.00  0.00           C
ATOM   1329  CG  PRO   143      58.720  81.188  -7.159  0.00  0.00           C
ATOM   1330  C   PRO   143      61.349  79.681  -5.475  0.00  0.00           C
ATOM   1331  O   PRO   143      62.573  79.793  -5.525  0.00  0.00           O
ATOM   1332  N   ASN   144      60.708  79.514  -4.305  0.00  0.00           N
ATOM   1333  CA  ASN   144      61.486  79.447  -3.108  0.00  0.00           C
ATOM   1334  CB  ASN   144      60.736  79.928  -1.853  0.00  0.00           C
ATOM   1335  CG  ASN   144      60.201  81.355  -1.911  0.00  0.00           C
ATOM   1336  OD1 ASN   144      59.019  81.539  -2.184  0.00  0.00           O
ATOM   1337  ND2 ASN   144      61.093  82.369  -1.753  0.00  0.00           N
ATOM   1338  C   ASN   144      61.946  78.052  -2.848  0.00  0.00           C
ATOM   1339  O   ASN   144      63.094  77.918  -2.414  0.00  0.00           O
ATOM   1340  N   ARG   145      61.134  77.014  -3.065  0.00  0.00           N
ATOM   1341  CA  ARG   145      61.465  75.638  -2.827  0.00  0.00           C
ATOM   1342  CB  ARG   145      60.270  74.717  -3.103  0.00  0.00           C
ATOM   1343  CG  ARG   145      60.363  73.334  -2.458  0.00  0.00           C
ATOM   1344  CD  ARG   145      59.291  72.360  -2.946  0.00  0.00           C
ATOM   1345  NE  ARG   145      59.532  71.110  -2.178  0.00  0.00           N
ATOM   1346  CZ  ARG   145      58.637  70.074  -2.222  0.00  0.00           C
ATOM   1347  NH1 ARG   145      57.430  70.005  -2.867  0.00  0.00           N
ATOM   1348  NH2 ARG   145      58.912  68.864  -1.649  0.00  0.00           N
ATOM   1349  C   ARG   145      62.645  75.119  -3.586  0.00  0.00           C
ATOM   1350  O   ARG   145      63.427  74.324  -3.073  0.00  0.00           O
ATOM   1351  N   ALA   146      62.739  75.521  -4.864  0.00  0.00           N
ATOM   1352  CA  ALA   146      63.775  75.219  -5.815  0.00  0.00           C
ATOM   1355  CB  ALA   146      63.279  75.687  -7.193  0.00  0.00           C
ATOM   1356  C   ALA   146      65.119  75.734  -5.441  0.00  0.00           C
ATOM   1357  O   ALA   146      66.147  75.072  -5.518  0.00  0.00           O
ATOM   1358  N   LYS   147      65.140  77.028  -5.048  0.00  0.00           N
ATOM   1359  CA  LYS   147      66.196  77.880  -4.592  0.00  0.00           C
ATOM   1360  CB  LYS   147      65.664  79.259  -4.206  0.00  0.00           C
ATOM   1361  CG  LYS   147      66.742  80.332  -4.002  0.00  0.00           C
ATOM   1362  CD  LYS   147      66.130  81.711  -3.741  0.00  0.00           C
ATOM   1363  CE  LYS   147      67.155  82.838  -3.734  0.00  0.00           C
ATOM   1366  NZ  LYS   147      67.664  83.002  -5.119  0.00  0.00           N
ATOM   1367  C   LYS   147      66.942  77.324  -3.413  0.00  0.00           C
ATOM   1368  O   LYS   147      68.160  77.460  -3.401  0.00  0.00           O
ATOM   1369  N   ARG   148      66.221  76.699  -2.469  0.00  0.00           N
ATOM   1370  CA  ARG   148      66.685  76.001  -1.309  0.00  0.00           C
ATOM   1371  CB  ARG   148      65.512  75.491  -0.469  0.00  0.00           C
ATOM   1372  CG  ARG   148      64.887  76.562   0.428  0.00  0.00           C
ATOM   1373  CD  ARG   148      64.050  75.960   1.554  0.00  0.00           C
ATOM   1374  NE  ARG   148      62.780  75.394   1.010  0.00  0.00           N
ATOM   1375  CZ  ARG   148      61.612  76.087   0.861  0.00  0.00           C
ATOM   1376  NH1 ARG   148      61.492  77.451   0.810  0.00  0.00           N
ATOM   1377  NH2 ARG   148      60.472  75.370   0.685  0.00  0.00           N
ATOM   1378  C   ARG   148      67.582  74.871  -1.671  0.00  0.00           C
ATOM   1379  O   ARG   148      68.645  74.660  -1.100  0.00  0.00           O
ATOM   1380  N   VAL   149      67.318  74.190  -2.808  0.00  0.00           N
ATOM   1381  CA  VAL   149      68.077  73.026  -3.167  0.00  0.00           C
ATOM   1382  CB  VAL   149      67.431  72.282  -4.292  0.00  0.00           C
ATOM   1385  CG1 VAL   149      67.993  70.934  -4.769  0.00  0.00           C
ATOM   1388  CG2 VAL   149      66.019  71.952  -3.795  0.00  0.00           C
ATOM   1389  C   VAL   149      69.430  73.411  -3.673  0.00  0.00           C
ATOM   1390  O   VAL   149      70.394  72.693  -3.464  0.00  0.00           O
ATOM   1391  N   ILE   150      69.506  74.528  -4.416  0.00  0.00           N
ATOM   1392  CA  ILE   150      70.668  75.093  -5.000  0.00  0.00           C
ATOM   1393  CB  ILE   150      70.253  76.110  -6.033  0.00  0.00           C
ATOM   1396  CG2 ILE   150      71.467  76.921  -6.528  0.00  0.00           C
ATOM   1397  CG1 ILE   150      69.611  75.335  -7.199  0.00  0.00           C
ATOM   1400  CD  ILE   150      68.828  76.199  -8.179  0.00  0.00           C
ATOM   1401  C   ILE   150      71.615  75.737  -4.043  0.00  0.00           C
ATOM   1402  O   ILE   150      72.799  75.479  -3.972  0.00  0.00           O
ATOM   1403  N   THR   151      71.079  76.521  -3.091  0.00  0.00           N
ATOM   1404  CA  THR   151      71.785  77.054  -1.948  0.00  0.00           C
ATOM   1405  CB  THR   151      71.018  77.991  -1.062  0.00  0.00           C
ATOM   1406  OG1 THR   151      70.280  78.823  -1.947  0.00  0.00           O
ATOM   1409  CG2 THR   151      71.829  78.969  -0.203  0.00  0.00           C
ATOM   1410  C   THR   151      72.283  75.951  -1.084  0.00  0.00           C
ATOM   1411  O   THR   151      73.394  76.006  -0.569  0.00  0.00           O
ATOM   1412  N   THR   152      71.515  74.864  -0.867  0.00  0.00           N
ATOM   1413  CA  THR   152      72.031  73.747  -0.141  0.00  0.00           C
ATOM   1414  CB  THR   152      70.933  72.786   0.180  0.00  0.00           C
ATOM   1415  OG1 THR   152      69.817  73.405   0.805  0.00  0.00           O
ATOM   1418  CG2 THR   152      71.403  71.704   1.173  0.00  0.00           C
ATOM   1419  C   THR   152      73.184  73.076  -0.823  0.00  0.00           C
ATOM   1420  O   THR   152      74.172  72.800  -0.139  0.00  0.00           O
ATOM   1421  N   PHE   153      73.172  72.853  -2.147  0.00  0.00           N
ATOM   1422  CA  PHE   153      74.311  72.323  -2.834  0.00  0.00           C
ATOM   1423  CB  PHE   153      74.075  72.324  -4.352  0.00  0.00           C
ATOM   1424  CG  PHE   153      73.563  71.004  -4.822  0.00  0.00           C
ATOM   1425  CD1 PHE   153      74.306  69.858  -4.817  0.00  0.00           C
ATOM   1426  CE1 PHE   153      73.863  68.676  -5.372  0.00  0.00           C
ATOM   1427  CZ  PHE   153      72.616  68.668  -5.940  0.00  0.00           C
ATOM   1428  CD2 PHE   153      72.298  70.990  -5.374  0.00  0.00           C
ATOM   1429  CE2 PHE   153      71.845  69.814  -5.938  0.00  0.00           C
ATOM   1430  C   PHE   153      75.415  73.297  -2.642  0.00  0.00           C
ATOM   1431  O   PHE   153      76.535  72.849  -2.402  0.00  0.00           O
ATOM   1432  N   ARG   154      75.276  74.634  -2.800  0.00  0.00           N
ATOM   1433  CA  ARG   154      76.361  75.566  -2.715  0.00  0.00           C
ATOM   1434  CB  ARG   154      75.869  77.012  -2.959  0.00  0.00           C
ATOM   1435  CG  ARG   154      77.105  77.899  -3.062  0.00  0.00           C
ATOM   1436  CD  ARG   154      76.796  79.215  -3.785  0.00  0.00           C
ATOM   1437  NE  ARG   154      78.045  79.605  -4.483  0.00  0.00           N
ATOM   1438  CZ  ARG   154      78.194  80.281  -5.665  0.00  0.00           C
ATOM   1439  NH1 ARG   154      77.158  80.746  -6.409  0.00  0.00           N
ATOM   1440  NH2 ARG   154      79.446  80.382  -6.214  0.00  0.00           N
ATOM   1441  C   ARG   154      77.070  75.597  -1.413  0.00  0.00           C
ATOM   1442  O   ARG   154      78.286  75.407  -1.394  0.00  0.00           O
ATOM   1443  N   THR   155      76.350  75.767  -0.293  0.00  0.00           N
ATOM   1444  CA  THR   155      76.921  75.918   1.004  0.00  0.00           C
ATOM   1445  CB  THR   155      76.081  76.764   1.923  0.00  0.00           C
ATOM   1446  OG1 THR   155      75.070  76.033   2.602  0.00  0.00           O
ATOM   1449  CG2 THR   155      75.370  77.916   1.200  0.00  0.00           C
ATOM   1450  C   THR   155      77.251  74.620   1.661  0.00  0.00           C
ATOM   1451  O   THR   155      78.225  74.559   2.399  0.00  0.00           O
ATOM   1452  N   GLY   156      76.414  73.577   1.491  0.00  0.00           N
ATOM   1453  CA  GLY   156      76.525  72.330   2.176  0.00  0.00           C
ATOM   1454  C   GLY   156      76.179  72.453   3.621  0.00  0.00           C
ATOM   1455  O   GLY   156      76.817  71.727   4.381  0.00  0.00           O
ATOM   1456  N   THR   157      75.246  73.330   4.025  0.00  0.00           N
ATOM   1457  CA  THR   157      74.803  73.560   5.364  0.00  0.00           C
ATOM   1458  CB  THR   157      75.217  74.853   6.002  0.00  0.00           C
ATOM   1459  OG1 THR   157      74.619  76.006   5.417  0.00  0.00           O
ATOM   1462  CG2 THR   157      76.736  75.070   5.928  0.00  0.00           C
ATOM   1463  C   THR   157      73.331  73.380   5.322  0.00  0.00           C
ATOM   1464  O   THR   157      72.732  73.740   4.314  0.00  0.00           O
ATOM   1465  N   TRP   158      72.702  72.941   6.430  0.00  0.00           N
ATOM   1466  CA  TRP   158      71.317  72.615   6.581  0.00  0.00           C
ATOM   1467  CB  TRP   158      71.035  71.610   7.708  0.00  0.00           C
ATOM   1468  CG  TRP   158      71.700  70.275   7.483  0.00  0.00           C
ATOM   1469  CD1 TRP   158      72.990  69.886   7.762  0.00  0.00           C
ATOM   1470  NE1 TRP   158      73.185  68.597   7.329  0.00  0.00           N
ATOM   1471  CE2 TRP   158      72.023  68.103   6.807  0.00  0.00           C
ATOM   1472  CD2 TRP   158      71.069  69.112   6.900  0.00  0.00           C
ATOM   1473  CE3 TRP   158      69.763  68.896   6.553  0.00  0.00           C
ATOM   1474  CZ3 TRP   158      69.397  67.692   5.991  0.00  0.00           C
ATOM   1475  CZ2 TRP   158      71.665  66.880   6.306  0.00  0.00           C
ATOM   1476  CH2 TRP   158      70.361  66.723   5.873  0.00  0.00           C
ATOM   1477  C   TRP   158      70.574  73.820   7.036  0.00  0.00           C
ATOM   1478  O   TRP   158      69.365  73.758   7.214  0.00  0.00           O
ATOM   1479  N   ASP   159      71.266  74.978   6.957  0.00  0.00           N
ATOM   1480  CA  ASP   159      70.734  76.279   7.223  0.00  0.00           C
ATOM   1481  CB  ASP   159      71.758  77.399   6.953  0.00  0.00           C
ATOM   1482  CG  ASP   159      72.827  77.327   8.030  0.00  0.00           C
ATOM   1483  OD1 ASP   159      74.017  77.506   7.645  0.00  0.00           O
ATOM   1484  OD2 ASP   159      72.515  77.353   9.256  0.00  0.00           O
ATOM   1485  C   ASP   159      69.484  76.581   6.476  0.00  0.00           C
ATOM   1486  O   ASP   159      68.547  77.127   7.062  0.00  0.00           O
ATOM   1487  N   ALA   160      69.358  76.415   5.156  0.00  0.00           N
ATOM   1488  CA  ALA   160      68.145  76.755   4.470  0.00  0.00           C
ATOM   1491  CB  ALA   160      68.225  76.472   2.953  0.00  0.00           C
ATOM   1492  C   ALA   160      66.891  76.142   4.975  0.00  0.00           C
ATOM   1493  O   ALA   160      65.855  76.794   5.137  0.00  0.00           O
ATOM   1494  N   TYR   161      67.055  74.842   5.300  0.00  0.00           N
ATOM   1495  CA  TYR   161      65.967  74.112   5.864  0.00  0.00           C
ATOM   1496  CB  TYR   161      66.142  72.578   5.756  0.00  0.00           C
ATOM   1497  CG  TYR   161      66.185  72.263   4.300  0.00  0.00           C
ATOM   1498  CD1 TYR   161      67.368  71.915   3.697  0.00  0.00           C
ATOM   1499  CE1 TYR   161      67.460  71.641   2.351  0.00  0.00           C
ATOM   1500  CZ  TYR   161      66.313  71.638   1.595  0.00  0.00           C
ATOM   1501  OH  TYR   161      66.423  71.503   0.196  0.00  0.00           O
ATOM   1502  CD2 TYR   161      65.071  72.300   3.493  0.00  0.00           C
ATOM   1503  CE2 TYR   161      65.098  71.977   2.155  0.00  0.00           C
ATOM   1504  C   TYR   161      65.632  74.418   7.286  0.00  0.00           C
ATOM   1505  O   TYR   161      64.479  74.551   7.688  0.00  0.00           O
ATOM   1506  N   LYS   162      66.680  74.727   8.071  0.00  0.00           N
ATOM   1507  CA  LYS   162      66.519  75.171   9.425  0.00  0.00           C
ATOM   1508  CB  LYS   162      67.886  75.271  10.124  0.00  0.00           C
ATOM   1509  CG  LYS   162      68.614  73.924  10.225  0.00  0.00           C
ATOM   1510  CD  LYS   162      70.094  74.017  10.640  0.00  0.00           C
ATOM   1511  CE  LYS   162      70.280  74.381  12.110  0.00  0.00           C
ATOM   1514  NZ  LYS   162      71.614  73.968  12.606  0.00  0.00           N
ATOM   1515  C   LYS   162      65.838  76.483   9.613  0.00  0.00           C
ATOM   1516  O   LYS   162      64.894  76.613  10.376  0.00  0.00           O
ATOM   1517  N   ASN   163      66.129  77.420   8.683  0.00  0.00           N
ATOM   1518  CA  ASN   163      65.640  78.757   8.670  0.00  0.00           C
ATOM   1519  CB  ASN   163      66.673  79.656   7.956  0.00  0.00           C
ATOM   1520  CG  ASN   163      67.909  79.695   8.844  0.00  0.00           C
ATOM   1521  OD1 ASN   163      67.964  79.409  10.039  0.00  0.00           O
ATOM   1522  ND2 ASN   163      68.997  80.071   8.144  0.00  0.00           N
ATOM   1523  C   ASN   163      64.361  78.946   7.925  0.00  0.00           C
ATOM   1524  O   ASN   163      63.876  80.051   7.665  0.00  0.00           O
ATOM   1525  N   LEU   164      63.659  77.847   7.623  0.00  0.00           N
ATOM   1526  CA  LEU   164      62.416  77.895   6.918  0.00  0.00           C
ATOM   1527  CB  LEU   164      62.353  76.633   6.040  0.00  0.00           C
ATOM   1528  CG  LEU   164      61.090  76.434   5.198  0.00  0.00           C
ATOM   1531  CD1 LEU   164      60.998  77.624   4.233  0.00  0.00           C
ATOM   1534  CD2 LEU   164      61.229  75.186   4.312  0.00  0.00           C
ATOM   1535  C   LEU   164      61.211  77.913   7.842  0.00  0.00           C
ATOM   1536  OT1 LEU   164      61.257  77.492   9.036  0.00  0.00           O
ATOM   1537  OT2 LEU   164      60.107  78.329   7.394  0.00  0.00           O
ENDMDL
MODEL        2
ATOM      3  N   MET     1      71.666  67.297  10.073  0.00  0.00           N
ATOM      4  CA  MET     1      70.416  67.304   9.292  0.00  0.00           C
ATOM      5  CB  MET     1      70.226  68.730   8.760  0.00  0.00           C
ATOM      6  CG  MET     1      68.797  69.060   8.352  0.00  0.00           C
ATOM      7  SD  MET     1      68.519  70.825   7.985  0.00  0.00           S
ATOM     10  CE  MET     1      67.533  70.678   6.471  0.00  0.00           C
ATOM     11  C   MET     1      70.300  66.251   8.252  0.00  0.00           C
ATOM     12  O   MET     1      71.246  65.496   7.981  0.00  0.00           O
ATOM     13  N   ASN     2      69.093  65.905   7.770  0.00  0.00           N
ATOM     14  CA  ASN     2      68.880  64.813   6.870  0.00  0.00           C
ATOM     15  CB  ASN     2      68.711  63.508   7.669  0.00  0.00           C
ATOM     16  CG  ASN     2      67.496  63.632   8.594  0.00  0.00           C
ATOM     17  OD1 ASN     2      66.337  63.601   8.171  0.00  0.00           O
ATOM     18  ND2 ASN     2      67.670  63.786   9.926  0.00  0.00           N
ATOM     19  C   ASN     2      67.689  65.027   6.003  0.00  0.00           C
ATOM     20  O   ASN     2      66.928  65.962   6.276  0.00  0.00           O
ATOM     21  N   ILE     3      67.537  64.181   4.967  0.00  0.00           N
ATOM     22  CA  ILE     3      66.479  64.132   3.996  0.00  0.00           C
ATOM     23  CB  ILE     3      66.712  63.039   3.008  0.00  0.00           C
ATOM     26  CG2 ILE     3      66.854  61.653   3.654  0.00  0.00           C
ATOM     27  CG1 ILE     3      65.600  62.927   1.942  0.00  0.00           C
ATOM     30  CD  ILE     3      65.666  64.043   0.913  0.00  0.00           C
ATOM     31  C   ILE     3      65.142  64.098   4.645  0.00  0.00           C
ATOM     32  O   ILE     3      64.339  64.939   4.255  0.00  0.00           O
ATOM     33  N   PHE     4      64.786  63.315   5.684  0.00  0.00           N
ATOM     34  CA  PHE     4      63.510  63.276   6.329  0.00  0.00           C
ATOM     35  CB  PHE     4      63.471  62.314   7.535  0.00  0.00           C
ATOM     36  CG  PHE     4      63.846  60.967   7.016  0.00  0.00           C
ATOM     37  CD1 PHE     4      65.131  60.529   7.172  0.00  0.00           C
ATOM     38  CE1 PHE     4      65.493  59.307   6.641  0.00  0.00           C
ATOM     39  CZ  PHE     4      64.613  58.594   5.849  0.00  0.00           C
ATOM     40  CD2 PHE     4      62.965  60.268   6.227  0.00  0.00           C
ATOM     41  CE2 PHE     4      63.349  59.076   5.653  0.00  0.00           C
ATOM     42  C   PHE     4      63.241  64.599   6.957  0.00  0.00           C
ATOM     43  O   PHE     4      62.165  65.172   6.737  0.00  0.00           O
ATOM     44  N   GLU     5      64.198  65.241   7.644  0.00  0.00           N
ATOM     45  CA  GLU     5      64.023  66.544   8.207  0.00  0.00           C
ATOM     46  CB  GLU     5      65.206  67.001   9.071  0.00  0.00           C
ATOM     47  CG  GLU     5      64.930  68.030  10.159  0.00  0.00           C
ATOM     48  CD  GLU     5      63.958  67.459  11.182  0.00  0.00           C
ATOM     49  OE1 GLU     5      64.457  66.774  12.108  0.00  0.00           O
ATOM     50  OE2 GLU     5      62.735  67.739  11.063  0.00  0.00           O
ATOM     51  C   GLU     5      63.731  67.575   7.173  0.00  0.00           C
ATOM     52  O   GLU     5      62.809  68.383   7.145  0.00  0.00           O
ATOM     53  N   MET     6      64.558  67.630   6.112  0.00  0.00           N
ATOM     54  CA  MET     6      64.481  68.556   5.030  0.00  0.00           C
ATOM     55  CB  MET     6      65.654  68.186   4.096  0.00  0.00           C
ATOM     56  CG  MET     6      65.862  69.142   2.919  0.00  0.00           C
ATOM     57  SD  MET     6      67.541  69.205   2.227  0.00  0.00           S
ATOM     60  CE  MET     6      67.220  70.252   0.782  0.00  0.00           C
ATOM     61  C   MET     6      63.148  68.453   4.353  0.00  0.00           C
ATOM     62  O   MET     6      62.564  69.433   3.921  0.00  0.00           O
ATOM     63  N   LEU     7      62.646  67.216   4.239  0.00  0.00           N
ATOM     64  CA  LEU     7      61.351  67.000   3.664  0.00  0.00           C
ATOM     65  CB  LEU     7      61.071  65.497   3.479  0.00  0.00           C
ATOM     66  CG  LEU     7      61.647  64.967   2.151  0.00  0.00           C
ATOM     69  CD1 LEU     7      61.805  63.437   2.221  0.00  0.00           C
ATOM     72  CD2 LEU     7      60.727  65.146   0.930  0.00  0.00           C
ATOM     73  C   LEU     7      60.230  67.584   4.470  0.00  0.00           C
ATOM     74  O   LEU     7      59.322  68.195   3.913  0.00  0.00           O
ATOM     75  N   ARG     8      60.331  67.475   5.803  0.00  0.00           N
ATOM     76  CA  ARG     8      59.244  67.827   6.658  0.00  0.00           C
ATOM     77  CB  ARG     8      59.007  66.840   7.806  0.00  0.00           C
ATOM     78  CG  ARG     8      60.094  66.731   8.884  0.00  0.00           C
ATOM     79  CD  ARG     8      60.004  65.454   9.707  0.00  0.00           C
ATOM     80  NE  ARG     8      61.156  65.419  10.644  0.00  0.00           N
ATOM     81  CZ  ARG     8      61.347  64.396  11.509  0.00  0.00           C
ATOM     82  NH1 ARG     8      60.457  63.351  11.625  0.00  0.00           N
ATOM     83  NH2 ARG     8      62.381  64.441  12.385  0.00  0.00           N
ATOM     84  C   ARG     8      59.326  69.212   7.221  0.00  0.00           C
ATOM     85  O   ARG     8      58.332  69.638   7.792  0.00  0.00           O
ATOM     86  N   ILE     9      60.396  69.958   6.896  0.00  0.00           N
ATOM     87  CA  ILE     9      60.364  71.392   6.972  0.00  0.00           C
ATOM     88  CB  ILE     9      61.776  71.882   7.096  0.00  0.00           C
ATOM     91  CG2 ILE     9      61.782  73.422   6.971  0.00  0.00           C
ATOM     92  CG1 ILE     9      62.386  71.450   8.440  0.00  0.00           C
ATOM     95  CD  ILE     9      63.874  71.804   8.540  0.00  0.00           C
ATOM     96  C   ILE     9      59.675  71.891   5.746  0.00  0.00           C
ATOM     97  O   ILE     9      58.955  72.887   5.788  0.00  0.00           O
ATOM     98  N   ASP    10      59.866  71.276   4.556  0.00  0.00           N
ATOM     99  CA  ASP    10      59.307  71.784   3.346  0.00  0.00           C
ATOM    100  CB  ASP    10      59.933  71.155   2.088  0.00  0.00           C
ATOM    101  CG  ASP    10      60.317  72.252   1.106  0.00  0.00           C
ATOM    102  OD1 ASP    10      61.493  72.716   1.170  0.00  0.00           O
ATOM    103  OD2 ASP    10      59.479  72.681   0.278  0.00  0.00           O
ATOM    104  C   ASP    10      57.832  71.645   3.261  0.00  0.00           C
ATOM    105  O   ASP    10      57.004  72.510   2.961  0.00  0.00           O
ATOM    106  N   GLU    11      57.350  70.411   3.531  0.00  0.00           N
ATOM    107  CA  GLU    11      55.977  70.058   3.343  0.00  0.00           C
ATOM    108  CB  GLU    11      55.738  69.287   2.022  0.00  0.00           C
ATOM    109  CG  GLU    11      54.282  69.062   1.646  0.00  0.00           C
ATOM    110  CD  GLU    11      53.472  70.344   1.539  0.00  0.00           C
ATOM    111  OE1 GLU    11      52.494  70.577   2.289  0.00  0.00           O
ATOM    112  OE2 GLU    11      53.845  71.061   0.581  0.00  0.00           O
ATOM    113  C   GLU    11      55.572  69.133   4.438  0.00  0.00           C
ATOM    114  O   GLU    11      56.236  68.133   4.696  0.00  0.00           O
ATOM    115  N   GLY    12      54.445  69.431   5.121  0.00  0.00           N
ATOM    116  CA  GLY    12      53.916  68.511   6.095  0.00  0.00           C
ATOM    117  C   GLY    12      53.406  67.290   5.392  0.00  0.00           C
ATOM    118  O   GLY    12      53.016  67.331   4.241  0.00  0.00           O
ATOM    119  N   LEU    13      53.381  66.119   6.052  0.00  0.00           N
ATOM    120  CA  LEU    13      52.688  64.904   5.753  0.00  0.00           C
ATOM    121  CB  LEU    13      53.046  63.897   6.861  0.00  0.00           C
ATOM    122  CG  LEU    13      52.946  62.404   6.477  0.00  0.00           C
ATOM    125  CD1 LEU    13      54.183  61.884   5.733  0.00  0.00           C
ATOM    128  CD2 LEU    13      52.802  61.689   7.836  0.00  0.00           C
ATOM    129  C   LEU    13      51.214  65.059   5.712  0.00  0.00           C
ATOM    130  O   LEU    13      50.669  65.814   6.530  0.00  0.00           O
ATOM    131  N   ARG    14      50.480  64.423   4.784  0.00  0.00           N
ATOM    132  CA  ARG    14      49.123  64.775   4.499  0.00  0.00           C
ATOM    133  CB  ARG    14      49.112  65.414   3.096  0.00  0.00           C
ATOM    134  CG  ARG    14      49.931  66.695   2.866  0.00  0.00           C
ATOM    135  CD  ARG    14      49.502  67.883   3.740  0.00  0.00           C
ATOM    136  NE  ARG    14      49.928  69.123   3.027  0.00  0.00           N
ATOM    137  CZ  ARG    14      49.176  69.826   2.142  0.00  0.00           C
ATOM    138  NH1 ARG    14      47.869  69.524   1.816  0.00  0.00           N
ATOM    139  NH2 ARG    14      49.794  70.843   1.496  0.00  0.00           N
ATOM    140  C   ARG    14      48.409  63.457   4.460  0.00  0.00           C
ATOM    141  O   ARG    14      48.919  62.413   4.074  0.00  0.00           O
ATOM    142  N   LEU    15      47.137  63.426   4.847  0.00  0.00           N
ATOM    143  CA  LEU    15      46.392  62.208   4.957  0.00  0.00           C
ATOM    144  CB  LEU    15      45.515  62.114   6.209  0.00  0.00           C
ATOM    145  CG  LEU    15      46.372  62.452   7.430  0.00  0.00           C
ATOM    148  CD1 LEU    15      45.609  62.439   8.770  0.00  0.00           C
ATOM    151  CD2 LEU    15      47.531  61.465   7.607  0.00  0.00           C
ATOM    152  C   LEU    15      45.444  62.126   3.811  0.00  0.00           C
ATOM    153  O   LEU    15      44.866  61.078   3.530  0.00  0.00           O
ATOM    154  N   LYS    16      45.325  63.237   3.060  0.00  0.00           N
ATOM    155  CA  LYS    16      44.386  63.391   1.999  0.00  0.00           C
ATOM    156  CB  LYS    16      43.250  64.371   2.335  0.00  0.00           C
ATOM    157  CG  LYS    16      42.006  64.351   1.440  0.00  0.00           C
ATOM    158  CD  LYS    16      40.807  65.163   1.920  0.00  0.00           C
ATOM    159  CE  LYS    16      40.135  65.968   0.792  0.00  0.00           C
ATOM    162  NZ  LYS    16      38.993  66.732   1.344  0.00  0.00           N
ATOM    163  C   LYS    16      44.986  63.825   0.693  0.00  0.00           C
ATOM    164  O   LYS    16      45.813  64.735   0.699  0.00  0.00           O
ATOM    165  N   ILE    17      44.531  63.242  -0.421  0.00  0.00           N
ATOM    166  CA  ILE    17      44.929  63.476  -1.777  0.00  0.00           C
ATOM    167  CB  ILE    17      44.509  62.404  -2.742  0.00  0.00           C
ATOM    170  CG2 ILE    17      45.422  61.225  -2.370  0.00  0.00           C
ATOM    171  CG1 ILE    17      43.043  62.004  -2.496  0.00  0.00           C
ATOM    174  CD  ILE    17      42.504  61.021  -3.528  0.00  0.00           C
ATOM    175  C   ILE    17      44.509  64.821  -2.272  0.00  0.00           C
ATOM    176  O   ILE    17      43.480  65.341  -1.849  0.00  0.00           O
ATOM    177  N   TYR    18      45.358  65.450  -3.101  0.00  0.00           N
ATOM    178  CA  TYR    18      45.181  66.702  -3.768  0.00  0.00           C
ATOM    179  CB  TYR    18      45.558  67.817  -2.775  0.00  0.00           C
ATOM    180  CG  TYR    18      47.024  67.906  -2.513  0.00  0.00           C
ATOM    181  CD1 TYR    18      47.611  69.042  -3.000  0.00  0.00           C
ATOM    182  CE1 TYR    18      48.919  69.325  -2.685  0.00  0.00           C
ATOM    183  CZ  TYR    18      49.629  68.484  -1.880  0.00  0.00           C
ATOM    184  OH  TYR    18      50.966  68.859  -1.588  0.00  0.00           O
ATOM    185  CD2 TYR    18      47.745  67.044  -1.705  0.00  0.00           C
ATOM    186  CE2 TYR    18      49.065  67.321  -1.433  0.00  0.00           C
ATOM    187  C   TYR    18      45.850  66.809  -5.093  0.00  0.00           C
ATOM    188  O   TYR    18      46.641  66.036  -5.628  0.00  0.00           O
ATOM    189  N   LYS    19      45.490  67.884  -5.812  0.00  0.00           N
ATOM    190  CA  LYS    19      46.070  68.228  -7.072  0.00  0.00           C
ATOM    191  CB  LYS    19      45.115  69.034  -7.968  0.00  0.00           C
ATOM    192  CG  LYS    19      43.842  68.247  -8.318  0.00  0.00           C
ATOM    193  CD  LYS    19      43.009  68.968  -9.376  0.00  0.00           C
ATOM    194  CE  LYS    19      43.190  68.491 -10.828  0.00  0.00           C
ATOM    197  NZ  LYS    19      42.217  69.174 -11.691  0.00  0.00           N
ATOM    198  C   LYS    19      47.389  68.918  -6.992  0.00  0.00           C
ATOM    199  O   LYS    19      47.425  69.960  -6.313  0.00  0.00           O
ATOM    200  N   ASP    20      48.375  68.369  -7.711  0.00  0.00           N
ATOM    201  CA  ASP    20      49.683  68.903  -7.902  0.00  0.00           C
ATOM    202  CB  ASP    20      50.661  67.741  -8.188  0.00  0.00           C
ATOM    203  CG  ASP    20      52.034  68.084  -7.619  0.00  0.00           C
ATOM    204  OD1 ASP    20      52.577  69.147  -8.001  0.00  0.00           O
ATOM    205  OD2 ASP    20      52.541  67.302  -6.784  0.00  0.00           O
ATOM    206  C   ASP    20      49.622  69.954  -8.957  0.00  0.00           C
ATOM    207  O   ASP    20      48.568  70.145  -9.570  0.00  0.00           O
ATOM    208  N   THR    21      50.696  70.726  -9.191  0.00  0.00           N
ATOM    209  CA  THR    21      50.790  71.882 -10.016  0.00  0.00           C
ATOM    210  CB  THR    21      51.942  72.815  -9.737  0.00  0.00           C
ATOM    211  OG1 THR    21      52.048  73.205  -8.376  0.00  0.00           O
ATOM    214  CG2 THR    21      51.888  74.133 -10.501  0.00  0.00           C
ATOM    215  C   THR    21      50.637  71.504 -11.449  0.00  0.00           C
ATOM    216  O   THR    21      50.055  72.154 -12.322  0.00  0.00           O
ATOM    217  N   GLU    22      51.017  70.252 -11.754  0.00  0.00           N
ATOM    218  CA  GLU    22      50.822  69.543 -12.981  0.00  0.00           C
ATOM    219  CB  GLU    22      51.799  68.360 -13.048  0.00  0.00           C
ATOM    220  CG  GLU    22      52.228  67.792 -14.397  0.00  0.00           C
ATOM    221  CD  GLU    22      52.947  68.831 -15.244  0.00  0.00           C
ATOM    222  OE1 GLU    22      52.383  69.215 -16.300  0.00  0.00           O
ATOM    223  OE2 GLU    22      54.032  69.319 -14.805  0.00  0.00           O
ATOM    224  C   GLU    22      49.440  69.098 -13.325  0.00  0.00           C
ATOM    225  O   GLU    22      49.121  68.689 -14.448  0.00  0.00           O
ATOM    226  N   GLY    23      48.454  69.378 -12.451  0.00  0.00           N
ATOM    227  CA  GLY    23      47.071  69.097 -12.676  0.00  0.00           C
ATOM    228  C   GLY    23      46.688  67.669 -12.497  0.00  0.00           C
ATOM    229  O   GLY    23      45.632  67.210 -12.929  0.00  0.00           O
ATOM    230  N   TYR    24      47.478  66.798 -11.846  0.00  0.00           N
ATOM    231  CA  TYR    24      47.140  65.429 -11.595  0.00  0.00           C
ATOM    232  CB  TYR    24      48.079  64.485 -12.367  0.00  0.00           C
ATOM    233  CG  TYR    24      48.147  64.846 -13.807  0.00  0.00           C
ATOM    234  CD1 TYR    24      47.062  64.802 -14.663  0.00  0.00           C
ATOM    235  CE1 TYR    24      47.211  64.990 -16.019  0.00  0.00           C
ATOM    236  CZ  TYR    24      48.465  65.198 -16.537  0.00  0.00           C
ATOM    237  OH  TYR    24      48.675  65.393 -17.917  0.00  0.00           O
ATOM    238  CD2 TYR    24      49.391  65.084 -14.335  0.00  0.00           C
ATOM    239  CE2 TYR    24      49.550  65.264 -15.684  0.00  0.00           C
ATOM    240  C   TYR    24      47.457  65.276 -10.145  0.00  0.00           C
ATOM    241  O   TYR    24      47.857  66.236  -9.493  0.00  0.00           O
ATOM    242  N   TYR    25      47.099  64.091  -9.620  0.00  0.00           N
ATOM    243  CA  TYR    25      46.939  63.863  -8.215  0.00  0.00           C
ATOM    244  CB  TYR    25      45.963  62.717  -7.929  0.00  0.00           C
ATOM    245  CG  TYR    25      44.622  63.347  -7.724  0.00  0.00           C
ATOM    246  CD1 TYR    25      44.411  63.776  -6.435  0.00  0.00           C
ATOM    247  CE1 TYR    25      43.165  64.184  -6.003  0.00  0.00           C
ATOM    248  CZ  TYR    25      42.162  64.270  -6.951  0.00  0.00           C
ATOM    249  OH  TYR    25      40.883  64.631  -6.465  0.00  0.00           O
ATOM    250  CD2 TYR    25      43.630  63.428  -8.680  0.00  0.00           C
ATOM    251  CE2 TYR    25      42.413  63.881  -8.251  0.00  0.00           C
ATOM    252  C   TYR    25      48.216  63.485  -7.557  0.00  0.00           C
ATOM    253  O   TYR    25      48.985  62.636  -8.008  0.00  0.00           O
ATOM    254  N   THR    26      48.417  64.046  -6.352  0.00  0.00           N
ATOM    255  CA  THR    26      49.519  63.785  -5.484  0.00  0.00           C
ATOM    256  CB  THR    26      50.457  64.959  -5.442  0.00  0.00           C
ATOM    257  OG1 THR    26      51.678  64.740  -4.762  0.00  0.00           O
ATOM    260  CG2 THR    26      49.905  66.216  -4.755  0.00  0.00           C
ATOM    261  C   THR    26      48.997  63.634  -4.096  0.00  0.00           C
ATOM    262  O   THR    26      47.841  63.920  -3.792  0.00  0.00           O
ATOM    263  N   ILE    27      49.816  63.225  -3.113  0.00  0.00           N
ATOM    264  CA  ILE    27      49.531  63.205  -1.723  0.00  0.00           C
ATOM    265  CB  ILE    27      49.543  61.788  -1.234  0.00  0.00           C
ATOM    268  CG2 ILE    27      50.937  61.293  -0.839  0.00  0.00           C
ATOM    269  CG1 ILE    27      48.514  61.618  -0.098  0.00  0.00           C
ATOM    272  CD  ILE    27      48.158  60.166   0.171  0.00  0.00           C
ATOM    273  C   ILE    27      50.501  64.078  -0.995  0.00  0.00           C
ATOM    274  O   ILE    27      50.210  64.346   0.178  0.00  0.00           O
ATOM    275  N   GLY    28      51.506  64.623  -1.696  0.00  0.00           N
ATOM    276  CA  GLY    28      52.470  65.434  -1.025  0.00  0.00           C
ATOM    277  C   GLY    28      53.484  66.035  -1.931  0.00  0.00           C
ATOM    278  O   GLY    28      53.329  66.356  -3.108  0.00  0.00           O
ATOM    279  N   ILE    29      54.678  66.225  -1.322  0.00  0.00           N
ATOM    280  CA  ILE    29      55.867  66.622  -2.007  0.00  0.00           C
ATOM    281  CB  ILE    29      56.924  66.962  -0.978  0.00  0.00           C
ATOM    284  CG2 ILE    29      57.149  65.849   0.059  0.00  0.00           C
ATOM    285  CG1 ILE    29      58.244  67.502  -1.557  0.00  0.00           C
ATOM    288  CD  ILE    29      59.050  68.374  -0.599  0.00  0.00           C
ATOM    289  C   ILE    29      56.437  65.640  -2.985  0.00  0.00           C
ATOM    290  O   ILE    29      57.156  66.041  -3.888  0.00  0.00           O
ATOM    291  N   GLY    30      56.165  64.329  -2.864  0.00  0.00           N
ATOM    292  CA  GLY    30      56.533  63.325  -3.805  0.00  0.00           C
ATOM    293  C   GLY    30      55.952  63.488  -5.173  0.00  0.00           C
ATOM    294  O   GLY    30      55.054  64.269  -5.457  0.00  0.00           O
ATOM    295  N   HIS    31      56.494  62.642  -6.074  0.00  0.00           N
ATOM    296  CA  HIS    31      55.938  62.470  -7.385  0.00  0.00           C
ATOM    297  CB  HIS    31      56.693  61.451  -8.252  0.00  0.00           C
ATOM    298  ND1 HIS    31      56.660  62.674 -10.456  0.00  0.00           N
ATOM    299  CG  HIS    31      56.420  61.531  -9.723  0.00  0.00           C
ATOM    300  CE1 HIS    31      56.549  62.339 -11.771  0.00  0.00           C
ATOM    301  NE2 HIS    31      56.180  61.084 -11.910  0.00  0.00           N
ATOM    302  CD2 HIS    31      56.084  60.575 -10.638  0.00  0.00           C
ATOM    303  C   HIS    31      54.542  61.950  -7.427  0.00  0.00           C
ATOM    304  O   HIS    31      54.085  61.192  -6.569  0.00  0.00           O
ATOM    305  N   LEU    32      53.793  62.398  -8.442  0.00  0.00           N
ATOM    306  CA  LEU    32      52.474  62.079  -8.902  0.00  0.00           C
ATOM    307  CB  LEU    32      52.324  62.184 -10.441  0.00  0.00           C
ATOM    308  CG  LEU    32      52.684  63.533 -11.099  0.00  0.00           C
ATOM    311  CD1 LEU    32      52.497  63.482 -12.620  0.00  0.00           C
ATOM    314  CD2 LEU    32      51.841  64.685 -10.519  0.00  0.00           C
ATOM    315  C   LEU    32      52.031  60.700  -8.543  0.00  0.00           C
ATOM    316  O   LEU    32      52.702  59.716  -8.802  0.00  0.00           O
ATOM    317  N   LEU    33      50.855  60.611  -7.882  0.00  0.00           N
ATOM    318  CA  LEU    33      50.191  59.428  -7.429  0.00  0.00           C
ATOM    319  CB  LEU    33      48.983  59.797  -6.570  0.00  0.00           C
ATOM    320  CG  LEU    33      48.143  58.610  -6.018  0.00  0.00           C
ATOM    323  CD1 LEU    33      48.893  57.874  -4.894  0.00  0.00           C
ATOM    326  CD2 LEU    33      46.863  59.267  -5.465  0.00  0.00           C
ATOM    327  C   LEU    33      49.663  58.667  -8.597  0.00  0.00           C
ATOM    328  O   LEU    33      49.966  57.493  -8.803  0.00  0.00           O
ATOM    329  N   THR    34      49.047  59.487  -9.466  0.00  0.00           N
ATOM    330  CA  THR    34      48.444  59.059 -10.693  0.00  0.00           C
ATOM    331  CB  THR    34      47.040  58.547 -10.597  0.00  0.00           C
ATOM    332  OG1 THR    34      46.456  58.103 -11.812  0.00  0.00           O
ATOM    335  CG2 THR    34      46.136  59.631  -9.976  0.00  0.00           C
ATOM    336  C   THR    34      48.571  60.243 -11.583  0.00  0.00           C
ATOM    337  O   THR    34      48.544  61.356 -11.087  0.00  0.00           O
ATOM    338  N   LYS    35      48.729  59.977 -12.899  0.00  0.00           N
ATOM    339  CA  LYS    35      48.864  61.019 -13.875  0.00  0.00           C
ATOM    340  CB  LYS    35      49.941  60.620 -14.892  0.00  0.00           C
ATOM    341  CG  LYS    35      51.353  60.544 -14.282  0.00  0.00           C
ATOM    342  CD  LYS    35      52.448  60.248 -15.306  0.00  0.00           C
ATOM    343  CE  LYS    35      53.878  60.414 -14.785  0.00  0.00           C
ATOM    346  NZ  LYS    35      54.100  59.695 -13.518  0.00  0.00           N
ATOM    347  C   LYS    35      47.533  61.189 -14.541  0.00  0.00           C
ATOM    348  O   LYS    35      47.447  61.262 -15.765  0.00  0.00           O
ATOM    349  N   SER    36      46.465  61.308 -13.746  0.00  0.00           N
ATOM    350  CA  SER    36      45.142  61.547 -14.218  0.00  0.00           C
ATOM    351  CB  SER    36      44.459  60.188 -14.444  0.00  0.00           C
ATOM    352  OG  SER    36      43.106  60.291 -14.850  0.00  0.00           O
ATOM    353  C   SER    36      44.453  62.395 -13.208  0.00  0.00           C
ATOM    354  O   SER    36      44.849  62.521 -12.059  0.00  0.00           O
ATOM    355  N   PRO    37      43.402  63.097 -13.559  0.00  0.00           N
ATOM    356  CD  PRO    37      43.185  63.500 -14.940  0.00  0.00           C
ATOM    357  CA  PRO    37      42.688  63.883 -12.606  0.00  0.00           C
ATOM    358  CB  PRO    37      42.398  65.137 -13.415  0.00  0.00           C
ATOM    359  CG  PRO    37      42.178  64.652 -14.866  0.00  0.00           C
ATOM    360  C   PRO    37      41.420  63.231 -12.177  0.00  0.00           C
ATOM    361  O   PRO    37      40.634  63.855 -11.469  0.00  0.00           O
ATOM    362  N   SER    38      41.165  61.967 -12.580  0.00  0.00           N
ATOM    363  CA  SER    38      40.112  61.105 -12.140  0.00  0.00           C
ATOM    364  CB  SER    38      39.892  59.863 -13.013  0.00  0.00           C
ATOM    365  OG  SER    38      38.688  59.196 -12.642  0.00  0.00           O
ATOM    366  C   SER    38      40.235  60.721 -10.695  0.00  0.00           C
ATOM    367  O   SER    38      41.177  60.114 -10.222  0.00  0.00           O
ATOM    368  N   LEU    39      39.277  61.060  -9.821  0.00  0.00           N
ATOM    369  CA  LEU    39      39.067  60.607  -8.486  0.00  0.00           C
ATOM    370  CB  LEU    39      37.785  61.217  -7.877  0.00  0.00           C
ATOM    371  CG  LEU    39      37.487  60.795  -6.424  0.00  0.00           C
ATOM    374  CD1 LEU    39      38.321  61.520  -5.343  0.00  0.00           C
ATOM    377  CD2 LEU    39      36.011  60.997  -6.087  0.00  0.00           C
ATOM    378  C   LEU    39      39.129  59.127  -8.360  0.00  0.00           C
ATOM    379  O   LEU    39      39.770  58.526  -7.504  0.00  0.00           O
ATOM    380  N   ASN    40      38.405  58.418  -9.253  0.00  0.00           N
ATOM    381  CA  ASN    40      38.246  57.002  -9.125  0.00  0.00           C
ATOM    382  CB  ASN    40      37.212  56.518 -10.153  0.00  0.00           C
ATOM    383  CG  ASN    40      35.818  57.084  -9.848  0.00  0.00           C
ATOM    384  OD1 ASN    40      35.306  58.010 -10.467  0.00  0.00           O
ATOM    385  ND2 ASN    40      35.203  56.550  -8.765  0.00  0.00           N
ATOM    386  C   ASN    40      39.490  56.203  -9.333  0.00  0.00           C
ATOM    387  O   ASN    40      39.814  55.305  -8.566  0.00  0.00           O
ATOM    388  N   ALA    41      40.299  56.723 -10.273  0.00  0.00           N
ATOM    389  CA  ALA    41      41.628  56.278 -10.543  0.00  0.00           C
ATOM    392  CB  ALA    41      42.179  56.946 -11.804  0.00  0.00           C
ATOM    393  C   ALA    41      42.571  56.637  -9.450  0.00  0.00           C
ATOM    394  O   ALA    41      43.439  55.898  -9.014  0.00  0.00           O
ATOM    395  N   ALA    42      42.547  57.855  -8.868  0.00  0.00           N
ATOM    396  CA  ALA    42      43.368  58.283  -7.782  0.00  0.00           C
ATOM    399  CB  ALA    42      43.161  59.801  -7.654  0.00  0.00           C
ATOM    400  C   ALA    42      43.117  57.579  -6.498  0.00  0.00           C
ATOM    401  O   ALA    42      44.079  57.106  -5.896  0.00  0.00           O
ATOM    402  N   LYS    43      41.850  57.360  -6.106  0.00  0.00           N
ATOM    403  CA  LYS    43      41.395  56.506  -5.050  0.00  0.00           C
ATOM    404  CB  LYS    43      39.862  56.481  -5.036  0.00  0.00           C
ATOM    405  CG  LYS    43      39.132  55.686  -3.931  0.00  0.00           C
ATOM    406  CD  LYS    43      37.689  55.373  -4.331  0.00  0.00           C
ATOM    407  CE  LYS    43      36.814  56.609  -4.509  0.00  0.00           C
ATOM    410  NZ  LYS    43      35.455  56.223  -4.927  0.00  0.00           N
ATOM    411  C   LYS    43      41.945  55.138  -5.290  0.00  0.00           C
ATOM    412  O   LYS    43      42.398  54.555  -4.302  0.00  0.00           O
ATOM    413  N   SER    44      41.966  54.643  -6.536  0.00  0.00           N
ATOM    414  CA  SER    44      42.419  53.318  -6.859  0.00  0.00           C
ATOM    415  CB  SER    44      42.056  52.957  -8.307  0.00  0.00           C
ATOM    416  OG  SER    44      42.028  51.552  -8.394  0.00  0.00           O
ATOM    417  C   SER    44      43.875  53.040  -6.786  0.00  0.00           C
ATOM    418  O   SER    44      44.249  51.972  -6.311  0.00  0.00           O
ATOM    419  N   GLU    45      44.759  54.004  -7.113  0.00  0.00           N
ATOM    420  CA  GLU    45      46.145  53.908  -6.769  0.00  0.00           C
ATOM    421  CB  GLU    45      46.944  55.097  -7.300  0.00  0.00           C
ATOM    422  CG  GLU    45      47.175  55.126  -8.821  0.00  0.00           C
ATOM    423  CD  GLU    45      47.777  53.816  -9.300  0.00  0.00           C
ATOM    424  OE1 GLU    45      48.950  53.484  -8.970  0.00  0.00           O
ATOM    425  OE2 GLU    45      47.046  53.160 -10.095  0.00  0.00           O
ATOM    426  C   GLU    45      46.545  53.721  -5.350  0.00  0.00           C
ATOM    427  O   GLU    45      47.439  53.024  -4.869  0.00  0.00           O
ATOM    428  N   LEU    46      45.839  54.566  -4.580  0.00  0.00           N
ATOM    429  CA  LEU    46      45.831  54.584  -3.147  0.00  0.00           C
ATOM    430  CB  LEU    46      45.187  55.874  -2.609  0.00  0.00           C
ATOM    431  CG  LEU    46      45.600  56.300  -1.190  0.00  0.00           C
ATOM    434  CD1 LEU    46      47.123  56.308  -1.013  0.00  0.00           C
ATOM    437  CD2 LEU    46      44.965  57.591  -0.652  0.00  0.00           C
ATOM    438  C   LEU    46      45.309  53.347  -2.503  0.00  0.00           C
ATOM    439  O   LEU    46      45.909  52.901  -1.524  0.00  0.00           O
ATOM    440  N   ASP    47      44.231  52.730  -3.012  0.00  0.00           N
ATOM    441  CA  ASP    47      43.719  51.468  -2.567  0.00  0.00           C
ATOM    442  CB  ASP    47      42.481  51.254  -3.465  0.00  0.00           C
ATOM    443  CG  ASP    47      41.481  50.221  -2.991  0.00  0.00           C
ATOM    444  OD1 ASP    47      41.824  49.006  -2.987  0.00  0.00           O
ATOM    445  OD2 ASP    47      40.312  50.581  -2.666  0.00  0.00           O
ATOM    446  C   ASP    47      44.653  50.320  -2.601  0.00  0.00           C
ATOM    447  O   ASP    47      44.631  49.563  -1.627  0.00  0.00           O
ATOM    448  N   LYS    48      45.487  50.071  -3.628  0.00  0.00           N
ATOM    449  CA  LYS    48      46.532  49.089  -3.571  0.00  0.00           C
ATOM    450  CB  LYS    48      46.913  48.560  -4.973  0.00  0.00           C
ATOM    451  CG  LYS    48      47.573  49.625  -5.854  0.00  0.00           C
ATOM    452  CD  LYS    48      47.843  49.161  -7.284  0.00  0.00           C
ATOM    453  CE  LYS    48      48.176  50.173  -8.393  0.00  0.00           C
ATOM    456  NZ  LYS    48      49.360  50.993  -8.085  0.00  0.00           N
ATOM    457  C   LYS    48      47.720  49.383  -2.718  0.00  0.00           C
ATOM    458  O   LYS    48      48.353  48.504  -2.134  0.00  0.00           O
ATOM    459  N   ALA    49      48.057  50.674  -2.544  0.00  0.00           N
ATOM    460  CA  ALA    49      49.100  51.036  -1.627  0.00  0.00           C
ATOM    463  CB  ALA    49      49.508  52.481  -1.924  0.00  0.00           C
ATOM    464  C   ALA    49      48.828  50.789  -0.181  0.00  0.00           C
ATOM    465  O   ALA    49      49.719  50.247   0.462  0.00  0.00           O
ATOM    466  N   ILE    50      47.656  51.088   0.414  0.00  0.00           N
ATOM    467  CA  ILE    50      47.270  50.791   1.766  0.00  0.00           C
ATOM    468  CB  ILE    50      46.440  51.910   2.296  0.00  0.00           C
ATOM    471  CG2 ILE    50      47.203  53.240   2.354  0.00  0.00           C
ATOM    472  CG1 ILE    50      45.092  52.076   1.570  0.00  0.00           C
ATOM    475  CD  ILE    50      44.257  53.189   2.200  0.00  0.00           C
ATOM    476  C   ILE    50      46.619  49.448   1.869  0.00  0.00           C
ATOM    477  O   ILE    50      46.594  48.905   2.965  0.00  0.00           O
ATOM    478  N   GLY    51      46.072  48.880   0.775  0.00  0.00           N
ATOM    479  CA  GLY    51      45.444  47.612   0.975  0.00  0.00           C
ATOM    480  C   GLY    51      44.117  47.558   1.650  0.00  0.00           C
ATOM    481  O   GLY    51      43.698  46.518   2.122  0.00  0.00           O
ATOM    482  N   ARG    52      43.453  48.725   1.678  0.00  0.00           N
ATOM    483  CA  ARG    52      42.121  48.796   2.198  0.00  0.00           C
ATOM    484  CB  ARG    52      41.944  48.956   3.716  0.00  0.00           C
ATOM    485  CG  ARG    52      42.474  50.328   4.175  0.00  0.00           C
ATOM    486  CD  ARG    52      42.217  50.525   5.675  0.00  0.00           C
ATOM    487  NE  ARG    52      42.843  51.871   5.846  0.00  0.00           N
ATOM    488  CZ  ARG    52      42.205  53.037   6.142  0.00  0.00           C
ATOM    489  NH1 ARG    52      40.846  53.009   6.280  0.00  0.00           N
ATOM    490  NH2 ARG    52      42.900  54.171   6.446  0.00  0.00           N
ATOM    491  C   ARG    52      41.377  49.796   1.380  0.00  0.00           C
ATOM    492  O   ARG    52      41.954  50.615   0.670  0.00  0.00           O
ATOM    493  N   ASN    53      40.053  49.902   1.539  0.00  0.00           N
ATOM    494  CA  ASN    53      39.266  50.849   0.803  0.00  0.00           C
ATOM    495  CB  ASN    53      37.753  50.514   0.785  0.00  0.00           C
ATOM    496  CG  ASN    53      37.503  49.319  -0.110  0.00  0.00           C
ATOM    497  OD1 ASN    53      37.825  49.393  -1.292  0.00  0.00           O
ATOM    498  ND2 ASN    53      36.843  48.239   0.407  0.00  0.00           N
ATOM    499  C   ASN    53      39.326  52.197   1.437  0.00  0.00           C
ATOM    500  O   ASN    53      39.486  52.374   2.642  0.00  0.00           O
ATOM    501  N   THR    54      39.178  53.179   0.529  0.00  0.00           N
ATOM    502  CA  THR    54      39.293  54.556   0.883  0.00  0.00           C
ATOM    503  CB  THR    54      40.741  54.956   0.961  0.00  0.00           C
ATOM    504  OG1 THR    54      40.965  56.313   1.323  0.00  0.00           O
ATOM    507  CG2 THR    54      41.529  54.656  -0.324  0.00  0.00           C
ATOM    508  C   THR    54      38.638  55.373  -0.191  0.00  0.00           C
ATOM    509  O   THR    54      38.155  54.870  -1.204  0.00  0.00           O
ATOM    510  N   ASN    55      38.567  56.675   0.102  0.00  0.00           N
ATOM    511  CA  ASN    55      38.070  57.765  -0.685  0.00  0.00           C
ATOM    512  CB  ASN    55      36.770  58.328  -0.094  0.00  0.00           C
ATOM    513  CG  ASN    55      35.721  57.231  -0.149  0.00  0.00           C
ATOM    514  OD1 ASN    55      35.279  56.775  -1.200  0.00  0.00           O
ATOM    515  ND2 ASN    55      35.242  56.896   1.089  0.00  0.00           N
ATOM    516  C   ASN    55      39.108  58.802  -0.954  0.00  0.00           C
ATOM    517  O   ASN    55      38.897  59.814  -1.621  0.00  0.00           O
ATOM    518  N   GLY    56      40.333  58.500  -0.471  0.00  0.00           N
ATOM    519  CA  GLY    56      41.476  59.360  -0.554  0.00  0.00           C
ATOM    520  C   GLY    56      41.994  59.764   0.780  0.00  0.00           C
ATOM    521  O   GLY    56      42.881  60.620   0.814  0.00  0.00           O
ATOM    522  N   VAL    57      41.523  59.284   1.946  0.00  0.00           N
ATOM    523  CA  VAL    57      41.984  59.617   3.262  0.00  0.00           C
ATOM    524  CB  VAL    57      40.920  60.227   4.127  0.00  0.00           C
ATOM    527  CG1 VAL    57      41.474  60.890   5.399  0.00  0.00           C
ATOM    530  CG2 VAL    57      40.109  61.198   3.264  0.00  0.00           C
ATOM    531  C   VAL    57      42.688  58.424   3.808  0.00  0.00           C
ATOM    532  O   VAL    57      42.185  57.325   3.650  0.00  0.00           O
ATOM    533  N   ILE    58      43.817  58.638   4.506  0.00  0.00           N
ATOM    534  CA  ILE    58      44.642  57.631   5.117  0.00  0.00           C
ATOM    535  CB  ILE    58      45.949  57.321   4.454  0.00  0.00           C
ATOM    538  CG2 ILE    58      45.587  56.877   3.026  0.00  0.00           C
ATOM    539  CG1 ILE    58      46.890  58.523   4.610  0.00  0.00           C
ATOM    542  CD  ILE    58      48.131  58.480   3.717  0.00  0.00           C
ATOM    543  C   ILE    58      44.876  58.000   6.537  0.00  0.00           C
ATOM    544  O   ILE    58      44.547  59.043   7.106  0.00  0.00           O
ATOM    545  N   THR    59      45.392  57.024   7.298  0.00  0.00           N
ATOM    546  CA  THR    59      45.786  57.133   8.675  0.00  0.00           C
ATOM    547  CB  THR    59      45.316  55.920   9.427  0.00  0.00           C
ATOM    548  OG1 THR    59      46.061  54.802   8.987  0.00  0.00           O
ATOM    551  CG2 THR    59      43.794  55.699   9.525  0.00  0.00           C
ATOM    552  C   THR    59      47.217  57.482   8.894  0.00  0.00           C
ATOM    553  O   THR    59      48.031  57.347   7.983  0.00  0.00           O
ATOM    554  N   LYS    60      47.632  57.886  10.100  0.00  0.00           N
ATOM    555  CA  LYS    60      48.981  58.311  10.323  0.00  0.00           C
ATOM    556  CB  LYS    60      49.129  59.068  11.659  0.00  0.00           C
ATOM    557  CG  LYS    60      50.504  59.508  12.139  0.00  0.00           C
ATOM    558  CD  LYS    60      50.492  60.202  13.505  0.00  0.00           C
ATOM    559  CE  LYS    60      51.855  60.650  14.015  0.00  0.00           C
ATOM    562  NZ  LYS    60      52.858  59.556  13.974  0.00  0.00           N
ATOM    563  C   LYS    60      50.010  57.256  10.162  0.00  0.00           C
ATOM    564  O   LYS    60      51.085  57.492   9.612  0.00  0.00           O
ATOM    565  N   ASP    61      49.766  56.032  10.648  0.00  0.00           N
ATOM    566  CA  ASP    61      50.673  54.929  10.522  0.00  0.00           C
ATOM    567  CB  ASP    61      50.218  53.753  11.383  0.00  0.00           C
ATOM    568  CG  ASP    61      50.340  54.055  12.865  0.00  0.00           C
ATOM    569  OD1 ASP    61      49.350  53.916  13.633  0.00  0.00           O
ATOM    570  OD2 ASP    61      51.471  54.496  13.218  0.00  0.00           O
ATOM    571  C   ASP    61      50.722  54.485   9.100  0.00  0.00           C
ATOM    572  O   ASP    61      51.782  54.146   8.571  0.00  0.00           O
ATOM    573  N   GLU    62      49.640  54.624   8.302  0.00  0.00           N
ATOM    574  CA  GLU    62      49.743  54.307   6.908  0.00  0.00           C
ATOM    575  CB  GLU    62      48.325  54.235   6.312  0.00  0.00           C
ATOM    576  CG  GLU    62      47.596  53.023   6.864  0.00  0.00           C
ATOM    577  CD  GLU    62      46.127  52.994   6.440  0.00  0.00           C
ATOM    578  OE1 GLU    62      45.403  54.024   6.532  0.00  0.00           O
ATOM    579  OE2 GLU    62      45.665  51.877   6.093  0.00  0.00           O
ATOM    580  C   GLU    62      50.404  55.422   6.175  0.00  0.00           C
ATOM    581  O   GLU    62      51.154  55.138   5.237  0.00  0.00           O
ATOM    582  N   ALA    63      50.153  56.709   6.478  0.00  0.00           N
ATOM    583  CA  ALA    63      50.814  57.846   5.922  0.00  0.00           C
ATOM    586  CB  ALA    63      50.287  59.179   6.489  0.00  0.00           C
ATOM    587  C   ALA    63      52.285  57.914   6.116  0.00  0.00           C
ATOM    588  O   ALA    63      53.058  58.205   5.194  0.00  0.00           O
ATOM    589  N   GLU    64      52.786  57.654   7.337  0.00  0.00           N
ATOM    590  CA  GLU    64      54.188  57.603   7.568  0.00  0.00           C
ATOM    591  CB  GLU    64      54.391  57.446   9.085  0.00  0.00           C
ATOM    592  CG  GLU    64      54.043  58.700   9.897  0.00  0.00           C
ATOM    593  CD  GLU    64      54.632  58.559  11.298  0.00  0.00           C
ATOM    594  OE1 GLU    64      54.226  57.737  12.167  0.00  0.00           O
ATOM    595  OE2 GLU    64      55.536  59.380  11.586  0.00  0.00           O
ATOM    596  C   GLU    64      54.854  56.415   6.951  0.00  0.00           C
ATOM    597  O   GLU    64      55.978  56.534   6.495  0.00  0.00           O
ATOM    598  N   LYS    65      54.268  55.212   7.086  0.00  0.00           N
ATOM    599  CA  LYS    65      54.766  54.051   6.416  0.00  0.00           C
ATOM    600  CB  LYS    65      53.871  52.810   6.542  0.00  0.00           C
ATOM    601  CG  LYS    65      54.509  51.486   6.134  0.00  0.00           C
ATOM    602  CD  LYS    65      53.613  50.267   6.438  0.00  0.00           C
ATOM    603  CE  LYS    65      54.182  48.997   5.822  0.00  0.00           C
ATOM    606  NZ  LYS    65      53.280  47.841   6.023  0.00  0.00           N
ATOM    607  C   LYS    65      55.011  54.214   4.951  0.00  0.00           C
ATOM    608  O   LYS    65      56.134  54.013   4.467  0.00  0.00           O
ATOM    609  N   LEU    66      54.009  54.661   4.183  0.00  0.00           N
ATOM    610  CA  LEU    66      54.151  54.841   2.761  0.00  0.00           C
ATOM    611  CB  LEU    66      52.808  55.304   2.174  0.00  0.00           C
ATOM    612  CG  LEU    66      51.717  54.228   1.935  0.00  0.00           C
ATOM    615  CD1 LEU    66      50.558  55.023   1.308  0.00  0.00           C
ATOM    618  CD2 LEU    66      52.214  53.039   1.114  0.00  0.00           C
ATOM    619  C   LEU    66      55.243  55.821   2.461  0.00  0.00           C
ATOM    620  O   LEU    66      56.079  55.565   1.584  0.00  0.00           O
ATOM    621  N   PHE    67      55.334  56.918   3.205  0.00  0.00           N
ATOM    622  CA  PHE    67      56.312  57.965   3.131  0.00  0.00           C
ATOM    623  CB  PHE    67      55.960  59.158   4.031  0.00  0.00           C
ATOM    624  CG  PHE    67      57.020  60.190   4.117  0.00  0.00           C
ATOM    625  CD1 PHE    67      57.362  60.600   5.385  0.00  0.00           C
ATOM    626  CE1 PHE    67      58.156  61.723   5.512  0.00  0.00           C
ATOM    627  CZ  PHE    67      58.640  62.351   4.405  0.00  0.00           C
ATOM    628  CD2 PHE    67      57.534  60.841   3.009  0.00  0.00           C
ATOM    629  CE2 PHE    67      58.390  61.918   3.122  0.00  0.00           C
ATOM    630  C   PHE    67      57.736  57.542   3.310  0.00  0.00           C
ATOM    631  O   PHE    67      58.600  57.919   2.518  0.00  0.00           O
ATOM    632  N   ASN    68      58.060  56.775   4.364  0.00  0.00           N
ATOM    633  CA  ASN    68      59.363  56.305   4.759  0.00  0.00           C
ATOM    634  CB  ASN    68      59.356  55.855   6.228  0.00  0.00           C
ATOM    635  CG  ASN    68      59.475  57.072   7.135  0.00  0.00           C
ATOM    636  OD1 ASN    68      60.578  57.509   7.464  0.00  0.00           O
ATOM    637  ND2 ASN    68      58.315  57.629   7.558  0.00  0.00           N
ATOM    638  C   ASN    68      59.795  55.286   3.760  0.00  0.00           C
ATOM    639  O   ASN    68      60.977  55.209   3.427  0.00  0.00           O
ATOM    640  N   GLN    69      58.905  54.410   3.245  0.00  0.00           N
ATOM    641  CA  GLN    69      59.197  53.498   2.189  0.00  0.00           C
ATOM    642  CB  GLN    69      58.132  52.407   2.034  0.00  0.00           C
ATOM    643  CG  GLN    69      58.106  51.284   3.071  0.00  0.00           C
ATOM    644  CD  GLN    69      57.063  50.246   2.689  0.00  0.00           C
ATOM    645  OE1 GLN    69      56.071  50.518   2.002  0.00  0.00           O
ATOM    646  NE2 GLN    69      57.291  49.057   3.307  0.00  0.00           N
ATOM    647  C   GLN    69      59.442  54.125   0.860  0.00  0.00           C
ATOM    648  O   GLN    69      60.325  53.634   0.155  0.00  0.00           O
ATOM    649  N   ASP    70      58.767  55.241   0.560  0.00  0.00           N
ATOM    650  CA  ASP    70      59.037  56.055  -0.578  0.00  0.00           C
ATOM    651  CB  ASP    70      57.894  57.078  -0.681  0.00  0.00           C
ATOM    652  CG  ASP    70      57.650  57.508  -2.130  0.00  0.00           C
ATOM    653  OD1 ASP    70      56.535  58.050  -2.343  0.00  0.00           O
ATOM    654  OD2 ASP    70      58.420  57.270  -3.108  0.00  0.00           O
ATOM    655  C   ASP    70      60.342  56.794  -0.604  0.00  0.00           C
ATOM    656  O   ASP    70      61.108  56.636  -1.552  0.00  0.00           O
ATOM    657  N   VAL    71      60.776  57.365   0.528  0.00  0.00           N
ATOM    658  CA  VAL    71      62.116  57.783   0.742  0.00  0.00           C
ATOM    659  CB  VAL    71      62.256  58.518   2.044  0.00  0.00           C
ATOM    662  CG1 VAL    71      63.735  58.675   2.407  0.00  0.00           C
ATOM    665  CG2 VAL    71      61.543  59.887   2.139  0.00  0.00           C
ATOM    666  C   VAL    71      63.194  56.777   0.564  0.00  0.00           C
ATOM    667  O   VAL    71      64.141  56.993  -0.199  0.00  0.00           O
ATOM    668  N   ASP    72      63.093  55.585   1.172  0.00  0.00           N
ATOM    669  CA  ASP    72      63.975  54.465   0.983  0.00  0.00           C
ATOM    670  CB  ASP    72      63.326  53.375   1.845  0.00  0.00           C
ATOM    671  CG  ASP    72      64.377  52.291   2.018  0.00  0.00           C
ATOM    672  OD1 ASP    72      65.384  52.502   2.745  0.00  0.00           O
ATOM    673  OD2 ASP    72      64.250  51.199   1.389  0.00  0.00           O
ATOM    674  C   ASP    72      64.212  54.084  -0.432  0.00  0.00           C
ATOM    675  O   ASP    72      65.295  53.635  -0.801  0.00  0.00           O
ATOM    676  N   ALA    73      63.163  54.147  -1.272  0.00  0.00           N
ATOM    677  CA  ALA    73      63.273  54.051  -2.693  0.00  0.00           C
ATOM    680  CB  ALA    73      61.963  54.073  -3.489  0.00  0.00           C
ATOM    681  C   ALA    73      64.172  55.062  -3.328  0.00  0.00           C
ATOM    682  O   ALA    73      65.016  54.706  -4.138  0.00  0.00           O
ATOM    683  N   ALA    74      63.962  56.363  -3.056  0.00  0.00           N
ATOM    684  CA  ALA    74      64.794  57.400  -3.580  0.00  0.00           C
ATOM    687  CB  ALA    74      64.203  58.747  -3.136  0.00  0.00           C
ATOM    688  C   ALA    74      66.235  57.397  -3.185  0.00  0.00           C
ATOM    689  O   ALA    74      67.126  57.786  -3.923  0.00  0.00           O
ATOM    690  N   VAL    75      66.463  56.903  -1.959  0.00  0.00           N
ATOM    691  CA  VAL    75      67.766  56.783  -1.364  0.00  0.00           C
ATOM    692  CB  VAL    75      67.797  56.422   0.096  0.00  0.00           C
ATOM    695  CG1 VAL    75      69.170  55.913   0.523  0.00  0.00           C
ATOM    698  CG2 VAL    75      67.391  57.697   0.866  0.00  0.00           C
ATOM    699  C   VAL    75      68.693  55.910  -2.136  0.00  0.00           C
ATOM    700  O   VAL    75      69.852  56.227  -2.421  0.00  0.00           O
ATOM    701  N   ARG    76      68.244  54.697  -2.502  0.00  0.00           N
ATOM    702  CA  ARG    76      68.897  53.778  -3.384  0.00  0.00           C
ATOM    703  CB  ARG    76      68.227  52.404  -3.273  0.00  0.00           C
ATOM    704  CG  ARG    76      68.309  51.769  -1.880  0.00  0.00           C
ATOM    705  CD  ARG    76      67.533  50.467  -1.717  0.00  0.00           C
ATOM    706  NE  ARG    76      66.089  50.806  -1.662  0.00  0.00           N
ATOM    707  CZ  ARG    76      65.081  49.982  -2.063  0.00  0.00           C
ATOM    708  NH1 ARG    76      63.918  50.041  -1.343  0.00  0.00           N
ATOM    709  NH2 ARG    76      65.230  49.056  -3.072  0.00  0.00           N
ATOM    710  C   ARG    76      68.861  54.244  -4.794  0.00  0.00           C
ATOM    711  O   ARG    76      69.883  54.074  -5.450  0.00  0.00           O
ATOM    712  N   GLY    77      67.726  54.849  -5.219  0.00  0.00           N
ATOM    713  CA  GLY    77      67.575  55.326  -6.560  0.00  0.00           C
ATOM    714  C   GLY    77      68.607  56.193  -7.174  0.00  0.00           C
ATOM    715  O   GLY    77      68.953  56.146  -8.358  0.00  0.00           O
ATOM    716  N   ILE    78      69.203  57.112  -6.419  0.00  0.00           N
ATOM    717  CA  ILE    78      70.125  58.082  -6.916  0.00  0.00           C
ATOM    718  CB  ILE    78      70.157  59.313  -6.062  0.00  0.00           C
ATOM    721  CG2 ILE    78      70.659  58.998  -4.635  0.00  0.00           C
ATOM    722  CG1 ILE    78      70.920  60.409  -6.823  0.00  0.00           C
ATOM    725  CD  ILE    78      70.609  61.860  -6.417  0.00  0.00           C
ATOM    726  C   ILE    78      71.473  57.441  -7.066  0.00  0.00           C
ATOM    727  O   ILE    78      72.234  57.793  -7.969  0.00  0.00           O
ATOM    728  N   LEU    79      71.824  56.469  -6.211  0.00  0.00           N
ATOM    729  CA  LEU    79      73.034  55.746  -6.376  0.00  0.00           C
ATOM    730  CB  LEU    79      73.517  54.995  -5.117  0.00  0.00           C
ATOM    731  CG  LEU    79      74.822  54.197  -5.141  0.00  0.00           C
ATOM    734  CD1 LEU    79      76.068  55.096  -5.290  0.00  0.00           C
ATOM    737  CD2 LEU    79      74.966  53.359  -3.873  0.00  0.00           C
ATOM    738  C   LEU    79      72.870  54.747  -7.480  0.00  0.00           C
ATOM    739  O   LEU    79      73.865  54.504  -8.173  0.00  0.00           O
ATOM    740  N   ARG    80      71.684  54.141  -7.666  0.00  0.00           N
ATOM    741  CA  ARG    80      71.414  53.178  -8.681  0.00  0.00           C
ATOM    742  CB  ARG    80      70.059  52.491  -8.488  0.00  0.00           C
ATOM    743  CG  ARG    80      69.879  51.233  -9.348  0.00  0.00           C
ATOM    744  CD  ARG    80      68.456  50.807  -9.683  0.00  0.00           C
ATOM    745  NE  ARG    80      68.097  51.642 -10.869  0.00  0.00           N
ATOM    746  CZ  ARG    80      67.517  52.870 -10.766  0.00  0.00           C
ATOM    747  NH1 ARG    80      66.710  53.215  -9.718  0.00  0.00           N
ATOM    748  NH2 ARG    80      67.474  53.697 -11.852  0.00  0.00           N
ATOM    749  C   ARG    80      71.583  53.747 -10.060  0.00  0.00           C
ATOM    750  O   ARG    80      72.295  53.238 -10.922  0.00  0.00           O
ATOM    751  N   ASN    81      70.944  54.904 -10.300  0.00  0.00           N
ATOM    752  CA  ASN    81      70.946  55.540 -11.580  0.00  0.00           C
ATOM    753  CB  ASN    81      69.990  56.741 -11.523  0.00  0.00           C
ATOM    754  CG  ASN    81      69.579  57.250 -12.893  0.00  0.00           C
ATOM    755  OD1 ASN    81      70.440  57.702 -13.663  0.00  0.00           O
ATOM    756  ND2 ASN    81      68.282  57.162 -13.313  0.00  0.00           N
ATOM    757  C   ASN    81      72.281  55.877 -12.155  0.00  0.00           C
ATOM    758  O   ASN    81      73.121  56.486 -11.502  0.00  0.00           O
ATOM    759  N   ALA    82      72.579  55.504 -13.414  0.00  0.00           N
ATOM    760  CA  ALA    82      73.935  55.545 -13.874  0.00  0.00           C
ATOM    763  CB  ALA    82      74.156  54.731 -15.146  0.00  0.00           C
ATOM    764  C   ALA    82      74.277  56.952 -14.211  0.00  0.00           C
ATOM    765  O   ALA    82      75.389  57.334 -13.856  0.00  0.00           O
ATOM    766  N   LYS    83      73.406  57.783 -14.816  0.00  0.00           N
ATOM    767  CA  LYS    83      73.679  59.132 -15.168  0.00  0.00           C
ATOM    768  CB  LYS    83      72.380  59.599 -15.838  0.00  0.00           C
ATOM    769  CG  LYS    83      72.250  59.247 -17.322  0.00  0.00           C
ATOM    770  CD  LYS    83      71.118  59.962 -18.050  0.00  0.00           C
ATOM    771  CE  LYS    83      70.633  59.534 -19.437  0.00  0.00           C
ATOM    774  NZ  LYS    83      71.782  59.630 -20.359  0.00  0.00           N
ATOM    775  C   LYS    83      74.095  59.988 -14.023  0.00  0.00           C
ATOM    776  O   LYS    83      74.981  60.833 -14.150  0.00  0.00           O
ATOM    777  N   LEU    84      73.363  59.684 -12.921  0.00  0.00           N
ATOM    778  CA  LEU    84      73.498  60.447 -11.722  0.00  0.00           C
ATOM    779  CB  LEU    84      72.294  60.435 -10.765  0.00  0.00           C
ATOM    780  CG  LEU    84      70.929  60.914 -11.327  0.00  0.00           C
ATOM    783  CD1 LEU    84      69.821  60.592 -10.312  0.00  0.00           C
ATOM    786  CD2 LEU    84      70.902  62.395 -11.739  0.00  0.00           C
ATOM    787  C   LEU    84      74.719  60.089 -10.962  0.00  0.00           C
ATOM    788  O   LEU    84      75.219  60.991 -10.287  0.00  0.00           O
ATOM    789  N   LYS    85      75.301  58.889 -11.130  0.00  0.00           N
ATOM    790  CA  LYS    85      76.395  58.367 -10.366  0.00  0.00           C
ATOM    791  CB  LYS    85      76.551  56.856 -10.647  0.00  0.00           C
ATOM    792  CG  LYS    85      77.024  56.127  -9.391  0.00  0.00           C
ATOM    793  CD  LYS    85      77.107  54.611  -9.626  0.00  0.00           C
ATOM    794  CE  LYS    85      77.486  53.751  -8.422  0.00  0.00           C
ATOM    797  NZ  LYS    85      77.425  52.312  -8.815  0.00  0.00           N
ATOM    798  C   LYS    85      77.705  59.065 -10.292  0.00  0.00           C
ATOM    799  O   LYS    85      78.160  59.253  -9.157  0.00  0.00           O
ATOM    800  N   PRO    86      78.388  59.529 -11.299  0.00  0.00           N
ATOM    801  CD  PRO    86      77.934  59.454 -12.680  0.00  0.00           C
ATOM    802  CA  PRO    86      79.539  60.378 -11.145  0.00  0.00           C
ATOM    803  CB  PRO    86      80.181  60.532 -12.527  0.00  0.00           C
ATOM    804  CG  PRO    86      78.998  60.236 -13.475  0.00  0.00           C
ATOM    805  C   PRO    86      79.339  61.691 -10.495  0.00  0.00           C
ATOM    806  O   PRO    86      80.198  62.192  -9.768  0.00  0.00           O
ATOM    807  N   VAL    87      78.175  62.354 -10.599  0.00  0.00           N
ATOM    808  CA  VAL    87      77.922  63.536  -9.841  0.00  0.00           C
ATOM    809  CB  VAL    87      76.639  64.175 -10.324  0.00  0.00           C
ATOM    812  CG1 VAL    87      76.453  65.525  -9.600  0.00  0.00           C
ATOM    815  CG2 VAL    87      76.704  64.422 -11.845  0.00  0.00           C
ATOM    816  C   VAL    87      77.686  63.145  -8.429  0.00  0.00           C
ATOM    817  O   VAL    87      78.283  63.798  -7.568  0.00  0.00           O
ATOM    818  N   TYR    88      76.929  62.119  -8.014  0.00  0.00           N
ATOM    819  CA  TYR    88      76.689  61.678  -6.677  0.00  0.00           C
ATOM    820  CB  TYR    88      75.771  60.450  -6.694  0.00  0.00           C
ATOM    821  CG  TYR    88      75.215  60.148  -5.352  0.00  0.00           C
ATOM    822  CD1 TYR    88      74.452  61.063  -4.657  0.00  0.00           C
ATOM    823  CE1 TYR    88      73.930  60.818  -3.410  0.00  0.00           C
ATOM    824  CZ  TYR    88      74.133  59.581  -2.847  0.00  0.00           C
ATOM    825  OH  TYR    88      73.524  59.264  -1.619  0.00  0.00           O
ATOM    826  CD2 TYR    88      75.381  58.882  -4.832  0.00  0.00           C
ATOM    827  CE2 TYR    88      74.829  58.666  -3.595  0.00  0.00           C
ATOM    828  C   TYR    88      77.913  61.429  -5.845  0.00  0.00           C
ATOM    829  O   TYR    88      77.922  61.636  -4.633  0.00  0.00           O
ATOM    830  N   ASP    89      78.964  60.962  -6.530  0.00  0.00           N
ATOM    831  CA  ASP    89      80.288  60.704  -6.069  0.00  0.00           C
ATOM    832  CB  ASP    89      81.038  59.782  -7.062  0.00  0.00           C
ATOM    833  CG  ASP    89      82.484  59.585  -6.670  0.00  0.00           C
ATOM    834  OD1 ASP    89      82.765  59.375  -5.450  0.00  0.00           O
ATOM    835  OD2 ASP    89      83.333  59.715  -7.599  0.00  0.00           O
ATOM    836  C   ASP    89      80.979  61.982  -5.765  0.00  0.00           C
ATOM    837  O   ASP    89      81.597  62.200  -4.709  0.00  0.00           O
ATOM    838  N   SER    90      80.769  62.983  -6.629  0.00  0.00           N
ATOM    839  CA  SER    90      81.443  64.247  -6.581  0.00  0.00           C
ATOM    840  CB  SER    90      81.466  64.997  -7.924  0.00  0.00           C
ATOM    841  OG  SER    90      82.598  65.857  -7.971  0.00  0.00           O
ATOM    842  C   SER    90      80.890  65.079  -5.466  0.00  0.00           C
ATOM    843  O   SER    90      81.618  65.826  -4.841  0.00  0.00           O
ATOM    844  N   LEU    91      79.591  65.015  -5.131  0.00  0.00           N
ATOM    845  CA  LEU    91      78.956  65.887  -4.193  0.00  0.00           C
ATOM    846  CB  LEU    91      77.433  65.613  -4.228  0.00  0.00           C
ATOM    847  CG  LEU    91      76.713  65.964  -5.550  0.00  0.00           C
ATOM    850  CD1 LEU    91      75.265  65.448  -5.551  0.00  0.00           C
ATOM    853  CD2 LEU    91      76.706  67.476  -5.789  0.00  0.00           C
ATOM    854  C   LEU    91      79.316  65.668  -2.768  0.00  0.00           C
ATOM    855  O   LEU    91      79.518  64.500  -2.407  0.00  0.00           O
ATOM    856  N   ASP    92      79.262  66.691  -1.901  0.00  0.00           N
ATOM    857  CA  ASP    92      79.229  66.528  -0.470  0.00  0.00           C
ATOM    858  CB  ASP    92      79.965  67.725   0.145  0.00  0.00           C
ATOM    859  CG  ASP    92      79.231  69.042  -0.089  0.00  0.00           C
ATOM    860  OD1 ASP    92      78.653  69.497   0.927  0.00  0.00           O
ATOM    861  OD2 ASP    92      79.345  69.655  -1.188  0.00  0.00           O
ATOM    862  C   ASP    92      77.860  66.220  -0.014  0.00  0.00           C
ATOM    863  O   ASP    92      76.865  66.282  -0.728  0.00  0.00           O
ATOM    864  N   ALA    93      77.854  65.758   1.258  0.00  0.00           N
ATOM    865  CA  ALA    93      76.749  65.180   1.962  0.00  0.00           C
ATOM    868  CB  ALA    93      77.137  64.707   3.366  0.00  0.00           C
ATOM    869  C   ALA    93      75.577  66.104   2.068  0.00  0.00           C
ATOM    870  O   ALA    93      74.413  65.706   1.925  0.00  0.00           O
ATOM    871  N   VAL    94      75.853  67.407   2.242  0.00  0.00           N
ATOM    872  CA  VAL    94      74.756  68.341   2.239  0.00  0.00           C
ATOM    873  CB  VAL    94      75.225  69.741   2.506  0.00  0.00           C
ATOM    876  CG1 VAL    94      74.050  70.733   2.445  0.00  0.00           C
ATOM    879  CG2 VAL    94      75.670  69.632   3.971  0.00  0.00           C
ATOM    880  C   VAL    94      74.003  68.388   0.948  0.00  0.00           C
ATOM    881  O   VAL    94      72.807  68.154   0.778  0.00  0.00           O
ATOM    882  N   ARG    95      74.750  68.557  -0.159  0.00  0.00           N
ATOM    883  CA  ARG    95      74.152  68.400  -1.447  0.00  0.00           C
ATOM    884  CB  ARG    95      75.106  68.993  -2.509  0.00  0.00           C
ATOM    885  CG  ARG    95      75.282  70.499  -2.429  0.00  0.00           C
ATOM    886  CD  ARG    95      76.716  70.915  -2.110  0.00  0.00           C
ATOM    887  NE  ARG    95      76.902  72.329  -2.547  0.00  0.00           N
ATOM    888  CZ  ARG    95      77.961  73.060  -2.104  0.00  0.00           C
ATOM    889  NH1 ARG    95      78.957  72.502  -1.358  0.00  0.00           N
ATOM    890  NH2 ARG    95      78.065  74.377  -2.470  0.00  0.00           N
ATOM    891  C   ARG    95      73.644  67.091  -1.958  0.00  0.00           C
ATOM    892  O   ARG    95      72.745  67.171  -2.787  0.00  0.00           O
ATOM    893  N   ARG    96      74.092  65.907  -1.509  0.00  0.00           N
ATOM    894  CA  ARG    96      73.484  64.617  -1.667  0.00  0.00           C
ATOM    895  CB  ARG    96      74.294  63.452  -1.060  0.00  0.00           C
ATOM    896  CG  ARG    96      75.693  63.250  -1.631  0.00  0.00           C
ATOM    897  CD  ARG    96      76.510  62.116  -0.996  0.00  0.00           C
ATOM    898  NE  ARG    96      77.890  62.199  -1.554  0.00  0.00           N
ATOM    899  CZ  ARG    96      78.784  61.174  -1.456  0.00  0.00           C
ATOM    900  NH1 ARG    96      78.612  59.969  -0.833  0.00  0.00           N
ATOM    901  NH2 ARG    96      80.009  61.420  -1.990  0.00  0.00           N
ATOM    902  C   ARG    96      72.088  64.511  -1.179  0.00  0.00           C
ATOM    903  O   ARG    96      71.217  63.938  -1.834  0.00  0.00           O
ATOM    904  N   ALA    97      71.828  65.127  -0.006  0.00  0.00           N
ATOM    905  CA  ALA    97      70.541  65.196   0.602  0.00  0.00           C
ATOM    908  CB  ALA    97      70.850  65.853   1.969  0.00  0.00           C
ATOM    909  C   ALA    97      69.508  65.967  -0.132  0.00  0.00           C
ATOM    910  O   ALA    97      68.378  65.529  -0.318  0.00  0.00           O
ATOM    911  N   ALA    98      69.932  67.087  -0.753  0.00  0.00           N
ATOM    912  CA  ALA    98      69.081  67.782  -1.651  0.00  0.00           C
ATOM    915  CB  ALA    98      69.891  69.102  -1.716  0.00  0.00           C
ATOM    916  C   ALA    98      68.808  67.121  -2.952  0.00  0.00           C
ATOM    917  O   ALA    98      67.818  67.361  -3.653  0.00  0.00           O
ATOM    918  N   ALA    99      69.741  66.297  -3.491  0.00  0.00           N
ATOM    919  CA  ALA    99      69.796  65.509  -4.671  0.00  0.00           C
ATOM    922  CB  ALA    99      71.179  64.902  -4.949  0.00  0.00           C
ATOM    923  C   ALA    99      68.732  64.468  -4.679  0.00  0.00           C
ATOM    924  O   ALA    99      68.049  64.318  -5.688  0.00  0.00           O
ATOM    925  N   ILE   100      68.531  63.909  -3.465  0.00  0.00           N
ATOM    926  CA  ILE   100      67.619  62.856  -3.129  0.00  0.00           C
ATOM    927  CB  ILE   100      67.941  62.308  -1.764  0.00  0.00           C
ATOM    930  CG2 ILE   100      66.867  61.337  -1.253  0.00  0.00           C
ATOM    931  CG1 ILE   100      69.196  61.456  -1.960  0.00  0.00           C
ATOM    934  CD  ILE   100      69.957  61.129  -0.675  0.00  0.00           C
ATOM    935  C   ILE   100      66.264  63.444  -3.185  0.00  0.00           C
ATOM    936  O   ILE   100      65.304  62.821  -3.645  0.00  0.00           O
ATOM    937  N   ASN   101      66.164  64.682  -2.682  0.00  0.00           N
ATOM    938  CA  ASN   101      64.909  65.353  -2.594  0.00  0.00           C
ATOM    939  CB  ASN   101      65.097  66.561  -1.664  0.00  0.00           C
ATOM    940  CG  ASN   101      63.845  67.152  -1.029  0.00  0.00           C
ATOM    941  OD1 ASN   101      62.718  66.770  -1.312  0.00  0.00           O
ATOM    942  ND2 ASN   101      63.901  68.240  -0.209  0.00  0.00           N
ATOM    943  C   ASN   101      64.501  65.776  -3.966  0.00  0.00           C
ATOM    944  O   ASN   101      63.322  65.933  -4.288  0.00  0.00           O
ATOM    945  N   MET   102      65.413  65.877  -4.955  0.00  0.00           N
ATOM    946  CA  MET   102      65.094  65.995  -6.334  0.00  0.00           C
ATOM    947  CB  MET   102      66.189  66.378  -7.330  0.00  0.00           C
ATOM    948  CG  MET   102      67.010  67.637  -7.016  0.00  0.00           C
ATOM    949  SD  MET   102      68.594  67.892  -7.891  0.00  0.00           S
ATOM    952  CE  MET   102      67.705  68.272  -9.425  0.00  0.00           C
ATOM    953  C   MET   102      64.454  64.745  -6.846  0.00  0.00           C
ATOM    954  O   MET   102      63.542  64.886  -7.656  0.00  0.00           O
ATOM    955  N   VAL   103      64.937  63.546  -6.493  0.00  0.00           N
ATOM    956  CA  VAL   103      64.473  62.251  -6.890  0.00  0.00           C
ATOM    957  CB  VAL   103      65.401  61.150  -6.474  0.00  0.00           C
ATOM    960  CG1 VAL   103      65.042  59.802  -7.129  0.00  0.00           C
ATOM    963  CG2 VAL   103      66.873  61.466  -6.808  0.00  0.00           C
ATOM    964  C   VAL   103      63.060  62.073  -6.439  0.00  0.00           C
ATOM    965  O   VAL   103      62.249  61.323  -6.997  0.00  0.00           O
ATOM    966  N   PHE   104      62.742  62.604  -5.250  0.00  0.00           N
ATOM    967  CA  PHE   104      61.482  62.599  -4.555  0.00  0.00           C
ATOM    968  CB  PHE   104      61.662  63.022  -3.089  0.00  0.00           C
ATOM    969  CG  PHE   104      60.625  62.324  -2.276  0.00  0.00           C
ATOM    970  CD1 PHE   104      59.502  62.966  -1.834  0.00  0.00           C
ATOM    971  CE1 PHE   104      58.465  62.300  -1.224  0.00  0.00           C
ATOM    972  CZ  PHE   104      58.592  60.936  -1.050  0.00  0.00           C
ATOM    973  CD2 PHE   104      60.731  60.970  -2.088  0.00  0.00           C
ATOM    974  CE2 PHE   104      59.687  60.263  -1.522  0.00  0.00           C
ATOM    975  C   PHE   104      60.388  63.337  -5.247  0.00  0.00           C
ATOM    976  O   PHE   104      59.293  62.845  -5.515  0.00  0.00           O
ATOM    977  N   GLN   105      60.770  64.551  -5.693  0.00  0.00           N
ATOM    978  CA  GLN   105      59.888  65.362  -6.454  0.00  0.00           C
ATOM    979  CB  GLN   105      60.307  66.833  -6.225  0.00  0.00           C
ATOM    980  CG  GLN   105      60.177  67.214  -4.755  0.00  0.00           C
ATOM    981  CD  GLN   105      60.639  68.641  -4.554  0.00  0.00           C
ATOM    982  OE1 GLN   105      60.285  69.549  -5.307  0.00  0.00           O
ATOM    983  NE2 GLN   105      61.395  68.843  -3.430  0.00  0.00           N
ATOM    984  C   GLN   105      59.724  65.076  -7.913  0.00  0.00           C
ATOM    985  O   GLN   105      58.604  64.815  -8.373  0.00  0.00           O
ATOM    986  N   MET   106      60.848  64.974  -8.644  0.00  0.00           N
ATOM    987  CA  MET   106      60.830  64.750 -10.061  0.00  0.00           C
ATOM    988  CB  MET   106      61.774  65.757 -10.774  0.00  0.00           C
ATOM    989  CG  MET   106      62.048  67.049 -10.003  0.00  0.00           C
ATOM    990  SD  MET   106      62.885  68.141 -11.202  0.00  0.00           S
ATOM    993  CE  MET   106      64.524  67.494 -10.797  0.00  0.00           C
ATOM    994  C   MET   106      61.053  63.365 -10.530  0.00  0.00           C
ATOM    995  O   MET   106      60.750  63.206 -11.710  0.00  0.00           O
ATOM    996  N   GLY   107      61.429  62.336  -9.743  0.00  0.00           N
ATOM    997  CA  GLY   107      61.839  61.053 -10.219  0.00  0.00           C
ATOM    998  C   GLY   107      63.201  61.175 -10.828  0.00  0.00           C
ATOM    999  O   GLY   107      63.750  62.241 -11.115  0.00  0.00           O
ATOM   1000  N   GLU   108      63.789  59.997 -11.108  0.00  0.00           N
ATOM   1001  CA  GLU   108      65.165  59.920 -11.511  0.00  0.00           C
ATOM   1002  CB  GLU   108      65.666  58.479 -11.357  0.00  0.00           C
ATOM   1003  CG  GLU   108      65.514  57.747 -10.024  0.00  0.00           C
ATOM   1004  CD  GLU   108      65.926  56.310 -10.263  0.00  0.00           C
ATOM   1005  OE1 GLU   108      65.539  55.507  -9.381  0.00  0.00           O
ATOM   1006  OE2 GLU   108      66.406  55.949 -11.373  0.00  0.00           O
ATOM   1007  C   GLU   108      65.483  60.487 -12.855  0.00  0.00           C
ATOM   1008  O   GLU   108      66.415  61.261 -13.052  0.00  0.00           O
ATOM   1009  N   THR   109      64.611  60.263 -13.852  0.00  0.00           N
ATOM   1010  CA  THR   109      64.736  60.850 -15.151  0.00  0.00           C
ATOM   1011  CB  THR   109      63.825  60.100 -16.089  0.00  0.00           C
ATOM   1012  OG1 THR   109      62.478  60.112 -15.639  0.00  0.00           O
ATOM   1015  CG2 THR   109      64.264  58.641 -16.252  0.00  0.00           C
ATOM   1016  C   THR   109      64.428  62.309 -15.184  0.00  0.00           C
ATOM   1017  O   THR   109      64.844  62.957 -16.153  0.00  0.00           O
ATOM   1018  N   GLY   110      63.738  62.831 -14.160  0.00  0.00           N
ATOM   1019  CA  GLY   110      63.620  64.248 -13.982  0.00  0.00           C
ATOM   1020  C   GLY   110      64.937  64.844 -13.611  0.00  0.00           C
ATOM   1021  O   GLY   110      65.314  65.919 -14.085  0.00  0.00           O
ATOM   1022  N   VAL   111      65.602  64.214 -12.637  0.00  0.00           N
ATOM   1023  CA  VAL   111      66.912  64.632 -12.243  0.00  0.00           C
ATOM   1024  CB  VAL   111      67.381  64.000 -10.968  0.00  0.00           C
ATOM   1027  CG1 VAL   111      68.548  64.764 -10.311  0.00  0.00           C
ATOM   1030  CG2 VAL   111      66.271  63.724  -9.937  0.00  0.00           C
ATOM   1031  C   VAL   111      67.963  64.556 -13.298  0.00  0.00           C
ATOM   1032  O   VAL   111      68.739  65.453 -13.636  0.00  0.00           O
ATOM   1033  N   ALA   112      68.029  63.386 -13.933  0.00  0.00           N
ATOM   1034  CA  ALA   112      69.107  63.125 -14.850  0.00  0.00           C
ATOM   1037  CB  ALA   112      69.204  61.607 -14.962  0.00  0.00           C
ATOM   1038  C   ALA   112      68.902  63.751 -16.186  0.00  0.00           C
ATOM   1039  O   ALA   112      69.718  63.519 -17.081  0.00  0.00           O
ATOM   1040  N   ALA   113      67.763  64.442 -16.392  0.00  0.00           N
ATOM   1041  CA  ALA   113      67.459  65.284 -17.494  0.00  0.00           C
ATOM   1044  CB  ALA   113      65.940  65.293 -17.754  0.00  0.00           C
ATOM   1045  C   ALA   113      67.888  66.708 -17.426  0.00  0.00           C
ATOM   1046  O   ALA   113      67.757  67.508 -18.355  0.00  0.00           O
ATOM   1047  N   PHE   114      68.612  67.070 -16.351  0.00  0.00           N
ATOM   1048  CA  PHE   114      69.249  68.341 -16.166  0.00  0.00           C
ATOM   1049  CB  PHE   114      69.248  68.848 -14.722  0.00  0.00           C
ATOM   1050  CG  PHE   114      67.986  69.530 -14.329  0.00  0.00           C
ATOM   1051  CD1 PHE   114      67.860  70.906 -14.341  0.00  0.00           C
ATOM   1052  CE1 PHE   114      66.725  71.525 -13.860  0.00  0.00           C
ATOM   1053  CZ  PHE   114      65.633  70.772 -13.472  0.00  0.00           C
ATOM   1054  CD2 PHE   114      66.881  68.816 -13.919  0.00  0.00           C
ATOM   1055  CE2 PHE   114      65.676  69.408 -13.606  0.00  0.00           C
ATOM   1056  C   PHE   114      70.612  68.363 -16.745  0.00  0.00           C
ATOM   1057  O   PHE   114      71.644  68.607 -16.111  0.00  0.00           O
ATOM   1058  N   THR   115      70.722  67.909 -18.000  0.00  0.00           N
ATOM   1059  CA  THR   115      71.894  67.537 -18.740  0.00  0.00           C
ATOM   1060  CB  THR   115      71.551  67.093 -20.130  0.00  0.00           C
ATOM   1061  OG1 THR   115      71.056  68.139 -20.948  0.00  0.00           O
ATOM   1064  CG2 THR   115      70.472  66.008 -20.025  0.00  0.00           C
ATOM   1065  C   THR   115      72.974  68.565 -18.842  0.00  0.00           C
ATOM   1066  O   THR   115      74.183  68.319 -18.832  0.00  0.00           O
ATOM   1067  N   ASN   116      72.599  69.856 -18.840  0.00  0.00           N
ATOM   1068  CA  ASN   116      73.464  70.980 -18.710  0.00  0.00           C
ATOM   1069  CB  ASN   116      72.847  72.292 -19.256  0.00  0.00           C
ATOM   1070  CG  ASN   116      72.701  72.159 -20.756  0.00  0.00           C
ATOM   1071  OD1 ASN   116      73.660  72.295 -21.512  0.00  0.00           O
ATOM   1072  ND2 ASN   116      71.486  71.801 -21.255  0.00  0.00           N
ATOM   1073  C   ASN   116      74.015  71.197 -17.333  0.00  0.00           C
ATOM   1074  O   ASN   116      75.193  71.492 -17.216  0.00  0.00           O
ATOM   1075  N   SER   117      73.175  70.942 -16.320  0.00  0.00           N
ATOM   1076  CA  SER   117      73.454  71.251 -14.952  0.00  0.00           C
ATOM   1077  CB  SER   117      72.219  71.463 -14.074  0.00  0.00           C
ATOM   1078  OG  SER   117      71.255  72.408 -14.509  0.00  0.00           O
ATOM   1079  C   SER   117      74.363  70.294 -14.248  0.00  0.00           C
ATOM   1080  O   SER   117      75.265  70.674 -13.521  0.00  0.00           O
ATOM   1081  N   LEU   118      74.218  69.011 -14.642  0.00  0.00           N
ATOM   1082  CA  LEU   118      74.977  67.936 -14.062  0.00  0.00           C
ATOM   1083  CB  LEU   118      74.338  66.570 -14.353  0.00  0.00           C
ATOM   1084  CG  LEU   118      72.944  66.248 -13.792  0.00  0.00           C
ATOM   1087  CD1 LEU   118      72.327  64.957 -14.348  0.00  0.00           C
ATOM   1090  CD2 LEU   118      72.962  66.203 -12.255  0.00  0.00           C
ATOM   1091  C   LEU   118      76.457  67.978 -14.213  0.00  0.00           C
ATOM   1092  O   LEU   118      77.087  67.765 -13.170  0.00  0.00           O
ATOM   1093  N   PRO   119      77.049  68.322 -15.328  0.00  0.00           N
ATOM   1094  CD  PRO   119      76.497  67.990 -16.627  0.00  0.00           C
ATOM   1095  CA  PRO   119      78.450  68.598 -15.435  0.00  0.00           C
ATOM   1096  CB  PRO   119      78.624  68.859 -16.934  0.00  0.00           C
ATOM   1097  CG  PRO   119      77.565  68.050 -17.711  0.00  0.00           C
ATOM   1098  C   PRO   119      79.017  69.713 -14.621  0.00  0.00           C
ATOM   1099  O   PRO   119      80.181  69.606 -14.225  0.00  0.00           O
ATOM   1100  N   MET   120      78.174  70.717 -14.353  0.00  0.00           N
ATOM   1101  CA  MET   120      78.591  71.809 -13.522  0.00  0.00           C
ATOM   1102  CB  MET   120      77.623  72.987 -13.607  0.00  0.00           C
ATOM   1103  CG  MET   120      77.731  73.615 -15.006  0.00  0.00           C
ATOM   1104  SD  MET   120      76.505  74.928 -15.200  0.00  0.00           S
ATOM   1107  CE  MET   120      77.244  75.889 -16.560  0.00  0.00           C
ATOM   1108  C   MET   120      78.670  71.291 -12.134  0.00  0.00           C
ATOM   1109  O   MET   120      79.659  71.515 -11.442  0.00  0.00           O
ATOM   1110  N   LEU   121      77.634  70.565 -11.688  0.00  0.00           N
ATOM   1111  CA  LEU   121      77.540  69.950 -10.393  0.00  0.00           C
ATOM   1112  CB  LEU   121      76.147  69.473  -9.957  0.00  0.00           C
ATOM   1113  CG  LEU   121      75.061  70.562  -9.871  0.00  0.00           C
ATOM   1116  CD1 LEU   121      73.678  69.909  -9.716  0.00  0.00           C
ATOM   1119  CD2 LEU   121      75.159  71.390  -8.574  0.00  0.00           C
ATOM   1120  C   LEU   121      78.531  68.909 -10.048  0.00  0.00           C
ATOM   1121  O   LEU   121      79.184  68.956  -8.996  0.00  0.00           O
ATOM   1122  N   GLN   122      78.887  68.071 -11.029  0.00  0.00           N
ATOM   1123  CA  GLN   122      79.977  67.143 -11.090  0.00  0.00           C
ATOM   1124  CB  GLN   122      79.959  66.359 -12.410  0.00  0.00           C
ATOM   1125  CG  GLN   122      80.856  65.117 -12.456  0.00  0.00           C
ATOM   1126  CD  GLN   122      81.027  64.496 -13.836  0.00  0.00           C
ATOM   1127  OE1 GLN   122      80.235  63.711 -14.357  0.00  0.00           O
ATOM   1128  NE2 GLN   122      82.088  64.928 -14.579  0.00  0.00           N
ATOM   1129  C   GLN   122      81.302  67.814 -10.912  0.00  0.00           C
ATOM   1130  O   GLN   122      82.166  67.355 -10.182  0.00  0.00           O
ATOM   1131  N   GLN   123      81.525  69.051 -11.397  0.00  0.00           N
ATOM   1132  CA  GLN   123      82.705  69.871 -11.378  0.00  0.00           C
ATOM   1133  CB  GLN   123      82.865  70.650 -12.694  0.00  0.00           C
ATOM   1134  CG  GLN   123      83.264  69.788 -13.908  0.00  0.00           C
ATOM   1135  CD  GLN   123      83.246  70.702 -15.134  0.00  0.00           C
ATOM   1136  OE1 GLN   123      82.742  71.817 -15.253  0.00  0.00           O
ATOM   1137  NE2 GLN   123      83.850  70.081 -16.182  0.00  0.00           N
ATOM   1138  C   GLN   123      82.688  70.829 -10.248  0.00  0.00           C
ATOM   1139  O   GLN   123      83.611  71.630 -10.114  0.00  0.00           O
ATOM   1140  N   LYS   124      81.687  70.850  -9.346  0.00  0.00           N
ATOM   1141  CA  LYS   124      81.602  71.684  -8.187  0.00  0.00           C
ATOM   1142  CB  LYS   124      82.662  71.467  -7.111  0.00  0.00           C
ATOM   1143  CG  LYS   124      82.668  69.997  -6.683  0.00  0.00           C
ATOM   1144  CD  LYS   124      83.558  69.792  -5.446  0.00  0.00           C
ATOM   1145  CE  LYS   124      83.480  68.415  -4.809  0.00  0.00           C
ATOM   1148  NZ  LYS   124      83.999  67.368  -5.723  0.00  0.00           N
ATOM   1149  C   LYS   124      81.493  73.129  -8.545  0.00  0.00           C
ATOM   1150  O   LYS   124      82.148  73.994  -7.943  0.00  0.00           O
ATOM   1151  N   ARG   125      80.604  73.451  -9.499  0.00  0.00           N
ATOM   1152  CA  ARG   125      80.467  74.771 -10.028  0.00  0.00           C
ATOM   1153  CB  ARG   125      80.635  74.926 -11.541  0.00  0.00           C
ATOM   1154  CG  ARG   125      82.095  74.753 -11.959  0.00  0.00           C
ATOM   1155  CD  ARG   125      82.306  74.252 -13.392  0.00  0.00           C
ATOM   1156  NE  ARG   125      81.784  75.325 -14.279  0.00  0.00           N
ATOM   1157  CZ  ARG   125      81.448  75.198 -15.591  0.00  0.00           C
ATOM   1158  NH1 ARG   125      81.471  73.963 -16.162  0.00  0.00           N
ATOM   1159  NH2 ARG   125      80.968  76.250 -16.328  0.00  0.00           N
ATOM   1160  C   ARG   125      79.128  75.310  -9.617  0.00  0.00           C
ATOM   1161  O   ARG   125      78.223  75.518 -10.399  0.00  0.00           O
ATOM   1162  N   TRP   126      79.041  75.495  -8.277  0.00  0.00           N
ATOM   1163  CA  TRP   126      77.796  75.740  -7.603  0.00  0.00           C
ATOM   1164  CB  TRP   126      77.995  75.692  -6.087  0.00  0.00           C
ATOM   1165  CG  TRP   126      78.960  74.641  -5.629  0.00  0.00           C
ATOM   1166  CD1 TRP   126      80.243  74.812  -5.157  0.00  0.00           C
ATOM   1167  NE1 TRP   126      80.752  73.628  -4.727  0.00  0.00           N
ATOM   1168  CE2 TRP   126      79.851  72.618  -4.973  0.00  0.00           C
ATOM   1169  CD2 TRP   126      78.701  73.231  -5.513  0.00  0.00           C
ATOM   1170  CE3 TRP   126      77.580  72.479  -5.718  0.00  0.00           C
ATOM   1171  CZ3 TRP   126      77.640  71.121  -5.590  0.00  0.00           C
ATOM   1172  CZ2 TRP   126      79.934  71.261  -4.917  0.00  0.00           C
ATOM   1173  CH2 TRP   126      78.818  70.515  -5.221  0.00  0.00           C
ATOM   1174  C   TRP   126      77.221  77.053  -8.003  0.00  0.00           C
ATOM   1175  O   TRP   126      75.996  77.143  -7.994  0.00  0.00           O
ATOM   1176  N   ASP   127      78.023  78.081  -8.343  0.00  0.00           N
ATOM   1177  CA  ASP   127      77.485  79.323  -8.813  0.00  0.00           C
ATOM   1178  CB  ASP   127      78.677  80.290  -8.915  0.00  0.00           C
ATOM   1179  CG  ASP   127      78.083  81.694  -9.016  0.00  0.00           C
ATOM   1180  OD1 ASP   127      78.263  82.358 -10.073  0.00  0.00           O
ATOM   1181  OD2 ASP   127      77.428  82.139  -8.035  0.00  0.00           O
ATOM   1182  C   ASP   127      76.757  79.199 -10.108  0.00  0.00           C
ATOM   1183  O   ASP   127      75.722  79.810 -10.361  0.00  0.00           O
ATOM   1184  N   GLU   128      77.319  78.467 -11.072  0.00  0.00           N
ATOM   1185  CA  GLU   128      76.755  78.190 -12.361  0.00  0.00           C
ATOM   1186  CB  GLU   128      77.909  77.809 -13.313  0.00  0.00           C
ATOM   1187  CG  GLU   128      78.803  79.022 -13.589  0.00  0.00           C
ATOM   1188  CD  GLU   128      80.155  78.536 -14.083  0.00  0.00           C
ATOM   1189  OE1 GLU   128      80.855  77.801 -13.337  0.00  0.00           O
ATOM   1190  OE2 GLU   128      80.510  78.869 -15.255  0.00  0.00           O
ATOM   1191  C   GLU   128      75.659  77.187 -12.348  0.00  0.00           C
ATOM   1192  O   GLU   128      74.740  77.219 -13.159  0.00  0.00           O
ATOM   1193  N   ALA   129      75.696  76.198 -11.433  0.00  0.00           N
ATOM   1194  CA  ALA   129      74.666  75.214 -11.355  0.00  0.00           C
ATOM   1197  CB  ALA   129      75.203  74.139 -10.382  0.00  0.00           C
ATOM   1198  C   ALA   129      73.355  75.759 -10.898  0.00  0.00           C
ATOM   1199  O   ALA   129      72.335  75.423 -11.506  0.00  0.00           O
ATOM   1200  N   ALA   130      73.337  76.648  -9.891  0.00  0.00           N
ATOM   1201  CA  ALA   130      72.142  77.271  -9.405  0.00  0.00           C
ATOM   1204  CB  ALA   130      72.474  78.172  -8.212  0.00  0.00           C
ATOM   1205  C   ALA   130      71.389  77.996 -10.474  0.00  0.00           C
ATOM   1206  O   ALA   130      70.159  77.958 -10.512  0.00  0.00           O
ATOM   1207  N   VAL   131      72.061  78.845 -11.281  0.00  0.00           N
ATOM   1208  CA  VAL   131      71.493  79.503 -12.412  0.00  0.00           C
ATOM   1209  CB  VAL   131      72.188  80.736 -12.896  0.00  0.00           C
ATOM   1212  CG1 VAL   131      72.440  81.738 -11.752  0.00  0.00           C
ATOM   1215  CG2 VAL   131      73.480  80.409 -13.657  0.00  0.00           C
ATOM   1216  C   VAL   131      71.015  78.579 -13.479  0.00  0.00           C
ATOM   1217  O   VAL   131      70.019  78.910 -14.133  0.00  0.00           O
ATOM   1218  N   ASN   132      71.630  77.402 -13.721  0.00  0.00           N
ATOM   1219  CA  ASN   132      71.157  76.476 -14.703  0.00  0.00           C
ATOM   1220  CB  ASN   132      72.370  75.716 -15.265  0.00  0.00           C
ATOM   1221  CG  ASN   132      73.078  76.514 -16.349  0.00  0.00           C
ATOM   1222  OD1 ASN   132      72.742  76.484 -17.533  0.00  0.00           O
ATOM   1223  ND2 ASN   132      74.109  77.299 -15.968  0.00  0.00           N
ATOM   1224  C   ASN   132      69.935  75.705 -14.325  0.00  0.00           C
ATOM   1225  O   ASN   132      69.043  75.498 -15.153  0.00  0.00           O
ATOM   1226  N   LEU   133      69.873  75.372 -13.022  0.00  0.00           N
ATOM   1227  CA  LEU   133      68.743  74.780 -12.395  0.00  0.00           C
ATOM   1228  CB  LEU   133      68.920  74.256 -10.961  0.00  0.00           C
ATOM   1229  CG  LEU   133      69.943  73.121 -10.792  0.00  0.00           C
ATOM   1232  CD1 LEU   133      70.237  72.695  -9.354  0.00  0.00           C
ATOM   1235  CD2 LEU   133      69.497  71.857 -11.558  0.00  0.00           C
ATOM   1236  C   LEU   133      67.586  75.703 -12.577  0.00  0.00           C
ATOM   1237  O   LEU   133      66.484  75.266 -12.906  0.00  0.00           O
ATOM   1238  N   ALA   134      67.778  77.018 -12.333  0.00  0.00           N
ATOM   1239  CA  ALA   134      66.697  77.944 -12.438  0.00  0.00           C
ATOM   1242  CB  ALA   134      67.099  79.292 -11.816  0.00  0.00           C
ATOM   1243  C   ALA   134      66.022  78.129 -13.755  0.00  0.00           C
ATOM   1244  O   ALA   134      64.893  78.587 -13.841  0.00  0.00           O
ATOM   1245  N   LYS   135      66.789  77.843 -14.822  0.00  0.00           N
ATOM   1246  CA  LYS   135      66.349  77.924 -16.184  0.00  0.00           C
ATOM   1247  CB  LYS   135      67.405  78.340 -17.205  0.00  0.00           C
ATOM   1248  CG  LYS   135      68.227  79.577 -16.888  0.00  0.00           C
ATOM   1249  CD  LYS   135      69.485  79.882 -17.711  0.00  0.00           C
ATOM   1250  CE  LYS   135      70.550  80.796 -17.101  0.00  0.00           C
ATOM   1253  NZ  LYS   135      70.124  82.202 -17.143  0.00  0.00           N
ATOM   1254  C   LYS   135      65.710  76.614 -16.500  0.00  0.00           C
ATOM   1255  O   LYS   135      66.098  75.841 -17.365  0.00  0.00           O
ATOM   1256  N   SER   136      64.600  76.283 -15.804  0.00  0.00           N
ATOM   1257  CA  SER   136      63.958  75.017 -15.909  0.00  0.00           C
ATOM   1258  CB  SER   136      64.347  73.994 -14.824  0.00  0.00           C
ATOM   1259  OG  SER   136      63.987  74.255 -13.482  0.00  0.00           O
ATOM   1260  C   SER   136      62.491  75.236 -15.763  0.00  0.00           C
ATOM   1261  O   SER   136      62.083  76.247 -15.190  0.00  0.00           O
ATOM   1262  N   ARG   137      61.712  74.238 -16.225  0.00  0.00           N
ATOM   1263  CA  ARG   137      60.283  74.267 -16.130  0.00  0.00           C
ATOM   1264  CB  ARG   137      59.810  73.102 -17.000  0.00  0.00           C
ATOM   1265  CG  ARG   137      58.316  72.737 -16.972  0.00  0.00           C
ATOM   1266  CD  ARG   137      57.996  71.560 -17.895  0.00  0.00           C
ATOM   1267  NE  ARG   137      56.540  71.532 -18.174  0.00  0.00           N
ATOM   1268  CZ  ARG   137      55.609  70.953 -17.361  0.00  0.00           C
ATOM   1269  NH1 ARG   137      55.993  70.354 -16.199  0.00  0.00           N
ATOM   1270  NH2 ARG   137      54.275  70.906 -17.666  0.00  0.00           N
ATOM   1271  C   ARG   137      59.790  74.136 -14.729  0.00  0.00           C
ATOM   1272  O   ARG   137      58.763  74.703 -14.362  0.00  0.00           O
ATOM   1273  N   TRP   138      60.533  73.427 -13.853  0.00  0.00           N
ATOM   1274  CA  TRP   138      60.255  73.150 -12.471  0.00  0.00           C
ATOM   1275  CB  TRP   138      61.412  72.215 -12.089  0.00  0.00           C
ATOM   1276  CG  TRP   138      61.501  71.659 -10.687  0.00  0.00           C
ATOM   1277  CD1 TRP   138      60.543  71.102  -9.914  0.00  0.00           C
ATOM   1278  NE1 TRP   138      61.089  70.718  -8.715  0.00  0.00           N
ATOM   1279  CE2 TRP   138      62.449  70.932  -8.772  0.00  0.00           C
ATOM   1280  CD2 TRP   138      62.747  71.585  -9.970  0.00  0.00           C
ATOM   1281  CE3 TRP   138      64.007  72.012 -10.321  0.00  0.00           C
ATOM   1282  CZ3 TRP   138      64.939  71.819  -9.318  0.00  0.00           C
ATOM   1283  CZ2 TRP   138      63.447  70.729  -7.855  0.00  0.00           C
ATOM   1284  CH2 TRP   138      64.698  71.242  -8.095  0.00  0.00           C
ATOM   1285  C   TRP   138      60.204  74.320 -11.545  0.00  0.00           C
ATOM   1286  O   TRP   138      59.313  74.489 -10.710  0.00  0.00           O
ATOM   1287  N   TYR   139      61.161  75.250 -11.724  0.00  0.00           N
ATOM   1288  CA  TYR   139      61.352  76.496 -11.061  0.00  0.00           C
ATOM   1289  CB  TYR   139      62.629  77.231 -11.508  0.00  0.00           C
ATOM   1290  CG  TYR   139      62.874  78.454 -10.717  0.00  0.00           C
ATOM   1291  CD1 TYR   139      63.083  78.378  -9.350  0.00  0.00           C
ATOM   1292  CE1 TYR   139      63.281  79.486  -8.570  0.00  0.00           C
ATOM   1293  CZ  TYR   139      63.340  80.730  -9.155  0.00  0.00           C
ATOM   1294  OH  TYR   139      63.630  81.909  -8.428  0.00  0.00           O
ATOM   1295  CD2 TYR   139      62.918  79.737 -11.245  0.00  0.00           C
ATOM   1296  CE2 TYR   139      63.199  80.871 -10.513  0.00  0.00           C
ATOM   1297  C   TYR   139      60.151  77.368 -11.320  0.00  0.00           C
ATOM   1298  O   TYR   139      59.644  78.013 -10.414  0.00  0.00           O
ATOM   1299  N   ASN   140      59.574  77.376 -12.523  0.00  0.00           N
ATOM   1300  CA  ASN   140      58.406  78.161 -12.805  0.00  0.00           C
ATOM   1301  CB  ASN   140      58.186  78.222 -14.320  0.00  0.00           C
ATOM   1302  CG  ASN   140      59.437  78.663 -15.066  0.00  0.00           C
ATOM   1303  OD1 ASN   140      60.182  79.546 -14.651  0.00  0.00           O
ATOM   1304  ND2 ASN   140      59.747  77.954 -16.197  0.00  0.00           N
ATOM   1305  C   ASN   140      57.172  77.657 -12.136  0.00  0.00           C
ATOM   1306  O   ASN   140      56.375  78.488 -11.712  0.00  0.00           O
ATOM   1307  N   GLN   141      56.974  76.317 -12.075  0.00  0.00           N
ATOM   1308  CA  GLN   141      55.862  75.720 -11.419  0.00  0.00           C
ATOM   1309  CB  GLN   141      55.823  74.231 -11.813  0.00  0.00           C
ATOM   1310  CG  GLN   141      55.650  74.011 -13.316  0.00  0.00           C
ATOM   1311  CD  GLN   141      54.247  74.322 -13.842  0.00  0.00           C
ATOM   1312  OE1 GLN   141      53.904  75.456 -14.166  0.00  0.00           O
ATOM   1313  NE2 GLN   141      53.307  73.349 -13.765  0.00  0.00           N
ATOM   1314  C   GLN   141      55.831  75.732  -9.923  0.00  0.00           C
ATOM   1315  O   GLN   141      54.692  75.766  -9.438  0.00  0.00           O
ATOM   1316  N   THR   142      56.971  75.585  -9.262  0.00  0.00           N
ATOM   1317  CA  THR   142      57.093  75.668  -7.839  0.00  0.00           C
ATOM   1318  CB  THR   142      57.179  74.359  -7.115  0.00  0.00           C
ATOM   1319  OG1 THR   142      58.098  73.503  -7.754  0.00  0.00           O
ATOM   1322  CG2 THR   142      55.764  73.749  -7.147  0.00  0.00           C
ATOM   1323  C   THR   142      58.228  76.539  -7.399  0.00  0.00           C
ATOM   1324  O   THR   142      59.229  76.009  -6.937  0.00  0.00           O
ATOM   1325  N   PRO   143      58.228  77.843  -7.499  0.00  0.00           N
ATOM   1326  CD  PRO   143      57.050  78.655  -7.776  0.00  0.00           C
ATOM   1327  CA  PRO   143      59.399  78.660  -7.322  0.00  0.00           C
ATOM   1328  CB  PRO   143      58.998  80.050  -7.821  0.00  0.00           C
ATOM   1329  CG  PRO   143      57.523  80.072  -7.412  0.00  0.00           C
ATOM   1330  C   PRO   143      60.031  78.540  -5.979  0.00  0.00           C
ATOM   1331  O   PRO   143      61.243  78.389  -5.900  0.00  0.00           O
ATOM   1332  N   ASN   144      59.297  78.599  -4.855  0.00  0.00           N
ATOM   1333  CA  ASN   144      59.752  78.699  -3.492  0.00  0.00           C
ATOM   1334  CB  ASN   144      58.731  79.167  -2.444  0.00  0.00           C
ATOM   1335  CG  ASN   144      58.271  80.619  -2.616  0.00  0.00           C
ATOM   1336  OD1 ASN   144      57.432  80.812  -3.492  0.00  0.00           O
ATOM   1337  ND2 ASN   144      58.742  81.604  -1.818  0.00  0.00           N
ATOM   1338  C   ASN   144      60.394  77.418  -3.060  0.00  0.00           C
ATOM   1339  O   ASN   144      61.518  77.493  -2.572  0.00  0.00           O
ATOM   1340  N   ARG   145      59.695  76.289  -3.284  0.00  0.00           N
ATOM   1341  CA  ARG   145      60.193  74.988  -2.958  0.00  0.00           C
ATOM   1342  CB  ARG   145      59.139  73.916  -3.318  0.00  0.00           C
ATOM   1343  CG  ARG   145      59.523  72.467  -3.033  0.00  0.00           C
ATOM   1344  CD  ARG   145      58.410  71.425  -2.863  0.00  0.00           C
ATOM   1345  NE  ARG   145      57.885  71.887  -1.547  0.00  0.00           N
ATOM   1346  CZ  ARG   145      56.589  71.681  -1.189  0.00  0.00           C
ATOM   1347  NH1 ARG   145      55.739  70.919  -1.947  0.00  0.00           N
ATOM   1348  NH2 ARG   145      56.161  72.107   0.037  0.00  0.00           N
ATOM   1349  C   ARG   145      61.461  74.668  -3.653  0.00  0.00           C
ATOM   1350  O   ARG   145      62.418  74.117  -3.096  0.00  0.00           O
ATOM   1351  N   ALA   146      61.554  74.975  -4.959  0.00  0.00           N
ATOM   1352  CA  ALA   146      62.669  74.709  -5.810  0.00  0.00           C
ATOM   1355  CB  ALA   146      62.311  74.953  -7.287  0.00  0.00           C
ATOM   1356  C   ALA   146      63.836  75.509  -5.369  0.00  0.00           C
ATOM   1357  O   ALA   146      64.919  74.953  -5.124  0.00  0.00           O
ATOM   1358  N   LYS   147      63.538  76.792  -5.126  0.00  0.00           N
ATOM   1359  CA  LYS   147      64.437  77.782  -4.639  0.00  0.00           C
ATOM   1360  CB  LYS   147      63.827  79.181  -4.424  0.00  0.00           C
ATOM   1361  CG  LYS   147      64.847  80.235  -3.983  0.00  0.00           C
ATOM   1362  CD  LYS   147      64.212  81.597  -3.661  0.00  0.00           C
ATOM   1363  CE  LYS   147      63.215  82.052  -4.723  0.00  0.00           C
ATOM   1366  NZ  LYS   147      62.879  83.451  -4.380  0.00  0.00           N
ATOM   1367  C   LYS   147      65.136  77.286  -3.426  0.00  0.00           C
ATOM   1368  O   LYS   147      66.351  77.490  -3.391  0.00  0.00           O
ATOM   1369  N   ARG   148      64.528  76.622  -2.412  0.00  0.00           N
ATOM   1370  CA  ARG   148      65.225  76.039  -1.311  0.00  0.00           C
ATOM   1371  CB  ARG   148      64.282  75.469  -0.251  0.00  0.00           C
ATOM   1372  CG  ARG   148      63.598  76.578   0.538  0.00  0.00           C
ATOM   1373  CD  ARG   148      62.747  76.083   1.711  0.00  0.00           C
ATOM   1374  NE  ARG   148      61.520  75.411   1.192  0.00  0.00           N
ATOM   1375  CZ  ARG   148      60.353  76.020   0.809  0.00  0.00           C
ATOM   1376  NH1 ARG   148      60.341  77.379   0.720  0.00  0.00           N
ATOM   1377  NH2 ARG   148      59.269  75.270   0.462  0.00  0.00           N
ATOM   1378  C   ARG   148      66.202  74.950  -1.597  0.00  0.00           C
ATOM   1379  O   ARG   148      67.271  74.949  -0.989  0.00  0.00           O
ATOM   1380  N   VAL   149      65.985  73.972  -2.489  0.00  0.00           N
ATOM   1381  CA  VAL   149      66.887  72.941  -2.905  0.00  0.00           C
ATOM   1382  CB  VAL   149      66.085  71.801  -3.454  0.00  0.00           C
ATOM   1385  CG1 VAL   149      66.960  70.548  -3.626  0.00  0.00           C
ATOM   1388  CG2 VAL   149      64.881  71.531  -2.541  0.00  0.00           C
ATOM   1389  C   VAL   149      67.978  73.521  -3.732  0.00  0.00           C
ATOM   1390  O   VAL   149      69.104  73.127  -3.424  0.00  0.00           O
ATOM   1391  N   ILE   150      67.653  74.430  -4.663  0.00  0.00           N
ATOM   1392  CA  ILE   150      68.576  75.080  -5.549  0.00  0.00           C
ATOM   1393  CB  ILE   150      68.033  75.933  -6.675  0.00  0.00           C
ATOM   1396  CG2 ILE   150      69.086  76.570  -7.579  0.00  0.00           C
ATOM   1397  CG1 ILE   150      67.173  75.041  -7.574  0.00  0.00           C
ATOM   1400  CD  ILE   150      66.372  75.748  -8.670  0.00  0.00           C
ATOM   1401  C   ILE   150      69.574  75.849  -4.761  0.00  0.00           C
ATOM   1402  O   ILE   150      70.762  75.672  -4.956  0.00  0.00           O
ATOM   1403  N   THR   151      69.039  76.596  -3.757  0.00  0.00           N
ATOM   1404  CA  THR   151      69.830  77.317  -2.809  0.00  0.00           C
ATOM   1405  CB  THR   151      69.103  78.168  -1.814  0.00  0.00           C
ATOM   1406  OG1 THR   151      68.175  79.002  -2.487  0.00  0.00           O
ATOM   1409  CG2 THR   151      69.956  79.179  -1.043  0.00  0.00           C
ATOM   1410  C   THR   151      70.735  76.405  -2.038  0.00  0.00           C
ATOM   1411  O   THR   151      71.907  76.716  -1.824  0.00  0.00           O
ATOM   1412  N   THR   152      70.341  75.146  -1.732  0.00  0.00           N
ATOM   1413  CA  THR   152      71.090  74.168  -1.025  0.00  0.00           C
ATOM   1414  CB  THR   152      70.165  73.140  -0.453  0.00  0.00           C
ATOM   1415  OG1 THR   152      69.230  73.704   0.452  0.00  0.00           O
ATOM   1418  CG2 THR   152      70.945  72.154   0.442  0.00  0.00           C
ATOM   1419  C   THR   152      72.173  73.541  -1.841  0.00  0.00           C
ATOM   1420  O   THR   152      73.270  73.418  -1.307  0.00  0.00           O
ATOM   1421  N   PHE   153      71.908  73.335  -3.144  0.00  0.00           N
ATOM   1422  CA  PHE   153      72.902  73.020  -4.127  0.00  0.00           C
ATOM   1423  CB  PHE   153      72.324  72.711  -5.516  0.00  0.00           C
ATOM   1424  CG  PHE   153      72.298  71.220  -5.607  0.00  0.00           C
ATOM   1425  CD1 PHE   153      73.450  70.510  -5.809  0.00  0.00           C
ATOM   1426  CE1 PHE   153      73.356  69.140  -5.972  0.00  0.00           C
ATOM   1427  CZ  PHE   153      72.157  68.458  -5.893  0.00  0.00           C
ATOM   1428  CD2 PHE   153      71.104  70.531  -5.594  0.00  0.00           C
ATOM   1429  CE2 PHE   153      71.011  69.169  -5.619  0.00  0.00           C
ATOM   1430  C   PHE   153      73.890  74.125  -4.240  0.00  0.00           C
ATOM   1431  O   PHE   153      75.084  73.832  -4.320  0.00  0.00           O
ATOM   1432  N   ARG   154      73.494  75.405  -4.219  0.00  0.00           N
ATOM   1433  CA  ARG   154      74.329  76.573  -4.313  0.00  0.00           C
ATOM   1434  CB  ARG   154      73.509  77.877  -4.423  0.00  0.00           C
ATOM   1435  CG  ARG   154      74.358  78.950  -5.091  0.00  0.00           C
ATOM   1436  CD  ARG   154      73.551  80.230  -5.257  0.00  0.00           C
ATOM   1437  NE  ARG   154      74.405  81.114  -6.099  0.00  0.00           N
ATOM   1438  CZ  ARG   154      74.051  82.311  -6.634  0.00  0.00           C
ATOM   1439  NH1 ARG   154      72.881  82.971  -6.436  0.00  0.00           N
ATOM   1440  NH2 ARG   154      74.943  82.903  -7.483  0.00  0.00           N
ATOM   1441  C   ARG   154      75.234  76.704  -3.130  0.00  0.00           C
ATOM   1442  O   ARG   154      76.444  76.716  -3.293  0.00  0.00           O
ATOM   1443  N   THR   155      74.666  76.729  -1.911  0.00  0.00           N
ATOM   1444  CA  THR   155      75.385  77.016  -0.714  0.00  0.00           C
ATOM   1445  CB  THR   155      74.551  77.860   0.216  0.00  0.00           C
ATOM   1446  OG1 THR   155      73.560  77.027   0.809  0.00  0.00           O
ATOM   1449  CG2 THR   155      73.907  79.046  -0.502  0.00  0.00           C
ATOM   1450  C   THR   155      76.041  75.955   0.102  0.00  0.00           C
ATOM   1451  O   THR   155      77.028  76.271   0.769  0.00  0.00           O
ATOM   1452  N   GLY   156      75.493  74.731   0.097  0.00  0.00           N
ATOM   1453  CA  GLY   156      76.128  73.722   0.900  0.00  0.00           C
ATOM   1454  C   GLY   156      75.786  73.803   2.351  0.00  0.00           C
ATOM   1455  O   GLY   156      76.373  73.088   3.160  0.00  0.00           O
ATOM   1456  N   THR   157      74.821  74.658   2.735  0.00  0.00           N
ATOM   1457  CA  THR   157      74.578  74.989   4.111  0.00  0.00           C
ATOM   1458  CB  THR   157      75.002  76.376   4.467  0.00  0.00           C
ATOM   1459  OG1 THR   157      74.407  77.272   3.549  0.00  0.00           O
ATOM   1462  CG2 THR   157      76.499  76.688   4.235  0.00  0.00           C
ATOM   1463  C   THR   157      73.099  74.880   4.270  0.00  0.00           C
ATOM   1464  O   THR   157      72.384  74.799   3.273  0.00  0.00           O
ATOM   1465  N   TRP   158      72.544  74.833   5.490  0.00  0.00           N
ATOM   1466  CA  TRP   158      71.145  74.630   5.706  0.00  0.00           C
ATOM   1467  CB  TRP   158      71.010  73.754   6.967  0.00  0.00           C
ATOM   1468  CG  TRP   158      71.647  72.392   6.971  0.00  0.00           C
ATOM   1469  CD1 TRP   158      72.554  71.901   7.870  0.00  0.00           C
ATOM   1470  NE1 TRP   158      72.975  70.636   7.565  0.00  0.00           N
ATOM   1471  CE2 TRP   158      72.306  70.222   6.431  0.00  0.00           C
ATOM   1472  CD2 TRP   158      71.486  71.299   6.051  0.00  0.00           C
ATOM   1473  CE3 TRP   158      70.678  71.110   4.963  0.00  0.00           C
ATOM   1474  CZ3 TRP   158      70.740  69.948   4.213  0.00  0.00           C
ATOM   1475  CZ2 TRP   158      72.355  69.052   5.722  0.00  0.00           C
ATOM   1476  CH2 TRP   158      71.537  68.901   4.620  0.00  0.00           C
ATOM   1477  C   TRP   158      70.426  75.901   5.962  0.00  0.00           C
ATOM   1478  O   TRP   158      69.326  75.823   6.513  0.00  0.00           O
ATOM   1479  N   ASP   159      71.009  77.037   5.546  0.00  0.00           N
ATOM   1480  CA  ASP   159      70.535  78.343   5.893  0.00  0.00           C
ATOM   1481  CB  ASP   159      71.526  79.403   5.388  0.00  0.00           C
ATOM   1482  CG  ASP   159      72.873  79.310   6.078  0.00  0.00           C
ATOM   1483  OD1 ASP   159      72.956  79.264   7.343  0.00  0.00           O
ATOM   1484  OD2 ASP   159      73.889  79.161   5.347  0.00  0.00           O
ATOM   1485  C   ASP   159      69.169  78.705   5.408  0.00  0.00           C
ATOM   1486  O   ASP   159      68.419  79.188   6.248  0.00  0.00           O
ATOM   1487  N   ALA   160      68.743  78.434   4.149  0.00  0.00           N
ATOM   1488  CA  ALA   160      67.381  78.509   3.737  0.00  0.00           C
ATOM   1491  CB  ALA   160      67.293  77.977   2.290  0.00  0.00           C
ATOM   1492  C   ALA   160      66.366  77.772   4.529  0.00  0.00           C
ATOM   1493  O   ALA   160      65.220  78.130   4.797  0.00  0.00           O
ATOM   1494  N   TYR   161      66.805  76.577   4.961  0.00  0.00           N
ATOM   1495  CA  TYR   161      66.022  75.711   5.796  0.00  0.00           C
ATOM   1496  CB  TYR   161      66.526  74.260   5.717  0.00  0.00           C
ATOM   1497  CG  TYR   161      65.947  73.724   4.455  0.00  0.00           C
ATOM   1498  CD1 TYR   161      66.683  73.648   3.306  0.00  0.00           C
ATOM   1499  CE1 TYR   161      66.056  73.189   2.158  0.00  0.00           C
ATOM   1500  CZ  TYR   161      64.756  72.754   2.138  0.00  0.00           C
ATOM   1501  OH  TYR   161      64.152  72.165   0.994  0.00  0.00           O
ATOM   1502  CD2 TYR   161      64.658  73.251   4.449  0.00  0.00           C
ATOM   1503  CE2 TYR   161      64.030  72.828   3.301  0.00  0.00           C
ATOM   1504  C   TYR   161      65.953  76.186   7.209  0.00  0.00           C
ATOM   1505  O   TYR   161      64.898  76.133   7.854  0.00  0.00           O
ATOM   1506  N   LYS   162      66.996  76.783   7.812  0.00  0.00           N
ATOM   1507  CA  LYS   162      66.980  77.350   9.131  0.00  0.00           C
ATOM   1508  CB  LYS   162      68.273  77.189   9.934  0.00  0.00           C
ATOM   1509  CG  LYS   162      68.742  75.728   9.967  0.00  0.00           C
ATOM   1510  CD  LYS   162      69.711  75.403  11.097  0.00  0.00           C
ATOM   1511  CE  LYS   162      69.846  73.900  11.388  0.00  0.00           C
ATOM   1514  NZ  LYS   162      70.932  73.661  12.360  0.00  0.00           N
ATOM   1515  C   LYS   162      66.458  78.737   9.203  0.00  0.00           C
ATOM   1516  O   LYS   162      66.344  79.352  10.266  0.00  0.00           O
ATOM   1517  N   ASN   163      66.004  79.301   8.059  0.00  0.00           N
ATOM   1518  CA  ASN   163      65.257  80.516   7.941  0.00  0.00           C
ATOM   1519  CB  ASN   163      65.990  81.525   7.031  0.00  0.00           C
ATOM   1520  CG  ASN   163      67.156  82.142   7.775  0.00  0.00           C
ATOM   1521  OD1 ASN   163      67.050  83.272   8.242  0.00  0.00           O
ATOM   1522  ND2 ASN   163      68.324  81.424   7.832  0.00  0.00           N
ATOM   1523  C   ASN   163      63.817  80.316   7.622  0.00  0.00           C
ATOM   1524  O   ASN   163      63.146  81.330   7.475  0.00  0.00           O
ATOM   1525  N   LEU   164      63.396  79.045   7.513  0.00  0.00           N
ATOM   1526  CA  LEU   164      62.052  78.770   7.118  0.00  0.00           C
ATOM   1527  CB  LEU   164      62.092  77.491   6.264  0.00  0.00           C
ATOM   1528  CG  LEU   164      60.863  77.377   5.337  0.00  0.00           C
ATOM   1531  CD1 LEU   164      60.991  78.344   4.158  0.00  0.00           C
ATOM   1534  CD2 LEU   164      60.596  75.943   4.878  0.00  0.00           C
ATOM   1535  C   LEU   164      61.178  78.615   8.351  0.00  0.00           C
ATOM   1536  OT1 LEU   164      60.013  79.083   8.352  0.00  0.00           O
ATOM   1537  OT2 LEU   164      61.462  77.925   9.374  0.00  0.00           O
ENDMDL
MODEL        3
ATOM      3  N   MET     1      67.319  68.889  11.759  0.00  0.00           N
ATOM      4  CA  MET     1      66.846  68.878  10.349  0.00  0.00           C
ATOM      5  CB  MET     1      67.255  70.279   9.855  0.00  0.00           C
ATOM      6  CG  MET     1      66.903  70.562   8.400  0.00  0.00           C
ATOM      7  SD  MET     1      65.184  70.393   7.841  0.00  0.00           S
ATOM     10  CE  MET     1      64.385  71.825   8.628  0.00  0.00           C
ATOM     11  C   MET     1      67.569  67.806   9.604  0.00  0.00           C
ATOM     12  O   MET     1      68.677  67.425   9.980  0.00  0.00           O
ATOM     13  N   ASN     2      66.870  67.213   8.617  0.00  0.00           N
ATOM     14  CA  ASN     2      67.279  66.130   7.783  0.00  0.00           C
ATOM     15  CB  ASN     2      67.388  64.787   8.523  0.00  0.00           C
ATOM     16  CG  ASN     2      66.142  64.327   9.255  0.00  0.00           C
ATOM     17  OD1 ASN     2      65.035  64.697   8.853  0.00  0.00           O
ATOM     18  ND2 ASN     2      66.255  63.626  10.423  0.00  0.00           N
ATOM     19  C   ASN     2      66.349  65.995   6.623  0.00  0.00           C
ATOM     20  O   ASN     2      65.329  66.688   6.490  0.00  0.00           O
ATOM     21  N   ILE     3      66.674  65.061   5.719  0.00  0.00           N
ATOM     22  CA  ILE     3      65.874  64.845   4.549  0.00  0.00           C
ATOM     23  CB  ILE     3      66.522  63.743   3.757  0.00  0.00           C
ATOM     26  CG2 ILE     3      66.530  62.469   4.614  0.00  0.00           C
ATOM     27  CG1 ILE     3      65.994  63.373   2.357  0.00  0.00           C
ATOM     30  CD  ILE     3      65.837  64.595   1.449  0.00  0.00           C
ATOM     31  C   ILE     3      64.397  64.669   4.689  0.00  0.00           C
ATOM     32  O   ILE     3      63.566  65.112   3.907  0.00  0.00           O
ATOM     33  N   PHE     4      64.016  63.980   5.777  0.00  0.00           N
ATOM     34  CA  PHE     4      62.661  63.760   6.176  0.00  0.00           C
ATOM     35  CB  PHE     4      62.504  62.806   7.369  0.00  0.00           C
ATOM     36  CG  PHE     4      63.183  61.545   6.962  0.00  0.00           C
ATOM     37  CD1 PHE     4      62.536  60.629   6.155  0.00  0.00           C
ATOM     38  CE1 PHE     4      63.154  59.468   5.755  0.00  0.00           C
ATOM     39  CZ  PHE     4      64.487  59.287   6.063  0.00  0.00           C
ATOM     40  CD2 PHE     4      64.488  61.286   7.340  0.00  0.00           C
ATOM     41  CE2 PHE     4      65.154  60.209   6.847  0.00  0.00           C
ATOM     42  C   PHE     4      62.023  65.078   6.484  0.00  0.00           C
ATOM     43  O   PHE     4      60.948  65.391   5.962  0.00  0.00           O
ATOM     44  N   GLU     5      62.665  65.976   7.230  0.00  0.00           N
ATOM     45  CA  GLU     5      62.199  67.262   7.642  0.00  0.00           C
ATOM     46  CB  GLU     5      62.932  67.890   8.840  0.00  0.00           C
ATOM     47  CG  GLU     5      62.669  67.197  10.177  0.00  0.00           C
ATOM     48  CD  GLU     5      61.177  67.337  10.505  0.00  0.00           C
ATOM     49  OE1 GLU     5      60.747  68.491  10.800  0.00  0.00           O
ATOM     50  OE2 GLU     5      60.384  66.368  10.425  0.00  0.00           O
ATOM     51  C   GLU     5      62.043  68.125   6.433  0.00  0.00           C
ATOM     52  O   GLU     5      61.120  68.929   6.314  0.00  0.00           O
ATOM     53  N   MET     6      63.067  68.209   5.574  0.00  0.00           N
ATOM     54  CA  MET     6      63.133  69.070   4.428  0.00  0.00           C
ATOM     55  CB  MET     6      64.381  68.603   3.689  0.00  0.00           C
ATOM     56  CG  MET     6      64.811  69.394   2.446  0.00  0.00           C
ATOM     57  SD  MET     6      66.104  68.654   1.395  0.00  0.00           S
ATOM     60  CE  MET     6      66.691  70.183   0.629  0.00  0.00           C
ATOM     61  C   MET     6      61.976  68.795   3.518  0.00  0.00           C
ATOM     62  O   MET     6      61.399  69.736   2.967  0.00  0.00           O
ATOM     63  N   LEU     7      61.611  67.524   3.237  0.00  0.00           N
ATOM     64  CA  LEU     7      60.453  67.187   2.468  0.00  0.00           C
ATOM     65  CB  LEU     7      60.576  65.834   1.734  0.00  0.00           C
ATOM     66  CG  LEU     7      61.538  65.806   0.557  0.00  0.00           C
ATOM     69  CD1 LEU     7      62.042  64.406   0.172  0.00  0.00           C
ATOM     72  CD2 LEU     7      60.887  66.338  -0.742  0.00  0.00           C
ATOM     73  C   LEU     7      59.161  67.312   3.226  0.00  0.00           C
ATOM     74  O   LEU     7      58.231  67.758   2.558  0.00  0.00           O
ATOM     75  N   ARG     8      59.053  67.042   4.533  0.00  0.00           N
ATOM     76  CA  ARG     8      57.859  67.242   5.298  0.00  0.00           C
ATOM     77  CB  ARG     8      58.057  66.663   6.690  0.00  0.00           C
ATOM     78  CG  ARG     8      56.825  66.661   7.606  0.00  0.00           C
ATOM     79  CD  ARG     8      57.118  66.205   9.039  0.00  0.00           C
ATOM     80  NE  ARG     8      57.840  67.374   9.637  0.00  0.00           N
ATOM     81  CZ  ARG     8      57.345  68.614   9.936  0.00  0.00           C
ATOM     82  NH1 ARG     8      55.990  68.814   9.987  0.00  0.00           N
ATOM     83  NH2 ARG     8      58.176  69.526  10.497  0.00  0.00           N
ATOM     84  C   ARG     8      57.383  68.656   5.293  0.00  0.00           C
ATOM     85  O   ARG     8      56.183  68.916   5.208  0.00  0.00           O
ATOM     86  N   ILE     9      58.272  69.652   5.400  0.00  0.00           N
ATOM     87  CA  ILE     9      57.904  71.046   5.412  0.00  0.00           C
ATOM     88  CB  ILE     9      58.849  72.005   6.062  0.00  0.00           C
ATOM     91  CG2 ILE     9      60.242  71.957   5.418  0.00  0.00           C
ATOM     92  CG1 ILE     9      58.328  73.445   6.243  0.00  0.00           C
ATOM     95  CD  ILE     9      57.123  73.626   7.176  0.00  0.00           C
ATOM     96  C   ILE     9      57.495  71.474   4.037  0.00  0.00           C
ATOM     97  O   ILE     9      56.418  72.050   3.903  0.00  0.00           O
ATOM     98  N   ASP    10      58.268  71.087   3.004  0.00  0.00           N
ATOM     99  CA  ASP    10      57.981  71.532   1.669  0.00  0.00           C
ATOM    100  CB  ASP    10      59.216  71.297   0.777  0.00  0.00           C
ATOM    101  CG  ASP    10      59.580  72.626   0.125  0.00  0.00           C
ATOM    102  OD1 ASP    10      58.638  73.152  -0.508  0.00  0.00           O
ATOM    103  OD2 ASP    10      60.766  73.060   0.030  0.00  0.00           O
ATOM    104  C   ASP    10      56.725  70.925   1.162  0.00  0.00           C
ATOM    105  O   ASP    10      55.908  71.656   0.590  0.00  0.00           O
ATOM    106  N   GLU    11      56.539  69.601   1.263  0.00  0.00           N
ATOM    107  CA  GLU    11      55.384  68.962   0.723  0.00  0.00           C
ATOM    108  CB  GLU    11      55.721  67.467   0.529  0.00  0.00           C
ATOM    109  CG  GLU    11      56.779  67.108  -0.510  0.00  0.00           C
ATOM    110  CD  GLU    11      56.252  67.454  -1.898  0.00  0.00           C
ATOM    111  OE1 GLU    11      57.122  67.715  -2.774  0.00  0.00           O
ATOM    112  OE2 GLU    11      55.036  67.460  -2.215  0.00  0.00           O
ATOM    113  C   GLU    11      54.181  69.097   1.576  0.00  0.00           C
ATOM    114  O   GLU    11      53.141  69.408   1.003  0.00  0.00           O
ATOM    115  N   GLY    12      54.309  68.960   2.914  0.00  0.00           N
ATOM    116  CA  GLY    12      53.226  68.948   3.846  0.00  0.00           C
ATOM    117  C   GLY    12      52.478  67.669   3.878  0.00  0.00           C
ATOM    118  O   GLY    12      52.388  66.845   2.966  0.00  0.00           O
ATOM    119  N   LEU    13      51.714  67.570   4.979  0.00  0.00           N
ATOM    120  CA  LEU    13      50.850  66.453   5.141  0.00  0.00           C
ATOM    121  CB  LEU    13      50.759  66.137   6.639  0.00  0.00           C
ATOM    122  CG  LEU    13      49.867  64.959   7.063  0.00  0.00           C
ATOM    125  CD1 LEU    13      50.521  63.590   6.808  0.00  0.00           C
ATOM    128  CD2 LEU    13      49.571  65.139   8.558  0.00  0.00           C
ATOM    129  C   LEU    13      49.474  66.654   4.574  0.00  0.00           C
ATOM    130  O   LEU    13      48.975  67.737   4.878  0.00  0.00           O
ATOM    131  N   ARG    14      48.915  65.713   3.807  0.00  0.00           N
ATOM    132  CA  ARG    14      47.571  65.624   3.304  0.00  0.00           C
ATOM    133  CB  ARG    14      47.559  65.648   1.769  0.00  0.00           C
ATOM    134  CG  ARG    14      48.314  66.820   1.136  0.00  0.00           C
ATOM    135  CD  ARG    14      47.688  68.194   1.360  0.00  0.00           C
ATOM    136  NE  ARG    14      48.702  69.092   0.740  0.00  0.00           N
ATOM    137  CZ  ARG    14      48.421  70.419   0.649  0.00  0.00           C
ATOM    138  NH1 ARG    14      47.196  70.942   0.943  0.00  0.00           N
ATOM    139  NH2 ARG    14      49.283  71.358   0.139  0.00  0.00           N
ATOM    140  C   ARG    14      47.111  64.265   3.692  0.00  0.00           C
ATOM    141  O   ARG    14      47.601  63.226   3.238  0.00  0.00           O
ATOM    142  N   LEU    15      46.037  64.226   4.505  0.00  0.00           N
ATOM    143  CA  LEU    15      45.331  63.069   4.966  0.00  0.00           C
ATOM    144  CB  LEU    15      44.569  63.362   6.262  0.00  0.00           C
ATOM    145  CG  LEU    15      45.441  63.947   7.381  0.00  0.00           C
ATOM    148  CD1 LEU    15      44.434  64.717   8.249  0.00  0.00           C
ATOM    151  CD2 LEU    15      46.045  62.864   8.279  0.00  0.00           C
ATOM    152  C   LEU    15      44.325  62.649   3.944  0.00  0.00           C
ATOM    153  O   LEU    15      44.109  61.458   3.725  0.00  0.00           O
ATOM    154  N   LYS    16      43.648  63.586   3.241  0.00  0.00           N
ATOM    155  CA  LYS    16      42.748  63.206   2.194  0.00  0.00           C
ATOM    156  CB  LYS    16      41.304  63.617   2.519  0.00  0.00           C
ATOM    157  CG  LYS    16      41.088  65.027   3.083  0.00  0.00           C
ATOM    158  CD  LYS    16      39.603  65.299   3.325  0.00  0.00           C
ATOM    159  CE  LYS    16      39.250  66.633   4.003  0.00  0.00           C
ATOM    162  NZ  LYS    16      39.746  66.609   5.398  0.00  0.00           N
ATOM    163  C   LYS    16      43.357  63.723   0.936  0.00  0.00           C
ATOM    164  O   LYS    16      44.033  64.750   1.013  0.00  0.00           O
ATOM    165  N   ILE    17      43.109  63.034  -0.185  0.00  0.00           N
ATOM    166  CA  ILE    17      43.565  63.374  -1.495  0.00  0.00           C
ATOM    167  CB  ILE    17      43.057  62.427  -2.533  0.00  0.00           C
ATOM    170  CG2 ILE    17      43.582  62.648  -3.974  0.00  0.00           C
ATOM    171  CG1 ILE    17      43.397  61.002  -2.065  0.00  0.00           C
ATOM    174  CD  ILE    17      42.746  59.897  -2.892  0.00  0.00           C
ATOM    175  C   ILE    17      43.500  64.818  -1.859  0.00  0.00           C
ATOM    176  O   ILE    17      42.442  65.391  -1.628  0.00  0.00           O
ATOM    177  N   TYR    18      44.571  65.386  -2.442  0.00  0.00           N
ATOM    178  CA  TYR    18      44.751  66.758  -2.811  0.00  0.00           C
ATOM    179  CB  TYR    18      45.353  67.550  -1.646  0.00  0.00           C
ATOM    180  CG  TYR    18      45.490  69.029  -1.824  0.00  0.00           C
ATOM    181  CD1 TYR    18      44.406  69.781  -1.455  0.00  0.00           C
ATOM    182  CE1 TYR    18      44.506  71.148  -1.404  0.00  0.00           C
ATOM    183  CZ  TYR    18      45.627  71.753  -1.938  0.00  0.00           C
ATOM    184  OH  TYR    18      45.772  73.144  -1.886  0.00  0.00           O
ATOM    185  CD2 TYR    18      46.635  69.603  -2.312  0.00  0.00           C
ATOM    186  CE2 TYR    18      46.678  70.982  -2.355  0.00  0.00           C
ATOM    187  C   TYR    18      45.619  66.778  -4.024  0.00  0.00           C
ATOM    188  O   TYR    18      46.140  65.741  -4.415  0.00  0.00           O
ATOM    189  N   LYS    19      45.622  67.842  -4.852  0.00  0.00           N
ATOM    190  CA  LYS    19      46.351  67.777  -6.071  0.00  0.00           C
ATOM    191  CB  LYS    19      45.310  68.055  -7.176  0.00  0.00           C
ATOM    192  CG  LYS    19      45.702  67.543  -8.562  0.00  0.00           C
ATOM    193  CD  LYS    19      44.749  68.026  -9.663  0.00  0.00           C
ATOM    194  CE  LYS    19      43.377  67.367  -9.633  0.00  0.00           C
ATOM    197  NZ  LYS    19      42.564  67.896 -10.766  0.00  0.00           N
ATOM    198  C   LYS    19      47.422  68.802  -6.186  0.00  0.00           C
ATOM    199  O   LYS    19      47.254  69.881  -5.610  0.00  0.00           O
ATOM    200  N   ASP    20      48.616  68.490  -6.695  0.00  0.00           N
ATOM    201  CA  ASP    20      49.741  69.373  -6.731  0.00  0.00           C
ATOM    202  CB  ASP    20      50.967  68.538  -6.307  0.00  0.00           C
ATOM    203  CG  ASP    20      52.140  69.431  -5.919  0.00  0.00           C
ATOM    204  OD1 ASP    20      52.734  70.083  -6.813  0.00  0.00           O
ATOM    205  OD2 ASP    20      52.501  69.569  -4.711  0.00  0.00           O
ATOM    206  C   ASP    20      49.797  69.990  -8.089  0.00  0.00           C
ATOM    207  O   ASP    20      49.130  69.617  -9.059  0.00  0.00           O
ATOM    208  N   THR    21      50.638  71.012  -8.351  0.00  0.00           N
ATOM    209  CA  THR    21      50.754  71.975  -9.398  0.00  0.00           C
ATOM    210  CB  THR    21      51.989  72.735  -9.042  0.00  0.00           C
ATOM    211  OG1 THR    21      51.849  73.625  -7.944  0.00  0.00           O
ATOM    214  CG2 THR    21      52.491  73.631 -10.193  0.00  0.00           C
ATOM    215  C   THR    21      50.865  71.421 -10.787  0.00  0.00           C
ATOM    216  O   THR    21      50.199  71.827 -11.726  0.00  0.00           O
ATOM    217  N   GLU    22      51.621  70.338 -11.017  0.00  0.00           N
ATOM    218  CA  GLU    22      51.763  69.840 -12.351  0.00  0.00           C
ATOM    219  CB  GLU    22      53.147  69.172 -12.509  0.00  0.00           C
ATOM    220  CG  GLU    22      54.323  70.149 -12.489  0.00  0.00           C
ATOM    221  CD  GLU    22      55.618  69.387 -12.729  0.00  0.00           C
ATOM    222  OE1 GLU    22      56.094  68.787 -11.730  0.00  0.00           O
ATOM    223  OE2 GLU    22      56.149  69.422 -13.882  0.00  0.00           O
ATOM    224  C   GLU    22      50.653  68.958 -12.777  0.00  0.00           C
ATOM    225  O   GLU    22      50.665  68.422 -13.888  0.00  0.00           O
ATOM    226  N   GLY    23      49.629  68.790 -11.905  0.00  0.00           N
ATOM    227  CA  GLY    23      48.529  67.895 -12.062  0.00  0.00           C
ATOM    228  C   GLY    23      48.678  66.632 -11.292  0.00  0.00           C
ATOM    229  O   GLY    23      47.756  65.808 -11.297  0.00  0.00           O
ATOM    230  N   TYR    24      49.782  66.372 -10.567  0.00  0.00           N
ATOM    231  CA  TYR    24      49.873  65.163  -9.793  0.00  0.00           C
ATOM    232  CB  TYR    24      51.342  64.945  -9.420  0.00  0.00           C
ATOM    233  CG  TYR    24      51.979  63.931 -10.312  0.00  0.00           C
ATOM    234  CD1 TYR    24      52.075  62.629  -9.876  0.00  0.00           C
ATOM    235  CE1 TYR    24      52.801  61.696 -10.564  0.00  0.00           C
ATOM    236  CZ  TYR    24      53.398  62.103 -11.731  0.00  0.00           C
ATOM    237  OH  TYR    24      54.207  61.233 -12.503  0.00  0.00           O
ATOM    238  CD2 TYR    24      52.632  64.290 -11.470  0.00  0.00           C
ATOM    239  CE2 TYR    24      53.307  63.371 -12.246  0.00  0.00           C
ATOM    240  C   TYR    24      49.027  65.201  -8.564  0.00  0.00           C
ATOM    241  O   TYR    24      49.220  66.071  -7.710  0.00  0.00           O
ATOM    242  N   TYR    25      48.100  64.239  -8.419  0.00  0.00           N
ATOM    243  CA  TYR    25      47.380  63.832  -7.253  0.00  0.00           C
ATOM    244  CB  TYR    25      46.398  62.668  -7.480  0.00  0.00           C
ATOM    245  CG  TYR    25      45.068  63.135  -7.933  0.00  0.00           C
ATOM    246  CD1 TYR    25      44.330  63.913  -7.056  0.00  0.00           C
ATOM    247  CE1 TYR    25      43.042  64.316  -7.348  0.00  0.00           C
ATOM    248  CZ  TYR    25      42.571  63.893  -8.574  0.00  0.00           C
ATOM    249  OH  TYR    25      41.267  64.257  -8.997  0.00  0.00           O
ATOM    250  CD2 TYR    25      44.621  62.868  -9.201  0.00  0.00           C
ATOM    251  CE2 TYR    25      43.349  63.264  -9.519  0.00  0.00           C
ATOM    252  C   TYR    25      48.350  63.454  -6.180  0.00  0.00           C
ATOM    253  O   TYR    25      49.269  62.675  -6.458  0.00  0.00           O
ATOM    254  N   THR    26      48.178  63.885  -4.928  0.00  0.00           N
ATOM    255  CA  THR    26      49.131  63.804  -3.860  0.00  0.00           C
ATOM    256  CB  THR    26      49.918  65.070  -3.667  0.00  0.00           C
ATOM    257  OG1 THR    26      51.123  64.901  -2.950  0.00  0.00           O
ATOM    260  CG2 THR    26      49.118  66.253  -3.083  0.00  0.00           C
ATOM    261  C   THR    26      48.371  63.358  -2.657  0.00  0.00           C
ATOM    262  O   THR    26      47.158  63.495  -2.530  0.00  0.00           O
ATOM    263  N   ILE    27      49.086  62.638  -1.767  0.00  0.00           N
ATOM    264  CA  ILE    27      48.563  62.062  -0.568  0.00  0.00           C
ATOM    265  CB  ILE    27      47.788  60.795  -0.821  0.00  0.00           C
ATOM    268  CG2 ILE    27      48.732  59.610  -1.040  0.00  0.00           C
ATOM    269  CG1 ILE    27      46.827  60.412   0.316  0.00  0.00           C
ATOM    272  CD  ILE    27      45.775  61.448   0.721  0.00  0.00           C
ATOM    273  C   ILE    27      49.660  61.921   0.429  0.00  0.00           C
ATOM    274  O   ILE    27      50.842  61.846   0.080  0.00  0.00           O
ATOM    275  N   GLY    28      49.389  61.861   1.751  0.00  0.00           N
ATOM    276  CA  GLY    28      50.470  61.656   2.666  0.00  0.00           C
ATOM    277  C   GLY    28      51.391  62.818   2.797  0.00  0.00           C
ATOM    278  O   GLY    28      51.011  63.983   2.682  0.00  0.00           O
ATOM    279  N   ILE    29      52.690  62.491   2.926  0.00  0.00           N
ATOM    280  CA  ILE    29      53.812  63.370   3.008  0.00  0.00           C
ATOM    281  CB  ILE    29      54.724  63.027   4.146  0.00  0.00           C
ATOM    284  CG2 ILE    29      55.670  64.238   4.297  0.00  0.00           C
ATOM    285  CG1 ILE    29      53.882  62.738   5.399  0.00  0.00           C
ATOM    288  CD  ILE    29      54.631  62.915   6.712  0.00  0.00           C
ATOM    289  C   ILE    29      54.465  63.333   1.671  0.00  0.00           C
ATOM    290  O   ILE    29      55.474  62.642   1.510  0.00  0.00           O
ATOM    291  N   GLY    30      53.947  64.066   0.667  0.00  0.00           N
ATOM    292  CA  GLY    30      54.462  64.139  -0.672  0.00  0.00           C
ATOM    293  C   GLY    30      54.385  62.927  -1.527  0.00  0.00           C
ATOM    294  O   GLY    30      55.305  62.740  -2.325  0.00  0.00           O
ATOM    295  N   HIS    31      53.391  62.029  -1.375  0.00  0.00           N
ATOM    296  CA  HIS    31      53.278  60.827  -2.136  0.00  0.00           C
ATOM    297  CB  HIS    31      52.758  59.614  -1.330  0.00  0.00           C
ATOM    298  ND1 HIS    31      54.269  58.000  -2.502  0.00  0.00           N
ATOM    299  CG  HIS    31      52.991  58.367  -2.123  0.00  0.00           C
ATOM    300  CE1 HIS    31      54.126  56.788  -3.115  0.00  0.00           C
ATOM    301  NE2 HIS    31      52.878  56.353  -3.163  0.00  0.00           N
ATOM    302  CD2 HIS    31      52.180  57.321  -2.465  0.00  0.00           C
ATOM    303  C   HIS    31      52.439  61.019  -3.352  0.00  0.00           C
ATOM    304  O   HIS    31      51.216  61.207  -3.331  0.00  0.00           O
ATOM    305  N   LEU    32      53.128  61.060  -4.511  0.00  0.00           N
ATOM    306  CA  LEU    32      52.579  61.307  -5.804  0.00  0.00           C
ATOM    307  CB  LEU    32      53.512  62.078  -6.761  0.00  0.00           C
ATOM    308  CG  LEU    32      54.288  63.265  -6.182  0.00  0.00           C
ATOM    311  CD1 LEU    32      55.269  63.809  -7.248  0.00  0.00           C
ATOM    314  CD2 LEU    32      53.488  64.376  -5.482  0.00  0.00           C
ATOM    315  C   LEU    32      51.928  60.113  -6.425  0.00  0.00           C
ATOM    316  O   LEU    32      52.598  59.132  -6.704  0.00  0.00           O
ATOM    317  N   LEU    33      50.585  60.062  -6.589  0.00  0.00           N
ATOM    318  CA  LEU    33      49.790  58.945  -6.976  0.00  0.00           C
ATOM    319  CB  LEU    33      48.393  59.205  -6.384  0.00  0.00           C
ATOM    320  CG  LEU    33      48.376  59.121  -4.840  0.00  0.00           C
ATOM    323  CD1 LEU    33      46.965  59.427  -4.314  0.00  0.00           C
ATOM    326  CD2 LEU    33      48.808  57.741  -4.353  0.00  0.00           C
ATOM    327  C   LEU    33      49.728  58.886  -8.465  0.00  0.00           C
ATOM    328  O   LEU    33      50.037  57.830  -9.025  0.00  0.00           O
ATOM    329  N   THR    34      49.283  59.952  -9.144  0.00  0.00           N
ATOM    330  CA  THR    34      49.087  59.913 -10.559  0.00  0.00           C
ATOM    331  CB  THR    34      48.073  58.948 -11.104  0.00  0.00           C
ATOM    332  OG1 THR    34      47.909  58.898 -12.511  0.00  0.00           O
ATOM    335  CG2 THR    34      46.677  59.203 -10.524  0.00  0.00           C
ATOM    336  C   THR    34      48.850  61.259 -11.140  0.00  0.00           C
ATOM    337  O   THR    34      48.216  62.135 -10.535  0.00  0.00           O
ATOM    338  N   LYS    35      49.202  61.496 -12.415  0.00  0.00           N
ATOM    339  CA  LYS    35      49.042  62.723 -13.132  0.00  0.00           C
ATOM    340  CB  LYS    35      50.359  63.046 -13.886  0.00  0.00           C
ATOM    341  CG  LYS    35      50.534  64.527 -14.232  0.00  0.00           C
ATOM    342  CD  LYS    35      51.582  64.686 -15.344  0.00  0.00           C
ATOM    343  CE  LYS    35      52.023  66.140 -15.558  0.00  0.00           C
ATOM    346  NZ  LYS    35      52.739  66.292 -16.839  0.00  0.00           N
ATOM    347  C   LYS    35      47.870  62.624 -14.042  0.00  0.00           C
ATOM    348  O   LYS    35      47.600  63.566 -14.777  0.00  0.00           O
ATOM    349  N   SER    36      47.041  61.566 -13.894  0.00  0.00           N
ATOM    350  CA  SER    36      45.739  61.363 -14.453  0.00  0.00           C
ATOM    351  CB  SER    36      45.210  59.944 -14.207  0.00  0.00           C
ATOM    352  OG  SER    36      43.906  59.805 -14.747  0.00  0.00           O
ATOM    353  C   SER    36      44.795  62.367 -13.880  0.00  0.00           C
ATOM    354  O   SER    36      44.968  62.670 -12.694  0.00  0.00           O
ATOM    355  N   PRO    37      43.872  62.919 -14.615  0.00  0.00           N
ATOM    356  CD  PRO    37      43.779  62.785 -16.052  0.00  0.00           C
ATOM    357  CA  PRO    37      43.005  63.952 -14.126  0.00  0.00           C
ATOM    358  CB  PRO    37      42.298  64.572 -15.320  0.00  0.00           C
ATOM    359  CG  PRO    37      42.426  63.450 -16.351  0.00  0.00           C
ATOM    360  C   PRO    37      41.960  63.471 -13.184  0.00  0.00           C
ATOM    361  O   PRO    37      41.348  64.251 -12.453  0.00  0.00           O
ATOM    362  N   SER    38      41.759  62.140 -13.143  0.00  0.00           N
ATOM    363  CA  SER    38      40.769  61.385 -12.443  0.00  0.00           C
ATOM    364  CB  SER    38      40.325  60.133 -13.216  0.00  0.00           C
ATOM    365  OG  SER    38      39.245  59.500 -12.544  0.00  0.00           O
ATOM    366  C   SER    38      41.158  61.010 -11.038  0.00  0.00           C
ATOM    367  O   SER    38      42.123  60.327 -10.699  0.00  0.00           O
ATOM    368  N   LEU    39      40.207  61.357 -10.164  0.00  0.00           N
ATOM    369  CA  LEU    39      40.211  61.031  -8.771  0.00  0.00           C
ATOM    370  CB  LEU    39      38.983  61.642  -8.075  0.00  0.00           C
ATOM    371  CG  LEU    39      38.947  61.432  -6.549  0.00  0.00           C
ATOM    374  CD1 LEU    39      40.226  61.943  -5.868  0.00  0.00           C
ATOM    377  CD2 LEU    39      37.748  62.204  -5.966  0.00  0.00           C
ATOM    378  C   LEU    39      40.236  59.547  -8.578  0.00  0.00           C
ATOM    379  O   LEU    39      40.845  59.023  -7.639  0.00  0.00           O
ATOM    380  N   ASN    40      39.638  58.743  -9.467  0.00  0.00           N
ATOM    381  CA  ASN    40      39.484  57.328  -9.541  0.00  0.00           C
ATOM    382  CB  ASN    40      38.735  56.815 -10.774  0.00  0.00           C
ATOM    383  CG  ASN    40      37.278  57.221 -10.656  0.00  0.00           C
ATOM    384  OD1 ASN    40      36.617  56.595  -9.840  0.00  0.00           O
ATOM    385  ND2 ASN    40      36.752  58.088 -11.556  0.00  0.00           N
ATOM    386  C   ASN    40      40.774  56.589  -9.523  0.00  0.00           C
ATOM    387  O   ASN    40      41.029  55.584  -8.869  0.00  0.00           O
ATOM    388  N   ALA    41      41.738  57.058 -10.342  0.00  0.00           N
ATOM    389  CA  ALA    41      43.053  56.498 -10.444  0.00  0.00           C
ATOM    392  CB  ALA    41      43.673  57.052 -11.725  0.00  0.00           C
ATOM    393  C   ALA    41      43.871  56.792  -9.236  0.00  0.00           C
ATOM    394  O   ALA    41      44.605  55.907  -8.805  0.00  0.00           O
ATOM    395  N   ALA    42      43.686  57.927  -8.523  0.00  0.00           N
ATOM    396  CA  ALA    42      44.304  58.181  -7.260  0.00  0.00           C
ATOM    399  CB  ALA    42      43.849  59.592  -6.853  0.00  0.00           C
ATOM    400  C   ALA    42      43.992  57.190  -6.185  0.00  0.00           C
ATOM    401  O   ALA    42      44.855  56.761  -5.414  0.00  0.00           O
ATOM    402  N   LYS    43      42.731  56.769  -6.040  0.00  0.00           N
ATOM    403  CA  LYS    43      42.198  55.920  -5.019  0.00  0.00           C
ATOM    404  CB  LYS    43      40.696  56.150  -4.761  0.00  0.00           C
ATOM    405  CG  LYS    43      40.219  56.480  -3.351  0.00  0.00           C
ATOM    406  CD  LYS    43      40.196  55.283  -2.406  0.00  0.00           C
ATOM    407  CE  LYS    43      39.095  54.260  -2.725  0.00  0.00           C
ATOM    410  NZ  LYS    43      39.272  52.961  -2.052  0.00  0.00           N
ATOM    411  C   LYS    43      42.725  54.541  -5.218  0.00  0.00           C
ATOM    412  O   LYS    43      43.141  53.884  -4.261  0.00  0.00           O
ATOM    413  N   SER    44      42.707  54.021  -6.454  0.00  0.00           N
ATOM    414  CA  SER    44      43.209  52.701  -6.734  0.00  0.00           C
ATOM    415  CB  SER    44      42.795  52.365  -8.178  0.00  0.00           C
ATOM    416  OG  SER    44      41.393  52.201  -8.361  0.00  0.00           O
ATOM    417  C   SER    44      44.672  52.570  -6.545  0.00  0.00           C
ATOM    418  O   SER    44      45.078  51.557  -5.976  0.00  0.00           O
ATOM    419  N   GLU    45      45.422  53.624  -6.881  0.00  0.00           N
ATOM    420  CA  GLU    45      46.821  53.646  -6.562  0.00  0.00           C
ATOM    421  CB  GLU    45      47.502  54.885  -7.151  0.00  0.00           C
ATOM    422  CG  GLU    45      49.003  54.778  -7.385  0.00  0.00           C
ATOM    423  CD  GLU    45      49.397  53.706  -8.386  0.00  0.00           C
ATOM    424  OE1 GLU    45      49.149  52.493  -8.176  0.00  0.00           O
ATOM    425  OE2 GLU    45      49.892  54.210  -9.425  0.00  0.00           O
ATOM    426  C   GLU    45      47.143  53.625  -5.104  0.00  0.00           C
ATOM    427  O   GLU    45      48.015  52.895  -4.636  0.00  0.00           O
ATOM    428  N   LEU    46      46.430  54.385  -4.256  0.00  0.00           N
ATOM    429  CA  LEU    46      46.507  54.322  -2.822  0.00  0.00           C
ATOM    430  CB  LEU    46      45.681  55.509  -2.341  0.00  0.00           C
ATOM    431  CG  LEU    46      45.566  55.665  -0.807  0.00  0.00           C
ATOM    434  CD1 LEU    46      46.991  55.821  -0.226  0.00  0.00           C
ATOM    437  CD2 LEU    46      44.737  56.905  -0.456  0.00  0.00           C
ATOM    438  C   LEU    46      46.153  53.039  -2.150  0.00  0.00           C
ATOM    439  O   LEU    46      46.865  52.590  -1.259  0.00  0.00           O
ATOM    440  N   ASP    47      45.043  52.436  -2.633  0.00  0.00           N
ATOM    441  CA  ASP    47      44.579  51.193  -2.133  0.00  0.00           C
ATOM    442  CB  ASP    47      43.298  50.717  -2.837  0.00  0.00           C
ATOM    443  CG  ASP    47      42.079  51.471  -2.332  0.00  0.00           C
ATOM    444  OD1 ASP    47      41.021  51.243  -2.993  0.00  0.00           O
ATOM    445  OD2 ASP    47      42.007  52.172  -1.295  0.00  0.00           O
ATOM    446  C   ASP    47      45.658  50.174  -2.289  0.00  0.00           C
ATOM    447  O   ASP    47      46.079  49.491  -1.367  0.00  0.00           O
ATOM    448  N   LYS    48      46.225  50.143  -3.511  0.00  0.00           N
ATOM    449  CA  LYS    48      47.375  49.368  -3.819  0.00  0.00           C
ATOM    450  CB  LYS    48      47.643  49.559  -5.327  0.00  0.00           C
ATOM    451  CG  LYS    48      46.619  48.852  -6.222  0.00  0.00           C
ATOM    452  CD  LYS    48      47.014  48.977  -7.700  0.00  0.00           C
ATOM    453  CE  LYS    48      45.999  48.446  -8.714  0.00  0.00           C
ATOM    456  NZ  LYS    48      46.459  48.850 -10.059  0.00  0.00           N
ATOM    457  C   LYS    48      48.601  49.644  -3.027  0.00  0.00           C
ATOM    458  O   LYS    48      49.279  48.687  -2.647  0.00  0.00           O
ATOM    459  N   ALA    49      48.934  50.920  -2.766  0.00  0.00           N
ATOM    460  CA  ALA    49      50.113  51.339  -2.077  0.00  0.00           C
ATOM    463  CB  ALA    49      50.079  52.876  -2.123  0.00  0.00           C
ATOM    464  C   ALA    49      50.202  50.879  -0.658  0.00  0.00           C
ATOM    465  O   ALA    49      51.288  50.516  -0.176  0.00  0.00           O
ATOM    466  N   ILE    50      49.042  50.935   0.016  0.00  0.00           N
ATOM    467  CA  ILE    50      48.996  50.602   1.400  0.00  0.00           C
ATOM    468  CB  ILE    50      47.968  51.483   2.050  0.00  0.00           C
ATOM    471  CG2 ILE    50      46.544  51.014   1.726  0.00  0.00           C
ATOM    472  CG1 ILE    50      48.268  51.696   3.538  0.00  0.00           C
ATOM    475  CD  ILE    50      48.186  53.101   4.114  0.00  0.00           C
ATOM    476  C   ILE    50      48.795  49.138   1.522  0.00  0.00           C
ATOM    477  O   ILE    50      49.181  48.643   2.585  0.00  0.00           O
ATOM    478  N   GLY    51      48.277  48.405   0.515  0.00  0.00           N
ATOM    479  CA  GLY    51      48.094  46.994   0.469  0.00  0.00           C
ATOM    480  C   GLY    51      46.724  46.546   0.871  0.00  0.00           C
ATOM    481  O   GLY    51      46.596  45.364   1.178  0.00  0.00           O
ATOM    482  N   ARG    52      45.705  47.407   0.937  0.00  0.00           N
ATOM    483  CA  ARG    52      44.383  47.155   1.421  0.00  0.00           C
ATOM    484  CB  ARG    52      44.231  46.966   2.937  0.00  0.00           C
ATOM    485  CG  ARG    52      45.230  47.870   3.684  0.00  0.00           C
ATOM    486  CD  ARG    52      44.928  48.014   5.179  0.00  0.00           C
ATOM    487  NE  ARG    52      46.133  48.713   5.720  0.00  0.00           N
ATOM    488  CZ  ARG    52      46.194  49.973   6.237  0.00  0.00           C
ATOM    489  NH1 ARG    52      45.142  50.842   6.266  0.00  0.00           N
ATOM    490  NH2 ARG    52      47.359  50.452   6.738  0.00  0.00           N
ATOM    491  C   ARG    52      43.590  48.327   0.987  0.00  0.00           C
ATOM    492  O   ARG    52      44.138  49.363   0.581  0.00  0.00           O
ATOM    493  N   ASN    53      42.248  48.292   0.985  0.00  0.00           N
ATOM    494  CA  ASN    53      41.438  49.383   0.530  0.00  0.00           C
ATOM    495  CB  ASN    53      40.064  48.949   0.002  0.00  0.00           C
ATOM    496  CG  ASN    53      40.141  48.032  -1.220  0.00  0.00           C
ATOM    497  OD1 ASN    53      40.098  46.816  -1.038  0.00  0.00           O
ATOM    498  ND2 ASN    53      40.360  48.658  -2.401  0.00  0.00           N
ATOM    499  C   ASN    53      41.190  50.383   1.612  0.00  0.00           C
ATOM    500  O   ASN    53      40.847  50.069   2.759  0.00  0.00           O
ATOM    501  N   THR    54      41.251  51.678   1.244  0.00  0.00           N
ATOM    502  CA  THR    54      41.158  52.862   2.036  0.00  0.00           C
ATOM    503  CB  THR    54      42.214  53.853   1.626  0.00  0.00           C
ATOM    504  OG1 THR    54      42.036  54.239   0.271  0.00  0.00           O
ATOM    507  CG2 THR    54      43.657  53.340   1.807  0.00  0.00           C
ATOM    508  C   THR    54      39.813  53.480   1.857  0.00  0.00           C
ATOM    509  O   THR    54      39.062  53.409   0.883  0.00  0.00           O
ATOM    510  N   ASN    55      39.387  54.357   2.792  0.00  0.00           N
ATOM    511  CA  ASN    55      38.206  55.159   2.825  0.00  0.00           C
ATOM    512  CB  ASN    55      37.686  55.403   4.245  0.00  0.00           C
ATOM    513  CG  ASN    55      37.245  54.124   4.954  0.00  0.00           C
ATOM    514  OD1 ASN    55      36.301  53.428   4.593  0.00  0.00           O
ATOM    515  ND2 ASN    55      37.906  53.882   6.116  0.00  0.00           N
ATOM    516  C   ASN    55      38.443  56.506   2.240  0.00  0.00           C
ATOM    517  O   ASN    55      37.775  57.502   2.476  0.00  0.00           O
ATOM    518  N   GLY    56      39.535  56.564   1.459  0.00  0.00           N
ATOM    519  CA  GLY    56      39.899  57.740   0.741  0.00  0.00           C
ATOM    520  C   GLY    56      40.657  58.786   1.471  0.00  0.00           C
ATOM    521  O   GLY    56      40.553  59.960   1.134  0.00  0.00           O
ATOM    522  N   VAL    57      41.213  58.353   2.621  0.00  0.00           N
ATOM    523  CA  VAL    57      41.809  59.180   3.639  0.00  0.00           C
ATOM    524  CB  VAL    57      40.837  59.771   4.616  0.00  0.00           C
ATOM    527  CG1 VAL    57      40.235  58.660   5.497  0.00  0.00           C
ATOM    530  CG2 VAL    57      41.439  60.973   5.361  0.00  0.00           C
ATOM    531  C   VAL    57      42.813  58.302   4.303  0.00  0.00           C
ATOM    532  O   VAL    57      42.643  57.076   4.333  0.00  0.00           O
ATOM    533  N   ILE    58      43.923  58.854   4.823  0.00  0.00           N
ATOM    534  CA  ILE    58      44.987  58.171   5.509  0.00  0.00           C
ATOM    535  CB  ILE    58      46.145  57.731   4.682  0.00  0.00           C
ATOM    538  CG2 ILE    58      45.713  56.733   3.587  0.00  0.00           C
ATOM    539  CG1 ILE    58      46.847  58.937   4.031  0.00  0.00           C
ATOM    542  CD  ILE    58      48.247  58.595   3.558  0.00  0.00           C
ATOM    543  C   ILE    58      45.313  58.912   6.751  0.00  0.00           C
ATOM    544  O   ILE    58      44.780  59.983   7.050  0.00  0.00           O
ATOM    545  N   THR    59      46.156  58.288   7.603  0.00  0.00           N
ATOM    546  CA  THR    59      46.832  58.843   8.721  0.00  0.00           C
ATOM    547  CB  THR    59      46.714  57.936   9.920  0.00  0.00           C
ATOM    548  OG1 THR    59      47.184  56.608   9.742  0.00  0.00           O
ATOM    551  CG2 THR    59      45.231  57.905  10.314  0.00  0.00           C
ATOM    552  C   THR    59      48.295  59.092   8.525  0.00  0.00           C
ATOM    553  O   THR    59      48.976  58.545   7.669  0.00  0.00           O
ATOM    554  N   LYS    60      48.944  59.920   9.363  0.00  0.00           N
ATOM    555  CA  LYS    60      50.338  60.219   9.472  0.00  0.00           C
ATOM    556  CB  LYS    60      50.480  61.295  10.566  0.00  0.00           C
ATOM    557  CG  LYS    60      51.938  61.733  10.798  0.00  0.00           C
ATOM    558  CD  LYS    60      52.656  61.005  11.947  0.00  0.00           C
ATOM    559  CE  LYS    60      54.102  61.460  12.148  0.00  0.00           C
ATOM    562  NZ  LYS    60      54.784  60.461  12.986  0.00  0.00           N
ATOM    563  C   LYS    60      51.191  59.019   9.707  0.00  0.00           C
ATOM    564  O   LYS    60      52.311  58.918   9.234  0.00  0.00           O
ATOM    565  N   ASP    61      50.738  58.095  10.588  0.00  0.00           N
ATOM    566  CA  ASP    61      51.346  56.834  10.907  0.00  0.00           C
ATOM    567  CB  ASP    61      50.367  56.218  11.911  0.00  0.00           C
ATOM    568  CG  ASP    61      50.188  57.055  13.167  0.00  0.00           C
ATOM    569  OD1 ASP    61      51.105  57.029  14.025  0.00  0.00           O
ATOM    570  OD2 ASP    61      49.293  57.957  13.125  0.00  0.00           O
ATOM    571  C   ASP    61      51.468  55.949   9.729  0.00  0.00           C
ATOM    572  O   ASP    61      52.520  55.363   9.449  0.00  0.00           O
ATOM    573  N   GLU    62      50.430  55.844   8.879  0.00  0.00           N
ATOM    574  CA  GLU    62      50.422  55.251   7.575  0.00  0.00           C
ATOM    575  CB  GLU    62      48.955  55.134   7.105  0.00  0.00           C
ATOM    576  CG  GLU    62      48.033  54.174   7.835  0.00  0.00           C
ATOM    577  CD  GLU    62      46.558  54.331   7.480  0.00  0.00           C
ATOM    578  OE1 GLU    62      45.984  53.336   6.958  0.00  0.00           O
ATOM    579  OE2 GLU    62      46.004  55.423   7.737  0.00  0.00           O
ATOM    580  C   GLU    62      51.297  55.967   6.605  0.00  0.00           C
ATOM    581  O   GLU    62      52.122  55.415   5.878  0.00  0.00           O
ATOM    582  N   ALA    63      51.164  57.294   6.602  0.00  0.00           N
ATOM    583  CA  ALA    63      51.813  58.256   5.766  0.00  0.00           C
ATOM    586  CB  ALA    63      51.335  59.703   5.963  0.00  0.00           C
ATOM    587  C   ALA    63      53.296  58.261   5.868  0.00  0.00           C
ATOM    588  O   ALA    63      53.999  58.476   4.890  0.00  0.00           O
ATOM    589  N   GLU    64      53.858  58.011   7.071  0.00  0.00           N
ATOM    590  CA  GLU    64      55.226  57.723   7.374  0.00  0.00           C
ATOM    591  CB  GLU    64      55.291  57.862   8.914  0.00  0.00           C
ATOM    592  CG  GLU    64      56.684  57.626   9.520  0.00  0.00           C
ATOM    593  CD  GLU    64      56.663  57.729  11.030  0.00  0.00           C
ATOM    594  OE1 GLU    64      56.932  56.699  11.718  0.00  0.00           O
ATOM    595  OE2 GLU    64      56.304  58.787  11.624  0.00  0.00           O
ATOM    596  C   GLU    64      55.775  56.466   6.825  0.00  0.00           C
ATOM    597  O   GLU    64      56.860  56.465   6.268  0.00  0.00           O
ATOM    598  N   LYS    65      54.909  55.432   6.898  0.00  0.00           N
ATOM    599  CA  LYS    65      55.267  54.250   6.202  0.00  0.00           C
ATOM    600  CB  LYS    65      54.323  53.101   6.595  0.00  0.00           C
ATOM    601  CG  LYS    65      54.540  52.721   8.066  0.00  0.00           C
ATOM    602  CD  LYS    65      53.657  51.539   8.501  0.00  0.00           C
ATOM    603  CE  LYS    65      53.864  51.168   9.975  0.00  0.00           C
ATOM    606  NZ  LYS    65      53.330  52.232  10.839  0.00  0.00           N
ATOM    607  C   LYS    65      55.438  54.396   4.729  0.00  0.00           C
ATOM    608  O   LYS    65      56.510  54.048   4.211  0.00  0.00           O
ATOM    609  N   LEU    66      54.465  55.044   4.087  0.00  0.00           N
ATOM    610  CA  LEU    66      54.548  55.432   2.705  0.00  0.00           C
ATOM    611  CB  LEU    66      53.222  56.129   2.386  0.00  0.00           C
ATOM    612  CG  LEU    66      52.005  55.339   1.875  0.00  0.00           C
ATOM    615  CD1 LEU    66      51.810  53.912   2.458  0.00  0.00           C
ATOM    618  CD2 LEU    66      50.795  56.235   2.188  0.00  0.00           C
ATOM    619  C   LEU    66      55.786  56.258   2.548  0.00  0.00           C
ATOM    620  O   LEU    66      56.504  56.120   1.552  0.00  0.00           O
ATOM    621  N   PHE    67      56.068  57.290   3.356  0.00  0.00           N
ATOM    622  CA  PHE    67      57.099  58.269   3.188  0.00  0.00           C
ATOM    623  CB  PHE    67      56.802  59.442   4.130  0.00  0.00           C
ATOM    624  CG  PHE    67      57.638  60.670   3.981  0.00  0.00           C
ATOM    625  CD1 PHE    67      57.817  61.340   2.794  0.00  0.00           C
ATOM    626  CE1 PHE    67      58.474  62.548   2.808  0.00  0.00           C
ATOM    627  CZ  PHE    67      59.172  63.013   3.888  0.00  0.00           C
ATOM    628  CD2 PHE    67      58.178  61.218   5.114  0.00  0.00           C
ATOM    629  CE2 PHE    67      58.954  62.355   5.075  0.00  0.00           C
ATOM    630  C   PHE    67      58.452  57.634   3.275  0.00  0.00           C
ATOM    631  O   PHE    67      59.332  58.042   2.521  0.00  0.00           O
ATOM    632  N   ASN    68      58.700  56.621   4.116  0.00  0.00           N
ATOM    633  CA  ASN    68      59.918  55.852   4.134  0.00  0.00           C
ATOM    634  CB  ASN    68      59.968  54.723   5.164  0.00  0.00           C
ATOM    635  CG  ASN    68      60.268  55.130   6.607  0.00  0.00           C
ATOM    636  OD1 ASN    68      61.412  55.140   7.082  0.00  0.00           O
ATOM    637  ND2 ASN    68      59.211  55.641   7.281  0.00  0.00           N
ATOM    638  C   ASN    68      60.176  55.268   2.792  0.00  0.00           C
ATOM    639  O   ASN    68      61.293  55.468   2.314  0.00  0.00           O
ATOM    640  N   GLN    69      59.218  54.537   2.183  0.00  0.00           N
ATOM    641  CA  GLN    69      59.264  53.989   0.871  0.00  0.00           C
ATOM    642  CB  GLN    69      57.965  53.209   0.611  0.00  0.00           C
ATOM    643  CG  GLN    69      57.828  51.926   1.430  0.00  0.00           C
ATOM    644  CD  GLN    69      56.541  51.251   1.018  0.00  0.00           C
ATOM    645  OE1 GLN    69      55.598  51.921   0.586  0.00  0.00           O
ATOM    646  NE2 GLN    69      56.500  49.892   1.030  0.00  0.00           N
ATOM    647  C   GLN    69      59.606  54.951  -0.212  0.00  0.00           C
ATOM    648  O   GLN    69      60.440  54.773  -1.090  0.00  0.00           O
ATOM    649  N   ASP    70      58.911  56.109  -0.179  0.00  0.00           N
ATOM    650  CA  ASP    70      59.080  57.229  -1.057  0.00  0.00           C
ATOM    651  CB  ASP    70      57.925  58.175  -0.691  0.00  0.00           C
ATOM    652  CG  ASP    70      57.511  59.022  -1.882  0.00  0.00           C
ATOM    653  OD1 ASP    70      58.229  59.288  -2.880  0.00  0.00           O
ATOM    654  OD2 ASP    70      56.414  59.646  -1.791  0.00  0.00           O
ATOM    655  C   ASP    70      60.439  57.838  -0.989  0.00  0.00           C
ATOM    656  O   ASP    70      61.005  58.029  -2.067  0.00  0.00           O
ATOM    657  N   VAL    71      61.015  58.049   0.205  0.00  0.00           N
ATOM    658  CA  VAL    71      62.374  58.468   0.376  0.00  0.00           C
ATOM    659  CB  VAL    71      62.625  58.838   1.817  0.00  0.00           C
ATOM    662  CG1 VAL    71      64.075  59.205   2.124  0.00  0.00           C
ATOM    665  CG2 VAL    71      61.861  60.110   2.174  0.00  0.00           C
ATOM    666  C   VAL    71      63.388  57.513  -0.128  0.00  0.00           C
ATOM    667  O   VAL    71      64.298  57.921  -0.848  0.00  0.00           O
ATOM    668  N   ASP    72      63.218  56.204   0.122  0.00  0.00           N
ATOM    669  CA  ASP    72      63.975  55.133  -0.436  0.00  0.00           C
ATOM    670  CB  ASP    72      63.516  53.876   0.309  0.00  0.00           C
ATOM    671  CG  ASP    72      64.584  52.806   0.120  0.00  0.00           C
ATOM    672  OD1 ASP    72      65.781  52.965   0.466  0.00  0.00           O
ATOM    673  OD2 ASP    72      64.276  51.708  -0.439  0.00  0.00           O
ATOM    674  C   ASP    72      63.876  55.018  -1.927  0.00  0.00           C
ATOM    675  O   ASP    72      64.911  54.858  -2.559  0.00  0.00           O
ATOM    676  N   ALA    73      62.673  55.171  -2.506  0.00  0.00           N
ATOM    677  CA  ALA    73      62.513  55.191  -3.936  0.00  0.00           C
ATOM    680  CB  ALA    73      61.010  55.144  -4.276  0.00  0.00           C
ATOM    681  C   ALA    73      63.213  56.351  -4.537  0.00  0.00           C
ATOM    682  O   ALA    73      63.687  56.128  -5.654  0.00  0.00           O
ATOM    683  N   ALA    74      63.338  57.521  -3.907  0.00  0.00           N
ATOM    684  CA  ALA    74      64.139  58.579  -4.442  0.00  0.00           C
ATOM    687  CB  ALA    74      63.941  59.915  -3.700  0.00  0.00           C
ATOM    688  C   ALA    74      65.575  58.171  -4.553  0.00  0.00           C
ATOM    689  O   ALA    74      66.177  58.312  -5.615  0.00  0.00           O
ATOM    690  N   VAL    75      66.125  57.548  -3.500  0.00  0.00           N
ATOM    691  CA  VAL    75      67.479  57.074  -3.482  0.00  0.00           C
ATOM    692  CB  VAL    75      68.036  56.777  -2.128  0.00  0.00           C
ATOM    695  CG1 VAL    75      69.552  56.521  -2.174  0.00  0.00           C
ATOM    698  CG2 VAL    75      67.774  58.006  -1.260  0.00  0.00           C
ATOM    699  C   VAL    75      67.689  55.980  -4.472  0.00  0.00           C
ATOM    700  O   VAL    75      68.706  55.885  -5.148  0.00  0.00           O
ATOM    701  N   ARG    76      66.728  55.056  -4.654  0.00  0.00           N
ATOM    702  CA  ARG    76      66.807  54.067  -5.683  0.00  0.00           C
ATOM    703  CB  ARG    76      65.659  53.055  -5.595  0.00  0.00           C
ATOM    704  CG  ARG    76      65.800  51.763  -6.406  0.00  0.00           C
ATOM    705  CD  ARG    76      67.120  51.016  -6.221  0.00  0.00           C
ATOM    706  NE  ARG    76      67.173  50.007  -7.306  0.00  0.00           N
ATOM    707  CZ  ARG    76      68.268  49.213  -7.448  0.00  0.00           C
ATOM    708  NH1 ARG    76      68.395  48.400  -8.541  0.00  0.00           N
ATOM    709  NH2 ARG    76      69.123  49.058  -6.386  0.00  0.00           N
ATOM    710  C   ARG    76      66.952  54.645  -7.057  0.00  0.00           C
ATOM    711  O   ARG    76      67.791  54.203  -7.846  0.00  0.00           O
ATOM    712  N   GLY    77      66.220  55.701  -7.407  0.00  0.00           N
ATOM    713  CA  GLY    77      66.289  56.425  -8.633  0.00  0.00           C
ATOM    714  C   GLY    77      67.583  57.134  -8.859  0.00  0.00           C
ATOM    715  O   GLY    77      67.905  57.418 -10.010  0.00  0.00           O
ATOM    716  N   ILE    78      68.388  57.346  -7.802  0.00  0.00           N
ATOM    717  CA  ILE    78      69.725  57.834  -7.993  0.00  0.00           C
ATOM    718  CB  ILE    78      70.063  58.588  -6.755  0.00  0.00           C
ATOM    721  CG2 ILE    78      71.551  59.005  -6.665  0.00  0.00           C
ATOM    722  CG1 ILE    78      69.090  59.781  -6.703  0.00  0.00           C
ATOM    725  CD  ILE    78      69.195  60.647  -5.453  0.00  0.00           C
ATOM    726  C   ILE    78      70.707  56.749  -8.289  0.00  0.00           C
ATOM    727  O   ILE    78      71.556  56.825  -9.189  0.00  0.00           O
ATOM    728  N   LEU    79      70.629  55.618  -7.592  0.00  0.00           N
ATOM    729  CA  LEU    79      71.383  54.409  -7.777  0.00  0.00           C
ATOM    730  CB  LEU    79      70.997  53.329  -6.755  0.00  0.00           C
ATOM    731  CG  LEU    79      71.319  53.681  -5.294  0.00  0.00           C
ATOM    734  CD1 LEU    79      70.777  52.701  -4.233  0.00  0.00           C
ATOM    737  CD2 LEU    79      72.797  53.884  -4.945  0.00  0.00           C
ATOM    738  C   LEU    79      71.227  53.786  -9.134  0.00  0.00           C
ATOM    739  O   LEU    79      72.253  53.361  -9.646  0.00  0.00           O
ATOM    740  N   ARG    80      69.993  53.693  -9.665  0.00  0.00           N
ATOM    741  CA  ARG    80      69.863  53.013 -10.911  0.00  0.00           C
ATOM    742  CB  ARG    80      68.565  52.177 -10.893  0.00  0.00           C
ATOM    743  CG  ARG    80      67.300  53.028 -10.826  0.00  0.00           C
ATOM    744  CD  ARG    80      66.038  52.193 -10.575  0.00  0.00           C
ATOM    745  NE  ARG    80      64.959  53.222 -10.600  0.00  0.00           N
ATOM    746  CZ  ARG    80      63.753  53.109  -9.950  0.00  0.00           C
ATOM    747  NH1 ARG    80      63.322  52.015  -9.288  0.00  0.00           N
ATOM    748  NH2 ARG    80      62.912  54.181  -9.945  0.00  0.00           N
ATOM    749  C   ARG    80      69.987  53.836 -12.151  0.00  0.00           C
ATOM    750  O   ARG    80      69.867  53.332 -13.263  0.00  0.00           O
ATOM    751  N   ASN    81      70.234  55.148 -12.035  0.00  0.00           N
ATOM    752  CA  ASN    81      70.180  56.085 -13.114  0.00  0.00           C
ATOM    753  CB  ASN    81      69.138  57.204 -12.859  0.00  0.00           C
ATOM    754  CG  ASN    81      68.982  58.064 -14.098  0.00  0.00           C
ATOM    755  OD1 ASN    81      69.930  58.771 -14.450  0.00  0.00           O
ATOM    756  ND2 ASN    81      67.751  58.092 -14.688  0.00  0.00           N
ATOM    757  C   ASN    81      71.605  56.494 -13.257  0.00  0.00           C
ATOM    758  O   ASN    81      72.163  57.164 -12.390  0.00  0.00           O
ATOM    759  N   ALA    82      72.191  56.192 -14.417  0.00  0.00           N
ATOM    760  CA  ALA    82      73.569  56.356 -14.752  0.00  0.00           C
ATOM    763  CB  ALA    82      73.747  55.795 -16.171  0.00  0.00           C
ATOM    764  C   ALA    82      74.154  57.726 -14.811  0.00  0.00           C
ATOM    765  O   ALA    82      75.342  57.880 -14.548  0.00  0.00           O
ATOM    766  N   LYS    83      73.419  58.752 -15.279  0.00  0.00           N
ATOM    767  CA  LYS    83      73.824  60.111 -15.101  0.00  0.00           C
ATOM    768  CB  LYS    83      72.932  61.045 -15.935  0.00  0.00           C
ATOM    769  CG  LYS    83      73.037  60.927 -17.455  0.00  0.00           C
ATOM    770  CD  LYS    83      72.170  62.024 -18.063  0.00  0.00           C
ATOM    771  CE  LYS    83      72.005  61.993 -19.579  0.00  0.00           C
ATOM    774  NZ  LYS    83      73.269  62.393 -20.254  0.00  0.00           N
ATOM    775  C   LYS    83      73.778  60.613 -13.693  0.00  0.00           C
ATOM    776  O   LYS    83      74.660  61.362 -13.274  0.00  0.00           O
ATOM    777  N   LEU    84      72.756  60.160 -12.954  0.00  0.00           N
ATOM    778  CA  LEU    84      72.728  60.558 -11.585  0.00  0.00           C
ATOM    779  CB  LEU    84      71.341  60.353 -10.957  0.00  0.00           C
ATOM    780  CG  LEU    84      70.177  60.825 -11.853  0.00  0.00           C
ATOM    783  CD1 LEU    84      68.866  60.625 -11.082  0.00  0.00           C
ATOM    786  CD2 LEU    84      70.401  62.328 -12.105  0.00  0.00           C
ATOM    787  C   LEU    84      73.767  60.007 -10.665  0.00  0.00           C
ATOM    788  O   LEU    84      74.323  60.711  -9.821  0.00  0.00           O
ATOM    789  N   LYS    85      74.047  58.699 -10.682  0.00  0.00           N
ATOM    790  CA  LYS    85      74.949  58.049  -9.775  0.00  0.00           C
ATOM    791  CB  LYS    85      75.025  56.521  -9.938  0.00  0.00           C
ATOM    792  CG  LYS    85      75.825  55.749  -8.887  0.00  0.00           C
ATOM    793  CD  LYS    85      75.841  54.262  -9.225  0.00  0.00           C
ATOM    794  CE  LYS    85      76.678  53.479  -8.222  0.00  0.00           C
ATOM    797  NZ  LYS    85      78.082  53.271  -8.651  0.00  0.00           N
ATOM    798  C   LYS    85      76.329  58.564  -9.551  0.00  0.00           C
ATOM    799  O   LYS    85      76.617  58.759  -8.372  0.00  0.00           O
ATOM    800  N   PRO    86      77.224  58.773 -10.481  0.00  0.00           N
ATOM    801  CD  PRO    86      77.109  58.472 -11.901  0.00  0.00           C
ATOM    802  CA  PRO    86      78.461  59.381 -10.114  0.00  0.00           C
ATOM    803  CB  PRO    86      79.316  59.304 -11.387  0.00  0.00           C
ATOM    804  CG  PRO    86      78.273  59.242 -12.517  0.00  0.00           C
ATOM    805  C   PRO    86      78.355  60.807  -9.656  0.00  0.00           C
ATOM    806  O   PRO    86      79.202  61.246  -8.901  0.00  0.00           O
ATOM    807  N   VAL    87      77.355  61.627  -9.995  0.00  0.00           N
ATOM    808  CA  VAL    87      77.120  62.954  -9.529  0.00  0.00           C
ATOM    809  CB  VAL    87      75.924  63.518 -10.251  0.00  0.00           C
ATOM    812  CG1 VAL    87      75.657  64.949  -9.762  0.00  0.00           C
ATOM    815  CG2 VAL    87      76.152  63.522 -11.775  0.00  0.00           C
ATOM    816  C   VAL    87      76.974  62.942  -8.049  0.00  0.00           C
ATOM    817  O   VAL    87      77.634  63.681  -7.319  0.00  0.00           O
ATOM    818  N   TYR    88      76.180  61.995  -7.522  0.00  0.00           N
ATOM    819  CA  TYR    88      75.697  61.794  -6.187  0.00  0.00           C
ATOM    820  CB  TYR    88      74.727  60.591  -6.128  0.00  0.00           C
ATOM    821  CG  TYR    88      74.109  60.378  -4.790  0.00  0.00           C
ATOM    822  CD1 TYR    88      73.162  61.284  -4.384  0.00  0.00           C
ATOM    823  CE1 TYR    88      72.423  61.001  -3.257  0.00  0.00           C
ATOM    824  CZ  TYR    88      72.621  59.852  -2.539  0.00  0.00           C
ATOM    825  OH  TYR    88      71.818  59.565  -1.408  0.00  0.00           O
ATOM    826  CD2 TYR    88      74.234  59.160  -4.157  0.00  0.00           C
ATOM    827  CE2 TYR    88      73.516  58.913  -3.013  0.00  0.00           C
ATOM    828  C   TYR    88      76.842  61.632  -5.239  0.00  0.00           C
ATOM    829  O   TYR    88      76.919  62.213  -4.156  0.00  0.00           O
ATOM    830  N   ASP    89      77.818  60.863  -5.709  0.00  0.00           N
ATOM    831  CA  ASP    89      79.044  60.604  -5.029  0.00  0.00           C
ATOM    832  CB  ASP    89      79.841  59.502  -5.733  0.00  0.00           C
ATOM    833  CG  ASP    89      80.798  58.849  -4.737  0.00  0.00           C
ATOM    834  OD1 ASP    89      81.999  58.676  -5.065  0.00  0.00           O
ATOM    835  OD2 ASP    89      80.355  58.522  -3.608  0.00  0.00           O
ATOM    836  C   ASP    89      79.876  61.797  -4.672  0.00  0.00           C
ATOM    837  O   ASP    89      80.311  61.925  -3.530  0.00  0.00           O
ATOM    838  N   SER    90      80.084  62.730  -5.614  0.00  0.00           N
ATOM    839  CA  SER    90      80.890  63.912  -5.492  0.00  0.00           C
ATOM    840  CB  SER    90      80.878  64.679  -6.827  0.00  0.00           C
ATOM    841  OG  SER    90      81.833  65.734  -6.702  0.00  0.00           O
ATOM    842  C   SER    90      80.356  64.823  -4.441  0.00  0.00           C
ATOM    843  O   SER    90      81.177  65.149  -3.593  0.00  0.00           O
ATOM    844  N   LEU    91      79.030  65.054  -4.362  0.00  0.00           N
ATOM    845  CA  LEU    91      78.350  65.818  -3.375  0.00  0.00           C
ATOM    846  CB  LEU    91      76.841  65.635  -3.611  0.00  0.00           C
ATOM    847  CG  LEU    91      76.402  66.035  -5.031  0.00  0.00           C
ATOM    850  CD1 LEU    91      74.919  65.666  -5.271  0.00  0.00           C
ATOM    853  CD2 LEU    91      76.692  67.439  -5.597  0.00  0.00           C
ATOM    854  C   LEU    91      78.684  65.515  -1.950  0.00  0.00           C
ATOM    855  O   LEU    91      78.863  64.372  -1.537  0.00  0.00           O
ATOM    856  N   ASP    92      78.598  66.513  -1.048  0.00  0.00           N
ATOM    857  CA  ASP    92      78.585  66.165   0.331  0.00  0.00           C
ATOM    858  CB  ASP    92      79.183  67.306   1.170  0.00  0.00           C
ATOM    859  CG  ASP    92      78.403  68.596   0.941  0.00  0.00           C
ATOM    860  OD1 ASP    92      78.847  69.512   0.200  0.00  0.00           O
ATOM    861  OD2 ASP    92      77.286  68.700   1.520  0.00  0.00           O
ATOM    862  C   ASP    92      77.161  65.925   0.702  0.00  0.00           C
ATOM    863  O   ASP    92      76.294  66.042  -0.160  0.00  0.00           O
ATOM    864  N   ALA    93      76.897  65.546   1.959  0.00  0.00           N
ATOM    865  CA  ALA    93      75.598  65.000   2.200  0.00  0.00           C
ATOM    868  CB  ALA    93      75.591  64.217   3.533  0.00  0.00           C
ATOM    869  C   ALA    93      74.533  66.037   2.234  0.00  0.00           C
ATOM    870  O   ALA    93      73.437  65.574   1.955  0.00  0.00           O
ATOM    871  N   VAL    94      74.777  67.342   2.438  0.00  0.00           N
ATOM    872  CA  VAL    94      73.800  68.388   2.313  0.00  0.00           C
ATOM    873  CB  VAL    94      74.216  69.677   2.960  0.00  0.00           C
ATOM    876  CG1 VAL    94      73.046  70.645   3.054  0.00  0.00           C
ATOM    879  CG2 VAL    94      74.634  69.361   4.404  0.00  0.00           C
ATOM    880  C   VAL    94      73.274  68.442   0.926  0.00  0.00           C
ATOM    881  O   VAL    94      72.112  68.695   0.600  0.00  0.00           O
ATOM    882  N   ARG    95      74.204  68.512  -0.034  0.00  0.00           N
ATOM    883  CA  ARG    95      73.934  68.335  -1.435  0.00  0.00           C
ATOM    884  CB  ARG    95      75.154  68.678  -2.312  0.00  0.00           C
ATOM    885  CG  ARG    95      75.451  70.171  -2.376  0.00  0.00           C
ATOM    886  CD  ARG    95      76.624  70.693  -1.531  0.00  0.00           C
ATOM    887  NE  ARG    95      76.861  72.085  -1.988  0.00  0.00           N
ATOM    888  CZ  ARG    95      77.994  72.734  -1.593  0.00  0.00           C
ATOM    889  NH1 ARG    95      79.013  72.139  -0.909  0.00  0.00           N
ATOM    890  NH2 ARG    95      78.205  74.044  -1.917  0.00  0.00           N
ATOM    891  C   ARG    95      73.362  67.072  -1.928  0.00  0.00           C
ATOM    892  O   ARG    95      72.500  67.138  -2.806  0.00  0.00           O
ATOM    893  N   ARG    96      73.723  65.896  -1.371  0.00  0.00           N
ATOM    894  CA  ARG    96      72.953  64.706  -1.555  0.00  0.00           C
ATOM    895  CB  ARG    96      73.647  63.459  -0.951  0.00  0.00           C
ATOM    896  CG  ARG    96      75.023  63.145  -1.499  0.00  0.00           C
ATOM    897  CD  ARG    96      75.602  61.934  -0.772  0.00  0.00           C
ATOM    898  NE  ARG    96      76.908  61.570  -1.389  0.00  0.00           N
ATOM    899  CZ  ARG    96      77.814  60.746  -0.824  0.00  0.00           C
ATOM    900  NH1 ARG    96      77.619  60.235   0.425  0.00  0.00           N
ATOM    901  NH2 ARG    96      79.064  60.558  -1.366  0.00  0.00           N
ATOM    902  C   ARG    96      71.547  64.703  -1.068  0.00  0.00           C
ATOM    903  O   ARG    96      70.594  64.210  -1.677  0.00  0.00           O
ATOM    904  N   ALA    97      71.146  65.438  -0.008  0.00  0.00           N
ATOM    905  CA  ALA    97      69.812  65.661   0.435  0.00  0.00           C
ATOM    908  CB  ALA    97      69.881  66.418   1.767  0.00  0.00           C
ATOM    909  C   ALA    97      68.969  66.416  -0.526  0.00  0.00           C
ATOM    910  O   ALA    97      67.778  66.160  -0.762  0.00  0.00           O
ATOM    911  N   ALA    98      69.517  67.447  -1.199  0.00  0.00           N
ATOM    912  CA  ALA    98      68.861  68.207  -2.211  0.00  0.00           C
ATOM    915  CB  ALA    98      69.713  69.477  -2.454  0.00  0.00           C
ATOM    916  C   ALA    98      68.647  67.426  -3.458  0.00  0.00           C
ATOM    917  O   ALA    98      67.586  67.470  -4.089  0.00  0.00           O
ATOM    918  N   ALA    99      69.569  66.511  -3.817  0.00  0.00           N
ATOM    919  CA  ALA    99      69.329  65.541  -4.840  0.00  0.00           C
ATOM    922  CB  ALA    99      70.606  64.708  -5.076  0.00  0.00           C
ATOM    923  C   ALA    99      68.166  64.672  -4.521  0.00  0.00           C
ATOM    924  O   ALA    99      67.266  64.521  -5.333  0.00  0.00           O
ATOM    925  N   ILE   100      68.084  64.149  -3.266  0.00  0.00           N
ATOM    926  CA  ILE   100      66.980  63.347  -2.832  0.00  0.00           C
ATOM    927  CB  ILE   100      67.089  62.719  -1.472  0.00  0.00           C
ATOM    930  CG2 ILE   100      65.798  61.985  -1.103  0.00  0.00           C
ATOM    931  CG1 ILE   100      68.261  61.722  -1.483  0.00  0.00           C
ATOM    934  CD  ILE   100      68.860  61.345  -0.131  0.00  0.00           C
ATOM    935  C   ILE   100      65.657  64.032  -2.953  0.00  0.00           C
ATOM    936  O   ILE   100      64.652  63.453  -3.369  0.00  0.00           O
ATOM    937  N   ASN   101      65.635  65.332  -2.651  0.00  0.00           N
ATOM    938  CA  ASN   101      64.512  66.204  -2.775  0.00  0.00           C
ATOM    939  CB  ASN   101      64.821  67.478  -1.945  0.00  0.00           C
ATOM    940  CG  ASN   101      63.663  68.474  -1.947  0.00  0.00           C
ATOM    941  OD1 ASN   101      63.179  69.021  -2.932  0.00  0.00           O
ATOM    942  ND2 ASN   101      63.241  68.855  -0.708  0.00  0.00           N
ATOM    943  C   ASN   101      64.058  66.496  -4.150  0.00  0.00           C
ATOM    944  O   ASN   101      62.889  66.538  -4.541  0.00  0.00           O
ATOM    945  N   MET   102      65.014  66.665  -5.081  0.00  0.00           N
ATOM    946  CA  MET   102      64.877  66.883  -6.485  0.00  0.00           C
ATOM    947  CB  MET   102      66.194  67.402  -7.076  0.00  0.00           C
ATOM    948  CG  MET   102      66.056  67.904  -8.524  0.00  0.00           C
ATOM    949  SD  MET   102      67.522  68.709  -9.247  0.00  0.00           S
ATOM    952  CE  MET   102      66.678  69.133 -10.799  0.00  0.00           C
ATOM    953  C   MET   102      64.420  65.664  -7.204  0.00  0.00           C
ATOM    954  O   MET   102      63.427  65.713  -7.939  0.00  0.00           O
ATOM    955  N   VAL   103      65.018  64.489  -6.937  0.00  0.00           N
ATOM    956  CA  VAL   103      64.564  63.251  -7.471  0.00  0.00           C
ATOM    957  CB  VAL   103      65.670  62.259  -7.228  0.00  0.00           C
ATOM    960  CG1 VAL   103      65.280  60.879  -7.788  0.00  0.00           C
ATOM    963  CG2 VAL   103      66.947  62.716  -7.957  0.00  0.00           C
ATOM    964  C   VAL   103      63.229  62.821  -6.973  0.00  0.00           C
ATOM    965  O   VAL   103      62.456  62.207  -7.711  0.00  0.00           O
ATOM    966  N   PHE   104      62.806  63.065  -5.715  0.00  0.00           N
ATOM    967  CA  PHE   104      61.471  62.955  -5.207  0.00  0.00           C
ATOM    968  CB  PHE   104      61.650  63.386  -3.736  0.00  0.00           C
ATOM    969  CG  PHE   104      60.498  62.968  -2.892  0.00  0.00           C
ATOM    970  CD1 PHE   104      59.473  63.824  -2.578  0.00  0.00           C
ATOM    971  CE1 PHE   104      58.543  63.530  -1.615  0.00  0.00           C
ATOM    972  CZ  PHE   104      58.676  62.308  -0.971  0.00  0.00           C
ATOM    973  CD2 PHE   104      60.582  61.774  -2.232  0.00  0.00           C
ATOM    974  CE2 PHE   104      59.638  61.384  -1.299  0.00  0.00           C
ATOM    975  C   PHE   104      60.429  63.717  -5.956  0.00  0.00           C
ATOM    976  O   PHE   104      59.322  63.220  -6.152  0.00  0.00           O
ATOM    977  N   GLN   105      60.740  64.980  -6.268  0.00  0.00           N
ATOM    978  CA  GLN   105      59.861  65.884  -6.949  0.00  0.00           C
ATOM    979  CB  GLN   105      60.320  67.347  -6.773  0.00  0.00           C
ATOM    980  CG  GLN   105      59.466  68.375  -7.520  0.00  0.00           C
ATOM    981  CD  GLN   105      59.930  69.801  -7.227  0.00  0.00           C
ATOM    982  OE1 GLN   105      61.027  70.027  -6.748  0.00  0.00           O
ATOM    983  NE2 GLN   105      59.158  70.830  -7.692  0.00  0.00           N
ATOM    984  C   GLN   105      59.735  65.536  -8.389  0.00  0.00           C
ATOM    985  O   GLN   105      58.583  65.396  -8.795  0.00  0.00           O
ATOM    986  N   MET   106      60.811  65.423  -9.192  0.00  0.00           N
ATOM    987  CA  MET   106      60.829  65.260 -10.607  0.00  0.00           C
ATOM    988  CB  MET   106      62.056  65.954 -11.232  0.00  0.00           C
ATOM    989  CG  MET   106      61.981  67.465 -10.932  0.00  0.00           C
ATOM    990  SD  MET   106      63.024  68.617 -11.858  0.00  0.00           S
ATOM    993  CE  MET   106      62.040  68.734 -13.383  0.00  0.00           C
ATOM    994  C   MET   106      60.862  63.859 -11.119  0.00  0.00           C
ATOM    995  O   MET   106      60.415  63.665 -12.249  0.00  0.00           O
ATOM    996  N   GLY   107      61.422  62.899 -10.346  0.00  0.00           N
ATOM    997  CA  GLY   107      61.775  61.595 -10.806  0.00  0.00           C
ATOM    998  C   GLY   107      62.993  61.491 -11.647  0.00  0.00           C
ATOM    999  O   GLY   107      63.524  62.395 -12.291  0.00  0.00           O
ATOM   1000  N   GLU   108      63.666  60.329 -11.704  0.00  0.00           N
ATOM   1001  CA  GLU   108      64.976  60.106 -12.234  0.00  0.00           C
ATOM   1002  CB  GLU   108      65.371  58.638 -11.997  0.00  0.00           C
ATOM   1003  CG  GLU   108      64.676  57.662 -12.937  0.00  0.00           C
ATOM   1004  CD  GLU   108      64.687  56.337 -12.174  0.00  0.00           C
ATOM   1005  OE1 GLU   108      63.759  56.185 -11.348  0.00  0.00           O
ATOM   1006  OE2 GLU   108      65.484  55.422 -12.533  0.00  0.00           O
ATOM   1007  C   GLU   108      65.168  60.612 -13.620  0.00  0.00           C
ATOM   1008  O   GLU   108      66.201  61.222 -13.909  0.00  0.00           O
ATOM   1009  N   THR   109      64.282  60.326 -14.590  0.00  0.00           N
ATOM   1010  CA  THR   109      64.424  60.716 -15.953  0.00  0.00           C
ATOM   1011  CB  THR   109      63.536  59.930 -16.880  0.00  0.00           C
ATOM   1012  OG1 THR   109      62.191  59.820 -16.443  0.00  0.00           O
ATOM   1015  CG2 THR   109      64.120  58.512 -16.951  0.00  0.00           C
ATOM   1016  C   THR   109      64.242  62.195 -16.063  0.00  0.00           C
ATOM   1017  O   THR   109      64.717  62.822 -16.994  0.00  0.00           O
ATOM   1018  N   GLY   110      63.520  62.829 -15.116  0.00  0.00           N
ATOM   1019  CA  GLY   110      63.324  64.238 -15.097  0.00  0.00           C
ATOM   1020  C   GLY   110      64.529  65.004 -14.685  0.00  0.00           C
ATOM   1021  O   GLY   110      64.798  66.059 -15.235  0.00  0.00           O
ATOM   1022  N   VAL   111      65.248  64.486 -13.672  0.00  0.00           N
ATOM   1023  CA  VAL   111      66.463  65.081 -13.193  0.00  0.00           C
ATOM   1024  CB  VAL   111      66.836  64.647 -11.810  0.00  0.00           C
ATOM   1027  CG1 VAL   111      68.115  65.338 -11.306  0.00  0.00           C
ATOM   1030  CG2 VAL   111      65.615  64.828 -10.894  0.00  0.00           C
ATOM   1031  C   VAL   111      67.516  64.855 -14.211  0.00  0.00           C
ATOM   1032  O   VAL   111      68.247  65.791 -14.522  0.00  0.00           O
ATOM   1033  N   ALA   112      67.738  63.652 -14.769  0.00  0.00           N
ATOM   1034  CA  ALA   112      68.659  63.343 -15.816  0.00  0.00           C
ATOM   1037  CB  ALA   112      68.636  61.822 -16.058  0.00  0.00           C
ATOM   1038  C   ALA   112      68.563  64.136 -17.068  0.00  0.00           C
ATOM   1039  O   ALA   112      69.357  64.056 -18.006  0.00  0.00           O
ATOM   1040  N   ALA   113      67.507  64.940 -17.258  0.00  0.00           N
ATOM   1041  CA  ALA   113      67.369  65.892 -18.327  0.00  0.00           C
ATOM   1044  CB  ALA   113      65.858  66.137 -18.437  0.00  0.00           C
ATOM   1045  C   ALA   113      68.072  67.184 -18.052  0.00  0.00           C
ATOM   1046  O   ALA   113      68.274  67.937 -18.988  0.00  0.00           O
ATOM   1047  N   PHE   114      68.515  67.409 -16.798  0.00  0.00           N
ATOM   1048  CA  PHE   114      69.394  68.498 -16.477  0.00  0.00           C
ATOM   1049  CB  PHE   114      69.332  68.902 -14.998  0.00  0.00           C
ATOM   1050  CG  PHE   114      68.050  69.593 -14.672  0.00  0.00           C
ATOM   1051  CD1 PHE   114      66.822  68.983 -14.567  0.00  0.00           C
ATOM   1052  CE1 PHE   114      65.676  69.721 -14.397  0.00  0.00           C
ATOM   1053  CZ  PHE   114      65.746  71.090 -14.349  0.00  0.00           C
ATOM   1054  CD2 PHE   114      68.112  70.948 -14.526  0.00  0.00           C
ATOM   1055  CE2 PHE   114      66.979  71.716 -14.421  0.00  0.00           C
ATOM   1056  C   PHE   114      70.804  68.142 -16.758  0.00  0.00           C
ATOM   1057  O   PHE   114      71.621  68.002 -15.844  0.00  0.00           O
ATOM   1058  N   THR   115      71.183  67.929 -18.025  0.00  0.00           N
ATOM   1059  CA  THR   115      72.423  67.384 -18.478  0.00  0.00           C
ATOM   1060  CB  THR   115      72.467  66.725 -19.835  0.00  0.00           C
ATOM   1061  OG1 THR   115      71.856  67.638 -20.731  0.00  0.00           O
ATOM   1064  CG2 THR   115      71.458  65.571 -19.691  0.00  0.00           C
ATOM   1065  C   THR   115      73.483  68.430 -18.564  0.00  0.00           C
ATOM   1066  O   THR   115      74.619  68.032 -18.826  0.00  0.00           O
ATOM   1067  N   ASN   116      73.232  69.737 -18.337  0.00  0.00           N
ATOM   1068  CA  ASN   116      74.298  70.675 -18.162  0.00  0.00           C
ATOM   1069  CB  ASN   116      73.969  72.077 -18.689  0.00  0.00           C
ATOM   1070  CG  ASN   116      73.677  72.088 -20.186  0.00  0.00           C
ATOM   1071  OD1 ASN   116      74.406  71.475 -20.965  0.00  0.00           O
ATOM   1072  ND2 ASN   116      72.699  72.926 -20.624  0.00  0.00           N
ATOM   1073  C   ASN   116      74.754  70.727 -16.748  0.00  0.00           C
ATOM   1074  O   ASN   116      75.949  70.770 -16.460  0.00  0.00           O
ATOM   1075  N   SER   117      73.795  70.828 -15.816  0.00  0.00           N
ATOM   1076  CA  SER   117      73.960  70.875 -14.391  0.00  0.00           C
ATOM   1077  CB  SER   117      72.645  71.119 -13.632  0.00  0.00           C
ATOM   1078  OG  SER   117      72.096  72.372 -14.005  0.00  0.00           O
ATOM   1079  C   SER   117      74.663  69.703 -13.802  0.00  0.00           C
ATOM   1080  O   SER   117      75.344  69.795 -12.789  0.00  0.00           O
ATOM   1081  N   LEU   118      74.346  68.478 -14.262  0.00  0.00           N
ATOM   1082  CA  LEU   118      74.953  67.311 -13.705  0.00  0.00           C
ATOM   1083  CB  LEU   118      74.184  66.098 -14.272  0.00  0.00           C
ATOM   1084  CG  LEU   118      72.803  65.956 -13.631  0.00  0.00           C
ATOM   1087  CD1 LEU   118      71.854  65.099 -14.479  0.00  0.00           C
ATOM   1090  CD2 LEU   118      72.780  65.570 -12.153  0.00  0.00           C
ATOM   1091  C   LEU   118      76.432  67.170 -13.749  0.00  0.00           C
ATOM   1092  O   LEU   118      76.960  66.836 -12.689  0.00  0.00           O
ATOM   1093  N   PRO   119      77.170  67.437 -14.784  0.00  0.00           N
ATOM   1094  CD  PRO   119      76.706  67.254 -16.158  0.00  0.00           C
ATOM   1095  CA  PRO   119      78.605  67.463 -14.679  0.00  0.00           C
ATOM   1096  CB  PRO   119      79.114  67.810 -16.081  0.00  0.00           C
ATOM   1097  CG  PRO   119      77.976  67.375 -17.007  0.00  0.00           C
ATOM   1098  C   PRO   119      79.075  68.592 -13.844  0.00  0.00           C
ATOM   1099  O   PRO   119      80.122  68.373 -13.218  0.00  0.00           O
ATOM   1100  N   MET   120      78.450  69.783 -13.904  0.00  0.00           N
ATOM   1101  CA  MET   120      78.878  70.873 -13.079  0.00  0.00           C
ATOM   1102  CB  MET   120      77.982  72.112 -13.249  0.00  0.00           C
ATOM   1103  CG  MET   120      78.267  72.804 -14.576  0.00  0.00           C
ATOM   1104  SD  MET   120      77.177  74.151 -15.122  0.00  0.00           S
ATOM   1107  CE  MET   120      78.147  74.307 -16.648  0.00  0.00           C
ATOM   1108  C   MET   120      78.833  70.486 -11.640  0.00  0.00           C
ATOM   1109  O   MET   120      79.789  70.696 -10.910  0.00  0.00           O
ATOM   1110  N   LEU   121      77.691  69.956 -11.155  0.00  0.00           N
ATOM   1111  CA  LEU   121      77.610  69.406  -9.835  0.00  0.00           C
ATOM   1112  CB  LEU   121      76.182  68.922  -9.506  0.00  0.00           C
ATOM   1113  CG  LEU   121      75.142  70.043  -9.398  0.00  0.00           C
ATOM   1116  CD1 LEU   121      73.706  69.515  -9.414  0.00  0.00           C
ATOM   1119  CD2 LEU   121      75.335  70.880  -8.137  0.00  0.00           C
ATOM   1120  C   LEU   121      78.618  68.355  -9.513  0.00  0.00           C
ATOM   1121  O   LEU   121      79.286  68.440  -8.482  0.00  0.00           O
ATOM   1122  N   GLN   122      78.810  67.343 -10.385  0.00  0.00           N
ATOM   1123  CA  GLN   122      79.842  66.368 -10.286  0.00  0.00           C
ATOM   1124  CB  GLN   122      79.847  65.340 -11.436  0.00  0.00           C
ATOM   1125  CG  GLN   122      80.697  64.090 -11.211  0.00  0.00           C
ATOM   1126  CD  GLN   122      80.299  63.030 -12.216  0.00  0.00           C
ATOM   1127  OE1 GLN   122      79.145  62.685 -12.472  0.00  0.00           O
ATOM   1128  NE2 GLN   122      81.321  62.377 -12.831  0.00  0.00           N
ATOM   1129  C   GLN   122      81.195  66.939  -9.995  0.00  0.00           C
ATOM   1130  O   GLN   122      82.029  66.420  -9.258  0.00  0.00           O
ATOM   1131  N   GLN   123      81.525  68.058 -10.668  0.00  0.00           N
ATOM   1132  CA  GLN   123      82.817  68.650 -10.521  0.00  0.00           C
ATOM   1133  CB  GLN   123      83.185  69.365 -11.821  0.00  0.00           C
ATOM   1134  CG  GLN   123      84.667  69.712 -12.010  0.00  0.00           C
ATOM   1135  CD  GLN   123      84.983  70.244 -13.413  0.00  0.00           C
ATOM   1136  OE1 GLN   123      84.176  70.203 -14.335  0.00  0.00           O
ATOM   1137  NE2 GLN   123      86.242  70.653 -13.707  0.00  0.00           N
ATOM   1138  C   GLN   123      82.988  69.614  -9.393  0.00  0.00           C
ATOM   1139  O   GLN   123      84.073  70.167  -9.184  0.00  0.00           O
ATOM   1140  N   LYS   124      81.908  69.824  -8.624  0.00  0.00           N
ATOM   1141  CA  LYS   124      81.746  70.691  -7.488  0.00  0.00           C
ATOM   1142  CB  LYS   124      82.748  70.456  -6.342  0.00  0.00           C
ATOM   1143  CG  LYS   124      82.633  69.017  -5.833  0.00  0.00           C
ATOM   1144  CD  LYS   124      83.647  68.761  -4.715  0.00  0.00           C
ATOM   1145  CE  LYS   124      83.440  67.534  -3.802  0.00  0.00           C
ATOM   1148  NZ  LYS   124      83.727  66.331  -4.602  0.00  0.00           N
ATOM   1149  C   LYS   124      81.750  72.117  -7.908  0.00  0.00           C
ATOM   1150  O   LYS   124      82.089  73.032  -7.169  0.00  0.00           O
ATOM   1151  N   ARG   125      81.256  72.382  -9.143  0.00  0.00           N
ATOM   1152  CA  ARG   125      80.972  73.707  -9.565  0.00  0.00           C
ATOM   1153  CB  ARG   125      81.253  73.761 -11.083  0.00  0.00           C
ATOM   1154  CG  ARG   125      82.694  73.439 -11.485  0.00  0.00           C
ATOM   1155  CD  ARG   125      82.948  73.001 -12.928  0.00  0.00           C
ATOM   1156  NE  ARG   125      82.698  74.129 -13.864  0.00  0.00           N
ATOM   1157  CZ  ARG   125      82.975  74.160 -15.204  0.00  0.00           C
ATOM   1158  NH1 ARG   125      83.461  73.058 -15.846  0.00  0.00           N
ATOM   1159  NH2 ARG   125      82.867  75.260 -16.010  0.00  0.00           N
ATOM   1160  C   ARG   125      79.631  74.235  -9.190  0.00  0.00           C
ATOM   1161  O   ARG   125      78.705  74.216  -9.991  0.00  0.00           O
ATOM   1162  N   TRP   126      79.481  74.754  -7.958  0.00  0.00           N
ATOM   1163  CA  TRP   126      78.241  75.087  -7.323  0.00  0.00           C
ATOM   1164  CB  TRP   126      78.496  75.365  -5.836  0.00  0.00           C
ATOM   1165  CG  TRP   126      79.370  74.371  -5.102  0.00  0.00           C
ATOM   1166  CD1 TRP   126      80.531  74.572  -4.414  0.00  0.00           C
ATOM   1167  NE1 TRP   126      80.961  73.415  -3.829  0.00  0.00           N
ATOM   1168  CE2 TRP   126      80.142  72.368  -4.193  0.00  0.00           C
ATOM   1169  CD2 TRP   126      79.181  72.942  -5.033  0.00  0.00           C
ATOM   1170  CE3 TRP   126      78.269  72.091  -5.588  0.00  0.00           C
ATOM   1171  CZ3 TRP   126      78.265  70.773  -5.229  0.00  0.00           C
ATOM   1172  CZ2 TRP   126      80.133  71.080  -3.740  0.00  0.00           C
ATOM   1173  CH2 TRP   126      79.140  70.294  -4.275  0.00  0.00           C
ATOM   1174  C   TRP   126      77.467  76.225  -7.895  0.00  0.00           C
ATOM   1175  O   TRP   126      76.303  76.105  -8.272  0.00  0.00           O
ATOM   1176  N   ASP   127      78.182  77.351  -8.073  0.00  0.00           N
ATOM   1177  CA  ASP   127      77.560  78.491  -8.657  0.00  0.00           C
ATOM   1178  CB  ASP   127      78.507  79.702  -8.684  0.00  0.00           C
ATOM   1179  CG  ASP   127      78.981  80.137  -7.308  0.00  0.00           C
ATOM   1180  OD1 ASP   127      80.131  79.800  -6.909  0.00  0.00           O
ATOM   1181  OD2 ASP   127      78.206  80.862  -6.627  0.00  0.00           O
ATOM   1182  C   ASP   127      77.081  78.333 -10.067  0.00  0.00           C
ATOM   1183  O   ASP   127      75.913  78.647 -10.303  0.00  0.00           O
ATOM   1184  N   GLU   128      77.954  77.778 -10.905  0.00  0.00           N
ATOM   1185  CA  GLU   128      77.696  77.388 -12.260  0.00  0.00           C
ATOM   1186  CB  GLU   128      78.939  76.854 -12.994  0.00  0.00           C
ATOM   1187  CG  GLU   128      79.902  77.947 -13.447  0.00  0.00           C
ATOM   1188  CD  GLU   128      81.305  77.468 -13.776  0.00  0.00           C
ATOM   1189  OE1 GLU   128      81.987  76.814 -12.947  0.00  0.00           O
ATOM   1190  OE2 GLU   128      81.697  77.640 -14.967  0.00  0.00           O
ATOM   1191  C   GLU   128      76.600  76.394 -12.414  0.00  0.00           C
ATOM   1192  O   GLU   128      75.786  76.408 -13.336  0.00  0.00           O
ATOM   1193  N   ALA   129      76.426  75.412 -11.502  0.00  0.00           N
ATOM   1194  CA  ALA   129      75.295  74.550 -11.492  0.00  0.00           C
ATOM   1197  CB  ALA   129      75.495  73.330 -10.581  0.00  0.00           C
ATOM   1198  C   ALA   129      73.984  75.187 -11.145  0.00  0.00           C
ATOM   1199  O   ALA   129      72.981  75.057 -11.820  0.00  0.00           O
ATOM   1200  N   ALA   130      74.083  76.020 -10.090  0.00  0.00           N
ATOM   1201  CA  ALA   130      72.922  76.614  -9.498  0.00  0.00           C
ATOM   1204  CB  ALA   130      73.397  77.428  -8.283  0.00  0.00           C
ATOM   1205  C   ALA   130      72.290  77.679 -10.321  0.00  0.00           C
ATOM   1206  O   ALA   130      71.062  77.714 -10.313  0.00  0.00           O
ATOM   1207  N   VAL   131      73.066  78.460 -11.109  0.00  0.00           N
ATOM   1208  CA  VAL   131      72.505  79.243 -12.154  0.00  0.00           C
ATOM   1209  CB  VAL   131      73.438  80.346 -12.567  0.00  0.00           C
ATOM   1212  CG1 VAL   131      74.616  79.961 -13.485  0.00  0.00           C
ATOM   1215  CG2 VAL   131      72.680  81.421 -13.365  0.00  0.00           C
ATOM   1216  C   VAL   131      71.761  78.556 -13.251  0.00  0.00           C
ATOM   1217  O   VAL   131      70.714  78.935 -13.768  0.00  0.00           O
ATOM   1218  N   ASN   132      72.281  77.379 -13.651  0.00  0.00           N
ATOM   1219  CA  ASN   132      71.671  76.576 -14.658  0.00  0.00           C
ATOM   1220  CB  ASN   132      72.706  75.571 -15.162  0.00  0.00           C
ATOM   1221  CG  ASN   132      73.592  76.231 -16.214  0.00  0.00           C
ATOM   1222  OD1 ASN   132      73.015  76.561 -17.253  0.00  0.00           O
ATOM   1223  ND2 ASN   132      74.906  76.466 -15.945  0.00  0.00           N
ATOM   1224  C   ASN   132      70.491  75.822 -14.197  0.00  0.00           C
ATOM   1225  O   ASN   132      69.697  75.391 -15.044  0.00  0.00           O
ATOM   1226  N   LEU   133      70.286  75.646 -12.874  0.00  0.00           N
ATOM   1227  CA  LEU   133      69.099  75.135 -12.293  0.00  0.00           C
ATOM   1228  CB  LEU   133      69.370  74.501 -10.918  0.00  0.00           C
ATOM   1229  CG  LEU   133      70.149  73.178 -10.967  0.00  0.00           C
ATOM   1232  CD1 LEU   133      70.875  72.903  -9.641  0.00  0.00           C
ATOM   1235  CD2 LEU   133      69.282  71.953 -11.299  0.00  0.00           C
ATOM   1236  C   LEU   133      68.147  76.265 -12.090  0.00  0.00           C
ATOM   1237  O   LEU   133      66.937  76.056 -12.085  0.00  0.00           O
ATOM   1238  N   ALA   134      68.600  77.524 -11.889  0.00  0.00           N
ATOM   1239  CA  ALA   134      67.761  78.684 -11.790  0.00  0.00           C
ATOM   1242  CB  ALA   134      68.700  79.837 -11.385  0.00  0.00           C
ATOM   1243  C   ALA   134      67.040  79.008 -13.060  0.00  0.00           C
ATOM   1244  O   ALA   134      65.833  79.202 -13.188  0.00  0.00           O
ATOM   1245  N   LYS   135      67.789  78.963 -14.170  0.00  0.00           N
ATOM   1246  CA  LYS   135      67.176  78.913 -15.458  0.00  0.00           C
ATOM   1247  CB  LYS   135      68.339  79.127 -16.439  0.00  0.00           C
ATOM   1248  CG  LYS   135      68.868  80.564 -16.315  0.00  0.00           C
ATOM   1249  CD  LYS   135      69.875  80.975 -17.392  0.00  0.00           C
ATOM   1250  CE  LYS   135      71.111  80.067 -17.467  0.00  0.00           C
ATOM   1253  NZ  LYS   135      72.190  80.625 -18.308  0.00  0.00           N
ATOM   1254  C   LYS   135      66.544  77.619 -15.835  0.00  0.00           C
ATOM   1255  O   LYS   135      67.107  76.683 -16.404  0.00  0.00           O
ATOM   1256  N   SER   136      65.233  77.404 -15.627  0.00  0.00           N
ATOM   1257  CA  SER   136      64.617  76.163 -15.994  0.00  0.00           C
ATOM   1258  CB  SER   136      65.006  75.077 -14.972  0.00  0.00           C
ATOM   1259  OG  SER   136      64.666  75.489 -13.664  0.00  0.00           O
ATOM   1260  C   SER   136      63.124  76.260 -16.017  0.00  0.00           C
ATOM   1261  O   SER   136      62.532  77.097 -15.347  0.00  0.00           O
ATOM   1262  N   ARG   137      62.472  75.271 -16.656  0.00  0.00           N
ATOM   1263  CA  ARG   137      61.067  74.992 -16.690  0.00  0.00           C
ATOM   1264  CB  ARG   137      60.697  73.856 -17.653  0.00  0.00           C
ATOM   1265  CG  ARG   137      61.162  74.087 -19.086  0.00  0.00           C
ATOM   1266  CD  ARG   137      60.612  73.053 -20.067  0.00  0.00           C
ATOM   1267  NE  ARG   137      60.760  73.557 -21.455  0.00  0.00           N
ATOM   1268  CZ  ARG   137      60.023  73.325 -22.598  0.00  0.00           C
ATOM   1269  NH1 ARG   137      58.849  72.630 -22.616  0.00  0.00           N
ATOM   1270  NH2 ARG   137      60.426  73.769 -23.819  0.00  0.00           N
ATOM   1271  C   ARG   137      60.583  74.687 -15.311  0.00  0.00           C
ATOM   1272  O   ARG   137      59.477  75.096 -14.914  0.00  0.00           O
ATOM   1273  N   TRP   138      61.454  74.029 -14.527  0.00  0.00           N
ATOM   1274  CA  TRP   138      61.365  73.869 -13.111  0.00  0.00           C
ATOM   1275  CB  TRP   138      62.555  73.008 -12.648  0.00  0.00           C
ATOM   1276  CG  TRP   138      62.484  72.399 -11.263  0.00  0.00           C
ATOM   1277  CD1 TRP   138      61.553  71.595 -10.684  0.00  0.00           C
ATOM   1278  NE1 TRP   138      61.870  71.348  -9.377  0.00  0.00           N
ATOM   1279  CE2 TRP   138      63.186  71.734  -9.203  0.00  0.00           C
ATOM   1280  CD2 TRP   138      63.605  72.379 -10.361  0.00  0.00           C
ATOM   1281  CE3 TRP   138      64.817  73.002 -10.426  0.00  0.00           C
ATOM   1282  CZ3 TRP   138      65.749  72.764  -9.446  0.00  0.00           C
ATOM   1283  CZ2 TRP   138      64.136  71.479  -8.245  0.00  0.00           C
ATOM   1284  CH2 TRP   138      65.413  71.948  -8.393  0.00  0.00           C
ATOM   1285  C   TRP   138      61.194  75.080 -12.259  0.00  0.00           C
ATOM   1286  O   TRP   138      60.240  75.116 -11.477  0.00  0.00           O
ATOM   1287  N   TYR   139      62.115  76.032 -12.424  0.00  0.00           N
ATOM   1288  CA  TYR   139      62.019  77.253 -11.671  0.00  0.00           C
ATOM   1289  CB  TYR   139      63.285  78.066 -11.974  0.00  0.00           C
ATOM   1290  CG  TYR   139      63.402  79.219 -11.023  0.00  0.00           C
ATOM   1291  CD1 TYR   139      64.024  79.019  -9.821  0.00  0.00           C
ATOM   1292  CE1 TYR   139      64.058  79.961  -8.839  0.00  0.00           C
ATOM   1293  CZ  TYR   139      63.347  81.126  -9.033  0.00  0.00           C
ATOM   1294  OH  TYR   139      63.360  82.094  -8.003  0.00  0.00           O
ATOM   1295  CD2 TYR   139      62.767  80.427 -11.244  0.00  0.00           C
ATOM   1296  CE2 TYR   139      62.698  81.347 -10.223  0.00  0.00           C
ATOM   1297  C   TYR   139      60.750  77.998 -11.891  0.00  0.00           C
ATOM   1298  O   TYR   139      60.036  78.426 -10.979  0.00  0.00           O
ATOM   1299  N   ASN   140      60.372  78.175 -13.165  0.00  0.00           N
ATOM   1300  CA  ASN   140      59.199  78.892 -13.558  0.00  0.00           C
ATOM   1301  CB  ASN   140      59.114  78.804 -15.098  0.00  0.00           C
ATOM   1302  CG  ASN   140      59.990  79.911 -15.647  0.00  0.00           C
ATOM   1303  OD1 ASN   140      60.718  80.660 -15.009  0.00  0.00           O
ATOM   1304  ND2 ASN   140      59.956  80.016 -17.011  0.00  0.00           N
ATOM   1305  C   ASN   140      57.921  78.329 -13.038  0.00  0.00           C
ATOM   1306  O   ASN   140      57.058  79.085 -12.593  0.00  0.00           O
ATOM   1307  N   GLN   141      57.780  76.994 -12.991  0.00  0.00           N
ATOM   1308  CA  GLN   141      56.699  76.229 -12.463  0.00  0.00           C
ATOM   1309  CB  GLN   141      56.698  74.749 -12.851  0.00  0.00           C
ATOM   1310  CG  GLN   141      55.341  74.041 -12.738  0.00  0.00           C
ATOM   1311  CD  GLN   141      54.402  74.284 -13.906  0.00  0.00           C
ATOM   1312  OE1 GLN   141      54.537  73.624 -14.940  0.00  0.00           O
ATOM   1313  NE2 GLN   141      53.456  75.246 -13.731  0.00  0.00           N
ATOM   1314  C   GLN   141      56.591  76.354 -10.976  0.00  0.00           C
ATOM   1315  O   GLN   141      55.532  76.576 -10.396  0.00  0.00           O
ATOM   1316  N   THR   142      57.659  76.101 -10.188  0.00  0.00           N
ATOM   1317  CA  THR   142      57.598  75.916  -8.767  0.00  0.00           C
ATOM   1318  CB  THR   142      57.860  74.510  -8.312  0.00  0.00           C
ATOM   1319  OG1 THR   142      58.872  73.904  -9.095  0.00  0.00           O
ATOM   1322  CG2 THR   142      56.519  73.771  -8.431  0.00  0.00           C
ATOM   1323  C   THR   142      58.693  76.739  -8.186  0.00  0.00           C
ATOM   1324  O   THR   142      59.702  76.248  -7.693  0.00  0.00           O
ATOM   1325  N   PRO   143      58.495  78.018  -8.104  0.00  0.00           N
ATOM   1326  CD  PRO   143      57.385  78.816  -8.604  0.00  0.00           C
ATOM   1327  CA  PRO   143      59.648  78.849  -7.893  0.00  0.00           C
ATOM   1328  CB  PRO   143      59.204  80.260  -8.278  0.00  0.00           C
ATOM   1329  CG  PRO   143      57.680  80.285  -8.266  0.00  0.00           C
ATOM   1330  C   PRO   143      60.340  78.877  -6.574  0.00  0.00           C
ATOM   1331  O   PRO   143      61.564  78.938  -6.391  0.00  0.00           O
ATOM   1332  N   ASN   144      59.538  78.779  -5.500  0.00  0.00           N
ATOM   1333  CA  ASN   144      59.972  78.937  -4.140  0.00  0.00           C
ATOM   1334  CB  ASN   144      58.924  79.427  -3.141  0.00  0.00           C
ATOM   1335  CG  ASN   144      58.385  80.770  -3.621  0.00  0.00           C
ATOM   1336  OD1 ASN   144      59.046  81.801  -3.754  0.00  0.00           O
ATOM   1337  ND2 ASN   144      57.094  80.770  -4.034  0.00  0.00           N
ATOM   1338  C   ASN   144      60.596  77.657  -3.696  0.00  0.00           C
ATOM   1339  O   ASN   144      61.679  77.661  -3.123  0.00  0.00           O
ATOM   1340  N   ARG   145      59.993  76.509  -4.063  0.00  0.00           N
ATOM   1341  CA  ARG   145      60.595  75.214  -3.969  0.00  0.00           C
ATOM   1342  CB  ARG   145      59.629  74.123  -4.472  0.00  0.00           C
ATOM   1343  CG  ARG   145      60.181  72.702  -4.428  0.00  0.00           C
ATOM   1344  CD  ARG   145      60.501  72.105  -3.049  0.00  0.00           C
ATOM   1345  NE  ARG   145      60.876  70.672  -3.152  0.00  0.00           N
ATOM   1346  CZ  ARG   145      59.971  69.645  -3.093  0.00  0.00           C
ATOM   1347  NH1 ARG   145      58.635  69.793  -2.864  0.00  0.00           N
ATOM   1348  NH2 ARG   145      60.371  68.353  -3.146  0.00  0.00           N
ATOM   1349  C   ARG   145      61.842  75.057  -4.770  0.00  0.00           C
ATOM   1350  O   ARG   145      62.867  74.655  -4.214  0.00  0.00           O
ATOM   1351  N   ALA   146      61.907  75.385  -6.075  0.00  0.00           N
ATOM   1352  CA  ALA   146      63.108  75.301  -6.834  0.00  0.00           C
ATOM   1355  CB  ALA   146      62.849  75.736  -8.285  0.00  0.00           C
ATOM   1356  C   ALA   146      64.175  76.150  -6.228  0.00  0.00           C
ATOM   1357  O   ALA   146      65.263  75.640  -5.929  0.00  0.00           O
ATOM   1358  N   LYS   147      63.912  77.384  -5.778  0.00  0.00           N
ATOM   1359  CA  LYS   147      64.836  78.182  -5.022  0.00  0.00           C
ATOM   1360  CB  LYS   147      64.193  79.527  -4.649  0.00  0.00           C
ATOM   1361  CG  LYS   147      65.206  80.592  -4.208  0.00  0.00           C
ATOM   1362  CD  LYS   147      64.620  81.927  -3.741  0.00  0.00           C
ATOM   1363  CE  LYS   147      63.821  82.666  -4.815  0.00  0.00           C
ATOM   1366  NZ  LYS   147      63.528  84.069  -4.424  0.00  0.00           N
ATOM   1367  C   LYS   147      65.406  77.654  -3.739  0.00  0.00           C
ATOM   1368  O   LYS   147      66.584  77.853  -3.419  0.00  0.00           O
ATOM   1369  N   ARG   148      64.618  76.952  -2.916  0.00  0.00           N
ATOM   1370  CA  ARG   148      65.189  76.343  -1.767  0.00  0.00           C
ATOM   1371  CB  ARG   148      64.006  75.846  -0.930  0.00  0.00           C
ATOM   1372  CG  ARG   148      63.297  76.981  -0.179  0.00  0.00           C
ATOM   1373  CD  ARG   148      62.360  76.499   0.925  0.00  0.00           C
ATOM   1374  NE  ARG   148      61.098  75.931   0.331  0.00  0.00           N
ATOM   1375  CZ  ARG   148      59.931  76.557   0.062  0.00  0.00           C
ATOM   1376  NH1 ARG   148      59.721  77.895   0.256  0.00  0.00           N
ATOM   1377  NH2 ARG   148      58.864  75.841  -0.400  0.00  0.00           N
ATOM   1378  C   ARG   148      66.111  75.189  -1.955  0.00  0.00           C
ATOM   1379  O   ARG   148      67.082  74.933  -1.241  0.00  0.00           O
ATOM   1380  N   VAL   149      65.792  74.335  -2.948  0.00  0.00           N
ATOM   1381  CA  VAL   149      66.655  73.249  -3.300  0.00  0.00           C
ATOM   1382  CB  VAL   149      65.858  72.339  -4.183  0.00  0.00           C
ATOM   1385  CG1 VAL   149      66.609  71.191  -4.887  0.00  0.00           C
ATOM   1388  CG2 VAL   149      64.744  71.749  -3.317  0.00  0.00           C
ATOM   1389  C   VAL   149      67.937  73.609  -3.949  0.00  0.00           C
ATOM   1390  O   VAL   149      68.997  72.993  -3.769  0.00  0.00           O
ATOM   1391  N   ILE   150      67.837  74.608  -4.835  0.00  0.00           N
ATOM   1392  CA  ILE   150      68.903  75.206  -5.577  0.00  0.00           C
ATOM   1393  CB  ILE   150      68.415  76.096  -6.677  0.00  0.00           C
ATOM   1396  CG2 ILE   150      69.576  76.840  -7.352  0.00  0.00           C
ATOM   1397  CG1 ILE   150      67.564  75.349  -7.718  0.00  0.00           C
ATOM   1400  CD  ILE   150      66.709  76.346  -8.506  0.00  0.00           C
ATOM   1401  C   ILE   150      69.877  75.880  -4.674  0.00  0.00           C
ATOM   1402  O   ILE   150      71.082  75.738  -4.884  0.00  0.00           O
ATOM   1403  N   THR   151      69.378  76.516  -3.603  0.00  0.00           N
ATOM   1404  CA  THR   151      70.242  77.144  -2.634  0.00  0.00           C
ATOM   1405  CB  THR   151      69.483  78.091  -1.745  0.00  0.00           C
ATOM   1406  OG1 THR   151      68.911  79.087  -2.581  0.00  0.00           O
ATOM   1409  CG2 THR   151      70.397  78.735  -0.694  0.00  0.00           C
ATOM   1410  C   THR   151      70.877  76.167  -1.717  0.00  0.00           C
ATOM   1411  O   THR   151      72.036  76.253  -1.311  0.00  0.00           O
ATOM   1412  N   THR   152      70.167  75.062  -1.417  0.00  0.00           N
ATOM   1413  CA  THR   152      70.823  74.040  -0.664  0.00  0.00           C
ATOM   1414  CB  THR   152      69.816  72.992  -0.311  0.00  0.00           C
ATOM   1415  OG1 THR   152      68.674  73.497   0.374  0.00  0.00           O
ATOM   1418  CG2 THR   152      70.352  71.893   0.619  0.00  0.00           C
ATOM   1419  C   THR   152      71.919  73.419  -1.457  0.00  0.00           C
ATOM   1420  O   THR   152      72.965  73.139  -0.867  0.00  0.00           O
ATOM   1421  N   PHE   153      71.775  73.158  -2.767  0.00  0.00           N
ATOM   1422  CA  PHE   153      72.818  72.788  -3.670  0.00  0.00           C
ATOM   1423  CB  PHE   153      72.278  72.638  -5.103  0.00  0.00           C
ATOM   1424  CG  PHE   153      71.988  71.189  -5.349  0.00  0.00           C
ATOM   1425  CD1 PHE   153      73.034  70.305  -5.457  0.00  0.00           C
ATOM   1426  CE1 PHE   153      72.793  68.999  -5.791  0.00  0.00           C
ATOM   1427  CZ  PHE   153      71.503  68.542  -5.941  0.00  0.00           C
ATOM   1428  CD2 PHE   153      70.701  70.771  -5.562  0.00  0.00           C
ATOM   1429  CE2 PHE   153      70.478  69.451  -5.889  0.00  0.00           C
ATOM   1430  C   PHE   153      73.945  73.753  -3.702  0.00  0.00           C
ATOM   1431  O   PHE   153      75.086  73.367  -3.483  0.00  0.00           O
ATOM   1432  N   ARG   154      73.686  75.066  -3.886  0.00  0.00           N
ATOM   1433  CA  ARG   154      74.707  76.059  -3.992  0.00  0.00           C
ATOM   1434  CB  ARG   154      74.051  77.338  -4.545  0.00  0.00           C
ATOM   1435  CG  ARG   154      75.054  78.389  -4.992  0.00  0.00           C
ATOM   1436  CD  ARG   154      74.316  79.659  -5.441  0.00  0.00           C
ATOM   1437  NE  ARG   154      75.341  80.481  -6.112  0.00  0.00           N
ATOM   1438  CZ  ARG   154      75.073  81.659  -6.748  0.00  0.00           C
ATOM   1439  NH1 ARG   154      73.813  82.211  -6.823  0.00  0.00           N
ATOM   1440  NH2 ARG   154      76.102  82.362  -7.307  0.00  0.00           N
ATOM   1441  C   ARG   154      75.466  76.308  -2.723  0.00  0.00           C
ATOM   1442  O   ARG   154      76.688  76.144  -2.792  0.00  0.00           O
ATOM   1443  N   THR   155      74.824  76.537  -1.568  0.00  0.00           N
ATOM   1444  CA  THR   155      75.545  76.785  -0.355  0.00  0.00           C
ATOM   1445  CB  THR   155      74.765  77.672   0.564  0.00  0.00           C
ATOM   1446  OG1 THR   155      73.546  77.198   1.120  0.00  0.00           O
ATOM   1449  CG2 THR   155      74.444  78.992  -0.151  0.00  0.00           C
ATOM   1450  C   THR   155      75.952  75.601   0.462  0.00  0.00           C
ATOM   1451  O   THR   155      76.961  75.657   1.170  0.00  0.00           O
ATOM   1452  N   GLY   156      75.240  74.478   0.316  0.00  0.00           N
ATOM   1453  CA  GLY   156      75.481  73.277   1.043  0.00  0.00           C
ATOM   1454  C   GLY   156      75.238  73.325   2.514  0.00  0.00           C
ATOM   1455  O   GLY   156      75.903  72.646   3.299  0.00  0.00           O
ATOM   1456  N   THR   157      74.326  74.212   2.931  0.00  0.00           N
ATOM   1457  CA  THR   157      73.929  74.393   4.287  0.00  0.00           C
ATOM   1458  CB  THR   157      74.343  75.668   4.979  0.00  0.00           C
ATOM   1459  OG1 THR   157      73.618  76.804   4.550  0.00  0.00           O
ATOM   1462  CG2 THR   157      75.861  75.831   4.886  0.00  0.00           C
ATOM   1463  C   THR   157      72.463  74.176   4.430  0.00  0.00           C
ATOM   1464  O   THR   157      71.780  73.955   3.433  0.00  0.00           O
ATOM   1465  N   TRP   158      71.848  74.195   5.630  0.00  0.00           N
ATOM   1466  CA  TRP   158      70.494  73.840   5.902  0.00  0.00           C
ATOM   1467  CB  TRP   158      70.470  72.816   7.059  0.00  0.00           C
ATOM   1468  CG  TRP   158      70.874  71.407   6.686  0.00  0.00           C
ATOM   1469  CD1 TRP   158      72.032  70.772   7.020  0.00  0.00           C
ATOM   1470  NE1 TRP   158      71.995  69.437   6.675  0.00  0.00           N
ATOM   1471  CE2 TRP   158      70.771  69.208   6.087  0.00  0.00           C
ATOM   1472  CD2 TRP   158      70.074  70.422   6.019  0.00  0.00           C
ATOM   1473  CE3 TRP   158      68.805  70.493   5.500  0.00  0.00           C
ATOM   1474  CZ3 TRP   158      68.259  69.268   5.178  0.00  0.00           C
ATOM   1475  CZ2 TRP   158      70.191  68.005   5.783  0.00  0.00           C
ATOM   1476  CH2 TRP   158      68.892  68.060   5.323  0.00  0.00           C
ATOM   1477  C   TRP   158      69.682  75.021   6.310  0.00  0.00           C
ATOM   1478  O   TRP   158      68.577  74.928   6.843  0.00  0.00           O
ATOM   1479  N   ASP   159      70.296  76.198   6.103  0.00  0.00           N
ATOM   1480  CA  ASP   159      69.873  77.488   6.548  0.00  0.00           C
ATOM   1481  CB  ASP   159      70.895  78.595   6.217  0.00  0.00           C
ATOM   1482  CG  ASP   159      72.133  78.370   7.068  0.00  0.00           C
ATOM   1483  OD1 ASP   159      72.038  78.211   8.314  0.00  0.00           O
ATOM   1484  OD2 ASP   159      73.211  78.439   6.420  0.00  0.00           O
ATOM   1485  C   ASP   159      68.555  77.960   6.048  0.00  0.00           C
ATOM   1486  O   ASP   159      67.712  78.470   6.792  0.00  0.00           O
ATOM   1487  N   ALA   160      68.390  77.697   4.746  0.00  0.00           N
ATOM   1488  CA  ALA   160      67.168  78.089   4.109  0.00  0.00           C
ATOM   1491  CB  ALA   160      67.451  78.019   2.613  0.00  0.00           C
ATOM   1492  C   ALA   160      65.956  77.341   4.551  0.00  0.00           C
ATOM   1493  O   ALA   160      64.868  77.928   4.628  0.00  0.00           O
ATOM   1494  N   TYR   161      66.120  76.033   4.779  0.00  0.00           N
ATOM   1495  CA  TYR   161      65.174  75.221   5.476  0.00  0.00           C
ATOM   1496  CB  TYR   161      65.363  73.699   5.258  0.00  0.00           C
ATOM   1497  CG  TYR   161      64.740  73.427   3.933  0.00  0.00           C
ATOM   1498  CD1 TYR   161      65.587  73.378   2.855  0.00  0.00           C
ATOM   1499  CE1 TYR   161      65.095  73.115   1.597  0.00  0.00           C
ATOM   1500  CZ  TYR   161      63.753  72.831   1.439  0.00  0.00           C
ATOM   1501  OH  TYR   161      63.305  72.672   0.110  0.00  0.00           O
ATOM   1502  CD2 TYR   161      63.396  73.211   3.776  0.00  0.00           C
ATOM   1503  CE2 TYR   161      62.900  72.935   2.516  0.00  0.00           C
ATOM   1504  C   TYR   161      64.940  75.628   6.887  0.00  0.00           C
ATOM   1505  O   TYR   161      63.828  75.872   7.346  0.00  0.00           O
ATOM   1506  N   LYS   162      66.005  75.791   7.700  0.00  0.00           N
ATOM   1507  CA  LYS   162      65.926  76.135   9.080  0.00  0.00           C
ATOM   1508  CB  LYS   162      67.239  76.295   9.865  0.00  0.00           C
ATOM   1509  CG  LYS   162      67.095  76.133  11.386  0.00  0.00           C
ATOM   1510  CD  LYS   162      68.394  76.539  12.074  0.00  0.00           C
ATOM   1511  CE  LYS   162      68.846  75.618  13.200  0.00  0.00           C
ATOM   1514  NZ  LYS   162      70.117  76.198  13.713  0.00  0.00           N
ATOM   1515  C   LYS   162      65.089  77.339   9.353  0.00  0.00           C
ATOM   1516  O   LYS   162      64.263  77.428  10.253  0.00  0.00           O
ATOM   1517  N   ASN   163      65.353  78.345   8.491  0.00  0.00           N
ATOM   1518  CA  ASN   163      64.716  79.628   8.569  0.00  0.00           C
ATOM   1519  CB  ASN   163      65.667  80.823   8.326  0.00  0.00           C
ATOM   1520  CG  ASN   163      66.749  80.810   9.391  0.00  0.00           C
ATOM   1521  OD1 ASN   163      66.473  81.204  10.520  0.00  0.00           O
ATOM   1522  ND2 ASN   163      67.972  80.345   9.027  0.00  0.00           N
ATOM   1523  C   ASN   163      63.565  79.905   7.656  0.00  0.00           C
ATOM   1524  O   ASN   163      63.384  81.016   7.171  0.00  0.00           O
ATOM   1525  N   LEU   164      62.731  78.894   7.329  0.00  0.00           N
ATOM   1526  CA  LEU   164      61.443  78.973   6.713  0.00  0.00           C
ATOM   1527  CB  LEU   164      60.924  77.660   6.075  0.00  0.00           C
ATOM   1528  CG  LEU   164      60.130  77.833   4.764  0.00  0.00           C
ATOM   1531  CD1 LEU   164      60.146  76.519   3.952  0.00  0.00           C
ATOM   1534  CD2 LEU   164      58.707  78.347   4.977  0.00  0.00           C
ATOM   1535  C   LEU   164      60.418  79.647   7.604  0.00  0.00           C
ATOM   1536  OT1 LEU   164      60.053  79.062   8.664  0.00  0.00           O
ATOM   1537  OT2 LEU   164      59.879  80.713   7.211  0.00  0.00           O
ENDMDL
MODEL        4
ATOM      3  N   MET     1      73.287  64.470   7.020  0.00  0.00           N
ATOM      4  CA  MET     1      71.949  65.014   7.332  0.00  0.00           C
ATOM      5  CB  MET     1      71.693  66.382   6.685  0.00  0.00           C
ATOM      6  CG  MET     1      71.610  66.402   5.161  0.00  0.00           C
ATOM      7  SD  MET     1      71.165  68.020   4.473  0.00  0.00           S
ATOM     10  CE  MET     1      69.645  68.322   5.409  0.00  0.00           C
ATOM     11  C   MET     1      70.764  64.137   7.129  0.00  0.00           C
ATOM     12  O   MET     1      70.766  63.339   6.181  0.00  0.00           O
ATOM     13  N   ASN     2      69.761  64.225   8.016  0.00  0.00           N
ATOM     14  CA  ASN     2      68.586  63.413   8.005  0.00  0.00           C
ATOM     15  CB  ASN     2      67.929  63.456   9.398  0.00  0.00           C
ATOM     16  CG  ASN     2      67.152  62.164   9.587  0.00  0.00           C
ATOM     17  OD1 ASN     2      66.167  61.942   8.888  0.00  0.00           O
ATOM     18  ND2 ASN     2      67.518  61.295  10.563  0.00  0.00           N
ATOM     19  C   ASN     2      67.716  63.790   6.847  0.00  0.00           C
ATOM     20  O   ASN     2      67.062  64.828   6.845  0.00  0.00           O
ATOM     21  N   ILE     3      67.670  62.873   5.874  0.00  0.00           N
ATOM     22  CA  ILE     3      66.874  62.954   4.677  0.00  0.00           C
ATOM     23  CB  ILE     3      67.342  61.942   3.676  0.00  0.00           C
ATOM     26  CG2 ILE     3      66.706  60.536   3.647  0.00  0.00           C
ATOM     27  CG1 ILE     3      67.296  62.462   2.223  0.00  0.00           C
ATOM     30  CD  ILE     3      68.556  63.286   1.928  0.00  0.00           C
ATOM     31  C   ILE     3      65.390  62.966   4.824  0.00  0.00           C
ATOM     32  O   ILE     3      64.742  63.777   4.181  0.00  0.00           O
ATOM     33  N   PHE     4      64.891  62.147   5.781  0.00  0.00           N
ATOM     34  CA  PHE     4      63.513  62.060   6.167  0.00  0.00           C
ATOM     35  CB  PHE     4      63.164  60.901   7.106  0.00  0.00           C
ATOM     36  CG  PHE     4      63.871  59.649   6.710  0.00  0.00           C
ATOM     37  CD1 PHE     4      64.998  59.149   7.307  0.00  0.00           C
ATOM     38  CE1 PHE     4      65.587  57.997   6.861  0.00  0.00           C
ATOM     39  CZ  PHE     4      65.141  57.328   5.744  0.00  0.00           C
ATOM     40  CD2 PHE     4      63.362  58.956   5.633  0.00  0.00           C
ATOM     41  CE2 PHE     4      63.987  57.821   5.170  0.00  0.00           C
ATOM     42  C   PHE     4      63.001  63.361   6.687  0.00  0.00           C
ATOM     43  O   PHE     4      61.865  63.706   6.368  0.00  0.00           O
ATOM     44  N   GLU     5      63.773  64.104   7.498  0.00  0.00           N
ATOM     45  CA  GLU     5      63.290  65.333   8.060  0.00  0.00           C
ATOM     46  CB  GLU     5      64.342  65.820   9.065  0.00  0.00           C
ATOM     47  CG  GLU     5      63.946  66.982   9.978  0.00  0.00           C
ATOM     48  CD  GLU     5      65.012  67.142  11.049  0.00  0.00           C
ATOM     49  OE1 GLU     5      64.837  68.035  11.919  0.00  0.00           O
ATOM     50  OE2 GLU     5      65.972  66.342  11.021  0.00  0.00           O
ATOM     51  C   GLU     5      63.067  66.386   7.035  0.00  0.00           C
ATOM     52  O   GLU     5      62.024  67.030   6.933  0.00  0.00           O
ATOM     53  N   MET     6      64.090  66.540   6.177  0.00  0.00           N
ATOM     54  CA  MET     6      64.173  67.468   5.088  0.00  0.00           C
ATOM     55  CB  MET     6      65.520  67.207   4.404  0.00  0.00           C
ATOM     56  CG  MET     6      66.055  68.334   3.499  0.00  0.00           C
ATOM     57  SD  MET     6      67.477  67.852   2.486  0.00  0.00           S
ATOM     60  CE  MET     6      66.555  66.614   1.528  0.00  0.00           C
ATOM     61  C   MET     6      63.098  67.370   4.053  0.00  0.00           C
ATOM     62  O   MET     6      62.428  68.357   3.807  0.00  0.00           O
ATOM     63  N   LEU     7      62.878  66.135   3.557  0.00  0.00           N
ATOM     64  CA  LEU     7      61.882  65.907   2.563  0.00  0.00           C
ATOM     65  CB  LEU     7      62.064  64.542   1.877  0.00  0.00           C
ATOM     66  CG  LEU     7      63.301  64.438   0.968  0.00  0.00           C
ATOM     69  CD1 LEU     7      63.606  62.990   0.542  0.00  0.00           C
ATOM     72  CD2 LEU     7      63.126  65.253  -0.323  0.00  0.00           C
ATOM     73  C   LEU     7      60.498  66.147   3.080  0.00  0.00           C
ATOM     74  O   LEU     7      59.540  66.647   2.511  0.00  0.00           O
ATOM     75  N   ARG     8      60.292  65.699   4.329  0.00  0.00           N
ATOM     76  CA  ARG     8      59.054  65.719   5.044  0.00  0.00           C
ATOM     77  CB  ARG     8      59.032  64.713   6.205  0.00  0.00           C
ATOM     78  CG  ARG     8      57.645  64.560   6.840  0.00  0.00           C
ATOM     79  CD  ARG     8      57.739  63.407   7.832  0.00  0.00           C
ATOM     80  NE  ARG     8      56.483  63.350   8.639  0.00  0.00           N
ATOM     81  CZ  ARG     8      55.979  62.270   9.286  0.00  0.00           C
ATOM     82  NH1 ARG     8      56.716  61.116   9.313  0.00  0.00           N
ATOM     83  NH2 ARG     8      54.871  62.351  10.065  0.00  0.00           N
ATOM     84  C   ARG     8      58.545  67.100   5.338  0.00  0.00           C
ATOM     85  O   ARG     8      57.352  67.350   5.214  0.00  0.00           O
ATOM     86  N   ILE     9      59.388  68.048   5.807  0.00  0.00           N
ATOM     87  CA  ILE     9      58.979  69.396   6.003  0.00  0.00           C
ATOM     88  CB  ILE     9      59.718  70.159   7.047  0.00  0.00           C
ATOM     91  CG2 ILE     9      59.388  69.377   8.331  0.00  0.00           C
ATOM     92  CG1 ILE     9      61.216  70.319   6.758  0.00  0.00           C
ATOM     95  CD  ILE     9      62.005  70.885   7.934  0.00  0.00           C
ATOM     96  C   ILE     9      58.751  70.108   4.701  0.00  0.00           C
ATOM     97  O   ILE     9      57.861  70.945   4.555  0.00  0.00           O
ATOM     98  N   ASP    10      59.536  69.836   3.648  0.00  0.00           N
ATOM     99  CA  ASP    10      59.412  70.453   2.371  0.00  0.00           C
ATOM    100  CB  ASP    10      60.634  70.043   1.524  0.00  0.00           C
ATOM    101  CG  ASP    10      60.880  70.873   0.283  0.00  0.00           C
ATOM    102  OD1 ASP    10      61.046  70.317  -0.853  0.00  0.00           O
ATOM    103  OD2 ASP    10      61.051  72.111   0.401  0.00  0.00           O
ATOM    104  C   ASP    10      58.116  70.138   1.698  0.00  0.00           C
ATOM    105  O   ASP    10      57.458  70.991   1.095  0.00  0.00           O
ATOM    106  N   GLU    11      57.666  68.872   1.761  0.00  0.00           N
ATOM    107  CA  GLU    11      56.453  68.452   1.147  0.00  0.00           C
ATOM    108  CB  GLU    11      56.511  66.976   0.708  0.00  0.00           C
ATOM    109  CG  GLU    11      55.404  66.357  -0.155  0.00  0.00           C
ATOM    110  CD  GLU    11      55.299  66.980  -1.533  0.00  0.00           C
ATOM    111  OE1 GLU    11      54.693  68.084  -1.664  0.00  0.00           O
ATOM    112  OE2 GLU    11      56.007  66.423  -2.417  0.00  0.00           O
ATOM    113  C   GLU    11      55.259  68.808   1.966  0.00  0.00           C
ATOM    114  O   GLU    11      54.314  69.362   1.393  0.00  0.00           O
ATOM    115  N   GLY    12      55.284  68.606   3.305  0.00  0.00           N
ATOM    116  CA  GLY    12      54.168  68.731   4.191  0.00  0.00           C
ATOM    117  C   GLY    12      53.280  67.544   4.193  0.00  0.00           C
ATOM    118  O   GLY    12      53.297  66.761   3.232  0.00  0.00           O
ATOM    119  N   LEU    13      52.420  67.428   5.216  0.00  0.00           N
ATOM    120  CA  LEU    13      51.441  66.403   5.376  0.00  0.00           C
ATOM    121  CB  LEU    13      51.656  65.922   6.823  0.00  0.00           C
ATOM    122  CG  LEU    13      50.621  64.918   7.370  0.00  0.00           C
ATOM    125  CD1 LEU    13      50.758  63.509   6.768  0.00  0.00           C
ATOM    128  CD2 LEU    13      50.807  64.781   8.882  0.00  0.00           C
ATOM    129  C   LEU    13      50.047  66.779   5.013  0.00  0.00           C
ATOM    130  O   LEU    13      49.478  67.760   5.482  0.00  0.00           O
ATOM    131  N   ARG    14      49.360  65.972   4.187  0.00  0.00           N
ATOM    132  CA  ARG    14      47.963  66.034   3.877  0.00  0.00           C
ATOM    133  CB  ARG    14      47.769  66.183   2.357  0.00  0.00           C
ATOM    134  CG  ARG    14      48.205  67.516   1.758  0.00  0.00           C
ATOM    135  CD  ARG    14      47.431  68.761   2.209  0.00  0.00           C
ATOM    136  NE  ARG    14      48.042  69.846   1.400  0.00  0.00           N
ATOM    137  CZ  ARG    14      47.599  71.135   1.302  0.00  0.00           C
ATOM    138  NH1 ARG    14      46.447  71.511   1.933  0.00  0.00           N
ATOM    139  NH2 ARG    14      48.177  72.056   0.482  0.00  0.00           N
ATOM    140  C   ARG    14      47.306  64.734   4.195  0.00  0.00           C
ATOM    141  O   ARG    14      47.718  63.694   3.686  0.00  0.00           O
ATOM    142  N   LEU    15      46.251  64.749   5.036  0.00  0.00           N
ATOM    143  CA  LEU    15      45.596  63.616   5.625  0.00  0.00           C
ATOM    144  CB  LEU    15      45.396  63.772   7.137  0.00  0.00           C
ATOM    145  CG  LEU    15      46.702  63.638   7.950  0.00  0.00           C
ATOM    148  CD1 LEU    15      46.494  64.145   9.383  0.00  0.00           C
ATOM    151  CD2 LEU    15      47.306  62.228   7.943  0.00  0.00           C
ATOM    152  C   LEU    15      44.451  63.150   4.803  0.00  0.00           C
ATOM    153  O   LEU    15      43.644  62.271   5.106  0.00  0.00           O
ATOM    154  N   LYS    16      44.318  63.870   3.681  0.00  0.00           N
ATOM    155  CA  LYS    16      43.264  63.635   2.744  0.00  0.00           C
ATOM    156  CB  LYS    16      42.196  64.712   3.000  0.00  0.00           C
ATOM    157  CG  LYS    16      41.513  64.427   4.339  0.00  0.00           C
ATOM    158  CD  LYS    16      40.241  65.258   4.555  0.00  0.00           C
ATOM    159  CE  LYS    16      39.497  64.932   5.844  0.00  0.00           C
ATOM    162  NZ  LYS    16      38.164  65.576   5.851  0.00  0.00           N
ATOM    163  C   LYS    16      43.837  63.787   1.380  0.00  0.00           C
ATOM    164  O   LYS    16      44.904  64.368   1.189  0.00  0.00           O
ATOM    165  N   ILE    17      43.106  63.224   0.403  0.00  0.00           N
ATOM    166  CA  ILE    17      43.316  63.310  -1.008  0.00  0.00           C
ATOM    167  CB  ILE    17      42.448  62.313  -1.691  0.00  0.00           C
ATOM    170  CG2 ILE    17      40.960  62.691  -1.639  0.00  0.00           C
ATOM    171  CG1 ILE    17      42.834  61.923  -3.149  0.00  0.00           C
ATOM    174  CD  ILE    17      42.307  60.589  -3.674  0.00  0.00           C
ATOM    175  C   ILE    17      43.287  64.688  -1.577  0.00  0.00           C
ATOM    176  O   ILE    17      42.292  65.384  -1.436  0.00  0.00           O
ATOM    177  N   TYR    18      44.388  65.083  -2.239  0.00  0.00           N
ATOM    178  CA  TYR    18      44.621  66.414  -2.745  0.00  0.00           C
ATOM    179  CB  TYR    18      45.836  66.989  -2.013  0.00  0.00           C
ATOM    180  CG  TYR    18      45.828  68.487  -2.048  0.00  0.00           C
ATOM    181  CD1 TYR    18      45.042  69.256  -1.236  0.00  0.00           C
ATOM    182  CE1 TYR    18      45.039  70.639  -1.226  0.00  0.00           C
ATOM    183  CZ  TYR    18      45.885  71.246  -2.108  0.00  0.00           C
ATOM    184  OH  TYR    18      45.742  72.645  -2.263  0.00  0.00           O
ATOM    185  CD2 TYR    18      46.705  69.136  -2.888  0.00  0.00           C
ATOM    186  CE2 TYR    18      46.638  70.503  -2.987  0.00  0.00           C
ATOM    187  C   TYR    18      44.723  66.451  -4.222  0.00  0.00           C
ATOM    188  O   TYR    18      45.095  65.499  -4.913  0.00  0.00           O
ATOM    189  N   LYS    19      44.375  67.606  -4.825  0.00  0.00           N
ATOM    190  CA  LYS    19      44.573  67.742  -6.226  0.00  0.00           C
ATOM    191  CB  LYS    19      43.352  68.255  -7.007  0.00  0.00           C
ATOM    192  CG  LYS    19      43.527  68.043  -8.510  0.00  0.00           C
ATOM    193  CD  LYS    19      42.317  68.618  -9.249  0.00  0.00           C
ATOM    194  CE  LYS    19      42.547  68.863 -10.751  0.00  0.00           C
ATOM    197  NZ  LYS    19      41.265  69.278 -11.362  0.00  0.00           N
ATOM    198  C   LYS    19      45.636  68.782  -6.314  0.00  0.00           C
ATOM    199  O   LYS    19      45.595  69.915  -5.824  0.00  0.00           O
ATOM    200  N   ASP    20      46.700  68.386  -7.042  0.00  0.00           N
ATOM    201  CA  ASP    20      47.802  69.189  -7.442  0.00  0.00           C
ATOM    202  CB  ASP    20      49.083  68.330  -7.544  0.00  0.00           C
ATOM    203  CG  ASP    20      50.182  69.060  -6.793  0.00  0.00           C
ATOM    204  OD1 ASP    20      50.700  70.086  -7.311  0.00  0.00           O
ATOM    205  OD2 ASP    20      50.654  68.611  -5.704  0.00  0.00           O
ATOM    206  C   ASP    20      47.596  70.147  -8.574  0.00  0.00           C
ATOM    207  O   ASP    20      46.546  70.243  -9.193  0.00  0.00           O
ATOM    208  N   THR    21      48.659  70.966  -8.723  0.00  0.00           N
ATOM    209  CA  THR    21      48.727  72.186  -9.467  0.00  0.00           C
ATOM    210  CB  THR    21      50.101  72.778  -9.449  0.00  0.00           C
ATOM    211  OG1 THR    21      50.487  73.110  -8.118  0.00  0.00           O
ATOM    214  CG2 THR    21      50.206  74.096 -10.243  0.00  0.00           C
ATOM    215  C   THR    21      48.409  71.990 -10.914  0.00  0.00           C
ATOM    216  O   THR    21      47.570  72.682 -11.483  0.00  0.00           O
ATOM    217  N   GLU    22      48.991  70.949 -11.547  0.00  0.00           N
ATOM    218  CA  GLU    22      48.720  70.532 -12.889  0.00  0.00           C
ATOM    219  CB  GLU    22      49.950  70.341 -13.781  0.00  0.00           C
ATOM    220  CG  GLU    22      50.871  71.561 -13.787  0.00  0.00           C
ATOM    221  CD  GLU    22      51.962  71.428 -14.843  0.00  0.00           C
ATOM    222  OE1 GLU    22      51.759  71.987 -15.954  0.00  0.00           O
ATOM    223  OE2 GLU    22      53.083  70.896 -14.601  0.00  0.00           O
ATOM    224  C   GLU    22      47.821  69.344 -12.923  0.00  0.00           C
ATOM    225  O   GLU    22      47.905  68.480 -13.801  0.00  0.00           O
ATOM    226  N   GLY    23      46.935  69.282 -11.914  0.00  0.00           N
ATOM    227  CA  GLY    23      45.792  68.410 -11.932  0.00  0.00           C
ATOM    228  C   GLY    23      45.973  67.066 -11.310  0.00  0.00           C
ATOM    229  O   GLY    23      44.980  66.347 -11.254  0.00  0.00           O
ATOM    230  N   TYR    24      47.204  66.627 -10.968  0.00  0.00           N
ATOM    231  CA  TYR    24      47.470  65.306 -10.499  0.00  0.00           C
ATOM    232  CB  TYR    24      48.940  65.047 -10.136  0.00  0.00           C
ATOM    233  CG  TYR    24      49.767  65.439 -11.308  0.00  0.00           C
ATOM    234  CD1 TYR    24      49.891  64.661 -12.431  0.00  0.00           C
ATOM    235  CE1 TYR    24      50.623  65.069 -13.519  0.00  0.00           C
ATOM    236  CZ  TYR    24      51.314  66.259 -13.448  0.00  0.00           C
ATOM    237  OH  TYR    24      52.210  66.673 -14.454  0.00  0.00           O
ATOM    238  CD2 TYR    24      50.479  66.630 -11.274  0.00  0.00           C
ATOM    239  CE2 TYR    24      51.245  67.062 -12.334  0.00  0.00           C
ATOM    240  C   TYR    24      46.827  65.002  -9.197  0.00  0.00           C
ATOM    241  O   TYR    24      46.622  65.894  -8.367  0.00  0.00           O
ATOM    242  N   TYR    25      46.569  63.733  -8.853  0.00  0.00           N
ATOM    243  CA  TYR    25      46.006  63.378  -7.584  0.00  0.00           C
ATOM    244  CB  TYR    25      44.866  62.386  -7.773  0.00  0.00           C
ATOM    245  CG  TYR    25      43.751  62.996  -8.551  0.00  0.00           C
ATOM    246  CD1 TYR    25      43.132  64.088  -8.002  0.00  0.00           C
ATOM    247  CE1 TYR    25      42.038  64.682  -8.595  0.00  0.00           C
ATOM    248  CZ  TYR    25      41.581  64.220  -9.799  0.00  0.00           C
ATOM    249  OH  TYR    25      40.525  64.861 -10.487  0.00  0.00           O
ATOM    250  CD2 TYR    25      43.205  62.485  -9.698  0.00  0.00           C
ATOM    251  CE2 TYR    25      42.141  63.078 -10.326  0.00  0.00           C
ATOM    252  C   TYR    25      46.992  62.761  -6.641  0.00  0.00           C
ATOM    253  O   TYR    25      47.648  61.781  -6.977  0.00  0.00           O
ATOM    254  N   THR    26      47.173  63.287  -5.412  0.00  0.00           N
ATOM    255  CA  THR    26      48.216  62.939  -4.498  0.00  0.00           C
ATOM    256  CB  THR    26      49.413  63.800  -4.747  0.00  0.00           C
ATOM    257  OG1 THR    26      50.536  63.480  -3.931  0.00  0.00           O
ATOM    260  CG2 THR    26      49.092  65.280  -4.447  0.00  0.00           C
ATOM    261  C   THR    26      47.661  63.056  -3.130  0.00  0.00           C
ATOM    262  O   THR    26      46.599  63.646  -2.909  0.00  0.00           O
ATOM    263  N   ILE    27      48.268  62.370  -2.142  0.00  0.00           N
ATOM    264  CA  ILE    27      47.864  62.206  -0.787  0.00  0.00           C
ATOM    265  CB  ILE    27      46.958  61.023  -0.681  0.00  0.00           C
ATOM    268  CG2 ILE    27      47.717  59.716  -0.937  0.00  0.00           C
ATOM    269  CG1 ILE    27      46.174  60.928   0.627  0.00  0.00           C
ATOM    272  CD  ILE    27      45.024  59.921   0.732  0.00  0.00           C
ATOM    273  C   ILE    27      49.073  62.105   0.082  0.00  0.00           C
ATOM    274  O   ILE    27      50.152  61.730  -0.366  0.00  0.00           O
ATOM    275  N   GLY    28      48.905  62.290   1.407  0.00  0.00           N
ATOM    276  CA  GLY    28      49.953  62.058   2.355  0.00  0.00           C
ATOM    277  C   GLY    28      51.076  63.030   2.340  0.00  0.00           C
ATOM    278  O   GLY    28      50.897  64.246   2.405  0.00  0.00           O
ATOM    279  N   ILE    29      52.318  62.533   2.229  0.00  0.00           N
ATOM    280  CA  ILE    29      53.571  63.223   2.207  0.00  0.00           C
ATOM    281  CB  ILE    29      54.486  62.689   3.260  0.00  0.00           C
ATOM    284  CG2 ILE    29      55.705  63.610   3.496  0.00  0.00           C
ATOM    285  CG1 ILE    29      53.754  62.555   4.605  0.00  0.00           C
ATOM    288  CD  ILE    29      54.635  61.967   5.698  0.00  0.00           C
ATOM    289  C   ILE    29      54.019  63.159   0.780  0.00  0.00           C
ATOM    290  O   ILE    29      55.047  62.641   0.354  0.00  0.00           O
ATOM    291  N   GLY    30      53.143  63.696  -0.079  0.00  0.00           N
ATOM    292  CA  GLY    30      53.240  63.749  -1.499  0.00  0.00           C
ATOM    293  C   GLY    30      53.372  62.424  -2.188  0.00  0.00           C
ATOM    294  O   GLY    30      54.307  62.268  -2.984  0.00  0.00           O
ATOM    295  N   HIS    31      52.494  61.464  -1.863  0.00  0.00           N
ATOM    296  CA  HIS    31      52.559  60.173  -2.454  0.00  0.00           C
ATOM    297  CB  HIS    31      52.185  58.989  -1.540  0.00  0.00           C
ATOM    298  ND1 HIS    31      53.883  57.175  -2.159  0.00  0.00           N
ATOM    299  CG  HIS    31      52.598  57.639  -2.047  0.00  0.00           C
ATOM    300  CE1 HIS    31      53.779  55.974  -2.807  0.00  0.00           C
ATOM    301  NE2 HIS    31      52.548  55.710  -3.190  0.00  0.00           N
ATOM    302  CD2 HIS    31      51.798  56.731  -2.664  0.00  0.00           C
ATOM    303  C   HIS    31      51.535  60.207  -3.546  0.00  0.00           C
ATOM    304  O   HIS    31      50.327  60.247  -3.344  0.00  0.00           O
ATOM    305  N   LEU    32      52.013  60.264  -4.802  0.00  0.00           N
ATOM    306  CA  LEU    32      51.266  60.415  -6.019  0.00  0.00           C
ATOM    307  CB  LEU    32      52.258  60.823  -7.107  0.00  0.00           C
ATOM    308  CG  LEU    32      51.734  61.185  -8.504  0.00  0.00           C
ATOM    311  CD1 LEU    32      50.989  62.524  -8.407  0.00  0.00           C
ATOM    314  CD2 LEU    32      52.819  61.326  -9.584  0.00  0.00           C
ATOM    315  C   LEU    32      50.513  59.196  -6.428  0.00  0.00           C
ATOM    316  O   LEU    32      51.029  58.124  -6.754  0.00  0.00           O
ATOM    317  N   LEU    33      49.162  59.219  -6.423  0.00  0.00           N
ATOM    318  CA  LEU    33      48.262  58.137  -6.664  0.00  0.00           C
ATOM    319  CB  LEU    33      46.923  58.585  -6.024  0.00  0.00           C
ATOM    320  CG  LEU    33      46.961  58.801  -4.502  0.00  0.00           C
ATOM    323  CD1 LEU    33      45.620  59.453  -4.129  0.00  0.00           C
ATOM    326  CD2 LEU    33      47.109  57.456  -3.761  0.00  0.00           C
ATOM    327  C   LEU    33      48.113  57.901  -8.127  0.00  0.00           C
ATOM    328  O   LEU    33      48.240  56.746  -8.555  0.00  0.00           O
ATOM    329  N   THR    34      47.890  58.958  -8.925  0.00  0.00           N
ATOM    330  CA  THR    34      47.684  58.766 -10.327  0.00  0.00           C
ATOM    331  CB  THR    34      46.457  58.023 -10.775  0.00  0.00           C
ATOM    332  OG1 THR    34      46.443  57.743 -12.167  0.00  0.00           O
ATOM    335  CG2 THR    34      45.232  58.921 -10.495  0.00  0.00           C
ATOM    336  C   THR    34      47.819  60.085 -11.004  0.00  0.00           C
ATOM    337  O   THR    34      47.805  61.127 -10.359  0.00  0.00           O
ATOM    338  N   LYS    35      47.906  60.149 -12.349  0.00  0.00           N
ATOM    339  CA  LYS    35      47.920  61.253 -13.249  0.00  0.00           C
ATOM    340  CB  LYS    35      49.173  61.296 -14.125  0.00  0.00           C
ATOM    341  CG  LYS    35      50.405  61.077 -13.239  0.00  0.00           C
ATOM    342  CD  LYS    35      51.691  61.337 -14.024  0.00  0.00           C
ATOM    343  CE  LYS    35      52.376  60.186 -14.776  0.00  0.00           C
ATOM    346  NZ  LYS    35      52.891  59.185 -13.825  0.00  0.00           N
ATOM    347  C   LYS    35      46.762  61.224 -14.203  0.00  0.00           C
ATOM    348  O   LYS    35      46.659  62.027 -15.122  0.00  0.00           O
ATOM    349  N   SER    36      45.748  60.408 -13.856  0.00  0.00           N
ATOM    350  CA  SER    36      44.455  60.509 -14.459  0.00  0.00           C
ATOM    351  CB  SER    36      43.612  59.305 -13.986  0.00  0.00           C
ATOM    352  OG  SER    36      42.550  59.043 -14.900  0.00  0.00           O
ATOM    353  C   SER    36      43.674  61.717 -14.063  0.00  0.00           C
ATOM    354  O   SER    36      43.851  62.246 -12.965  0.00  0.00           O
ATOM    355  N   PRO    37      42.789  62.227 -14.857  0.00  0.00           N
ATOM    356  CD  PRO    37      42.810  62.032 -16.291  0.00  0.00           C
ATOM    357  CA  PRO    37      41.844  63.220 -14.417  0.00  0.00           C
ATOM    358  CB  PRO    37      41.455  63.849 -15.745  0.00  0.00           C
ATOM    359  CG  PRO    37      41.510  62.702 -16.773  0.00  0.00           C
ATOM    360  C   PRO    37      40.721  62.612 -13.658  0.00  0.00           C
ATOM    361  O   PRO    37      40.018  63.303 -12.929  0.00  0.00           O
ATOM    362  N   SER    38      40.588  61.271 -13.771  0.00  0.00           N
ATOM    363  CA  SER    38      39.617  60.618 -12.969  0.00  0.00           C
ATOM    364  CB  SER    38      39.328  59.183 -13.465  0.00  0.00           C
ATOM    365  OG  SER    38      38.244  58.695 -12.683  0.00  0.00           O
ATOM    366  C   SER    38      40.039  60.585 -11.545  0.00  0.00           C
ATOM    367  O   SER    38      41.137  60.132 -11.213  0.00  0.00           O
ATOM    368  N   LEU    39      39.086  60.876 -10.632  0.00  0.00           N
ATOM    369  CA  LEU    39      39.132  60.766  -9.207  0.00  0.00           C
ATOM    370  CB  LEU    39      38.242  61.829  -8.550  0.00  0.00           C
ATOM    371  CG  LEU    39      38.524  62.039  -7.045  0.00  0.00           C
ATOM    374  CD1 LEU    39      39.922  62.493  -6.573  0.00  0.00           C
ATOM    377  CD2 LEU    39      37.397  62.880  -6.452  0.00  0.00           C
ATOM    378  C   LEU    39      38.788  59.361  -8.871  0.00  0.00           C
ATOM    379  O   LEU    39      39.323  58.832  -7.905  0.00  0.00           O
ATOM    380  N   ASN    40      37.870  58.683  -9.600  0.00  0.00           N
ATOM    381  CA  ASN    40      37.663  57.283  -9.417  0.00  0.00           C
ATOM    382  CB  ASN    40      36.554  56.621 -10.239  0.00  0.00           C
ATOM    383  CG  ASN    40      35.214  57.217  -9.805  0.00  0.00           C
ATOM    384  OD1 ASN    40      35.015  58.418  -9.966  0.00  0.00           O
ATOM    385  ND2 ASN    40      34.277  56.319  -9.373  0.00  0.00           N
ATOM    386  C   ASN    40      38.905  56.482  -9.633  0.00  0.00           C
ATOM    387  O   ASN    40      39.214  55.603  -8.827  0.00  0.00           O
ATOM    388  N   ALA    41      39.717  56.782 -10.652  0.00  0.00           N
ATOM    389  CA  ALA    41      41.022  56.198 -10.737  0.00  0.00           C
ATOM    392  CB  ALA    41      41.653  56.670 -12.051  0.00  0.00           C
ATOM    393  C   ALA    41      41.997  56.437  -9.628  0.00  0.00           C
ATOM    394  O   ALA    41      42.729  55.536  -9.222  0.00  0.00           O
ATOM    395  N   ALA    42      41.905  57.640  -9.058  0.00  0.00           N
ATOM    396  CA  ALA    42      42.626  58.095  -7.909  0.00  0.00           C
ATOM    399  CB  ALA    42      42.423  59.610  -7.802  0.00  0.00           C
ATOM    400  C   ALA    42      42.337  57.354  -6.656  0.00  0.00           C
ATOM    401  O   ALA    42      43.291  56.951  -5.986  0.00  0.00           O
ATOM    402  N   LYS    43      41.067  57.032  -6.345  0.00  0.00           N
ATOM    403  CA  LYS    43      40.759  56.271  -5.178  0.00  0.00           C
ATOM    404  CB  LYS    43      39.318  56.443  -4.685  0.00  0.00           C
ATOM    405  CG  LYS    43      39.054  57.919  -4.401  0.00  0.00           C
ATOM    406  CD  LYS    43      37.578  58.044  -4.050  0.00  0.00           C
ATOM    407  CE  LYS    43      37.166  59.500  -3.793  0.00  0.00           C
ATOM    410  NZ  LYS    43      35.711  59.644  -3.591  0.00  0.00           N
ATOM    411  C   LYS    43      41.029  54.812  -5.369  0.00  0.00           C
ATOM    412  O   LYS    43      41.327  54.023  -4.476  0.00  0.00           O
ATOM    413  N   SER    44      40.807  54.375  -6.628  0.00  0.00           N
ATOM    414  CA  SER    44      41.170  53.066  -7.063  0.00  0.00           C
ATOM    415  CB  SER    44      40.904  52.853  -8.552  0.00  0.00           C
ATOM    416  OG  SER    44      40.934  51.481  -8.918  0.00  0.00           O
ATOM    417  C   SER    44      42.578  52.633  -6.797  0.00  0.00           C
ATOM    418  O   SER    44      42.764  51.523  -6.315  0.00  0.00           O
ATOM    419  N   GLU    45      43.519  53.505  -7.171  0.00  0.00           N
ATOM    420  CA  GLU    45      44.908  53.445  -6.831  0.00  0.00           C
ATOM    421  CB  GLU    45      45.646  54.684  -7.336  0.00  0.00           C
ATOM    422  CG  GLU    45      45.766  54.527  -8.860  0.00  0.00           C
ATOM    423  CD  GLU    45      46.812  53.525  -9.328  0.00  0.00           C
ATOM    424  OE1 GLU    45      47.709  53.812 -10.164  0.00  0.00           O
ATOM    425  OE2 GLU    45      46.752  52.358  -8.867  0.00  0.00           O
ATOM    426  C   GLU    45      45.140  53.434  -5.359  0.00  0.00           C
ATOM    427  O   GLU    45      45.862  52.636  -4.756  0.00  0.00           O
ATOM    428  N   LEU    46      44.509  54.387  -4.635  0.00  0.00           N
ATOM    429  CA  LEU    46      44.601  54.424  -3.211  0.00  0.00           C
ATOM    430  CB  LEU    46      43.753  55.646  -2.799  0.00  0.00           C
ATOM    431  CG  LEU    46      43.732  55.911  -1.281  0.00  0.00           C
ATOM    434  CD1 LEU    46      45.146  56.133  -0.706  0.00  0.00           C
ATOM    437  CD2 LEU    46      42.795  57.110  -1.073  0.00  0.00           C
ATOM    438  C   LEU    46      44.175  53.214  -2.448  0.00  0.00           C
ATOM    439  O   LEU    46      44.911  52.828  -1.556  0.00  0.00           O
ATOM    440  N   ASP    47      43.095  52.510  -2.821  0.00  0.00           N
ATOM    441  CA  ASP    47      42.535  51.261  -2.365  0.00  0.00           C
ATOM    442  CB  ASP    47      41.326  51.041  -3.267  0.00  0.00           C
ATOM    443  CG  ASP    47      40.430  49.881  -2.894  0.00  0.00           C
ATOM    444  OD1 ASP    47      39.748  49.825  -1.836  0.00  0.00           O
ATOM    445  OD2 ASP    47      40.428  48.931  -3.735  0.00  0.00           O
ATOM    446  C   ASP    47      43.556  50.171  -2.379  0.00  0.00           C
ATOM    447  O   ASP    47      43.811  49.481  -1.397  0.00  0.00           O
ATOM    448  N   LYS    48      44.376  50.066  -3.431  0.00  0.00           N
ATOM    449  CA  LYS    48      45.446  49.133  -3.603  0.00  0.00           C
ATOM    450  CB  LYS    48      45.928  49.182  -5.065  0.00  0.00           C
ATOM    451  CG  LYS    48      44.812  48.832  -6.051  0.00  0.00           C
ATOM    452  CD  LYS    48      45.275  49.013  -7.503  0.00  0.00           C
ATOM    453  CE  LYS    48      44.314  48.567  -8.611  0.00  0.00           C
ATOM    456  NZ  LYS    48      43.054  49.357  -8.554  0.00  0.00           N
ATOM    457  C   LYS    48      46.651  49.508  -2.821  0.00  0.00           C
ATOM    458  O   LYS    48      47.402  48.677  -2.326  0.00  0.00           O
ATOM    459  N   ALA    49      46.885  50.822  -2.665  0.00  0.00           N
ATOM    460  CA  ALA    49      48.117  51.271  -2.081  0.00  0.00           C
ATOM    463  CB  ALA    49      48.287  52.752  -2.456  0.00  0.00           C
ATOM    464  C   ALA    49      48.314  51.083  -0.612  0.00  0.00           C
ATOM    465  O   ALA    49      49.314  50.543  -0.160  0.00  0.00           O
ATOM    466  N   ILE    50      47.355  51.506   0.228  0.00  0.00           N
ATOM    467  CA  ILE    50      47.376  51.242   1.646  0.00  0.00           C
ATOM    468  CB  ILE    50      46.668  52.318   2.402  0.00  0.00           C
ATOM    471  CG2 ILE    50      47.476  53.611   2.137  0.00  0.00           C
ATOM    472  CG1 ILE    50      45.170  52.449   2.126  0.00  0.00           C
ATOM    475  CD  ILE    50      44.382  53.428   3.005  0.00  0.00           C
ATOM    476  C   ILE    50      46.842  49.917   2.078  0.00  0.00           C
ATOM    477  O   ILE    50      46.971  49.555   3.253  0.00  0.00           O
ATOM    478  N   GLY    51      46.290  49.123   1.144  0.00  0.00           N
ATOM    479  CA  GLY    51      45.858  47.764   1.208  0.00  0.00           C
ATOM    480  C   GLY    51      44.564  47.586   1.917  0.00  0.00           C
ATOM    481  O   GLY    51      44.298  46.545   2.536  0.00  0.00           O
ATOM    482  N   ARG    52      43.705  48.620   2.016  0.00  0.00           N
ATOM    483  CA  ARG    52      42.451  48.633   2.714  0.00  0.00           C
ATOM    484  CB  ARG    52      42.577  48.847   4.217  0.00  0.00           C
ATOM    485  CG  ARG    52      42.735  50.308   4.628  0.00  0.00           C
ATOM    486  CD  ARG    52      42.927  50.479   6.150  0.00  0.00           C
ATOM    487  NE  ARG    52      43.200  51.922   6.332  0.00  0.00           N
ATOM    488  CZ  ARG    52      42.290  52.916   6.535  0.00  0.00           C
ATOM    489  NH1 ARG    52      40.930  52.799   6.445  0.00  0.00           N
ATOM    490  NH2 ARG    52      42.775  54.145   6.901  0.00  0.00           N
ATOM    491  C   ARG    52      41.655  49.727   2.073  0.00  0.00           C
ATOM    492  O   ARG    52      42.253  50.560   1.396  0.00  0.00           O
ATOM    493  N   ASN    53      40.315  49.783   2.155  0.00  0.00           N
ATOM    494  CA  ASN    53      39.400  50.667   1.509  0.00  0.00           C
ATOM    495  CB  ASN    53      38.027  50.021   1.261  0.00  0.00           C
ATOM    496  CG  ASN    53      37.363  49.545   2.543  0.00  0.00           C
ATOM    497  OD1 ASN    53      37.824  48.501   3.015  0.00  0.00           O
ATOM    498  ND2 ASN    53      36.417  50.250   3.216  0.00  0.00           N
ATOM    499  C   ASN    53      39.280  51.964   2.226  0.00  0.00           C
ATOM    500  O   ASN    53      39.117  51.912   3.434  0.00  0.00           O
ATOM    501  N   THR    54      39.276  53.113   1.505  0.00  0.00           N
ATOM    502  CA  THR    54      39.062  54.404   2.075  0.00  0.00           C
ATOM    503  CB  THR    54      40.272  55.111   2.616  0.00  0.00           C
ATOM    504  OG1 THR    54      40.055  56.476   2.979  0.00  0.00           O
ATOM    507  CG2 THR    54      41.450  55.067   1.630  0.00  0.00           C
ATOM    508  C   THR    54      38.487  55.251   0.990  0.00  0.00           C
ATOM    509  O   THR    54      38.706  55.030  -0.191  0.00  0.00           O
ATOM    510  N   ASN    55      37.653  56.245   1.365  0.00  0.00           N
ATOM    511  CA  ASN    55      37.156  57.245   0.462  0.00  0.00           C
ATOM    512  CB  ASN    55      35.693  57.563   0.827  0.00  0.00           C
ATOM    513  CG  ASN    55      34.872  58.181  -0.294  0.00  0.00           C
ATOM    514  OD1 ASN    55      35.108  58.047  -1.489  0.00  0.00           O
ATOM    515  ND2 ASN    55      33.796  58.852   0.171  0.00  0.00           N
ATOM    516  C   ASN    55      38.050  58.402   0.174  0.00  0.00           C
ATOM    517  O   ASN    55      37.616  59.329  -0.515  0.00  0.00           O
ATOM    518  N   GLY    56      39.294  58.309   0.657  0.00  0.00           N
ATOM    519  CA  GLY    56      40.196  59.397   0.481  0.00  0.00           C
ATOM    520  C   GLY    56      41.026  59.882   1.616  0.00  0.00           C
ATOM    521  O   GLY    56      41.847  60.798   1.488  0.00  0.00           O
ATOM    522  N   VAL    57      40.860  59.303   2.819  0.00  0.00           N
ATOM    523  CA  VAL    57      41.285  59.854   4.070  0.00  0.00           C
ATOM    524  CB  VAL    57      40.169  60.092   5.041  0.00  0.00           C
ATOM    527  CG1 VAL    57      40.579  60.570   6.450  0.00  0.00           C
ATOM    530  CG2 VAL    57      39.089  61.010   4.432  0.00  0.00           C
ATOM    531  C   VAL    57      42.225  58.812   4.573  0.00  0.00           C
ATOM    532  O   VAL    57      41.879  57.629   4.571  0.00  0.00           O
ATOM    533  N   ILE    58      43.393  59.186   5.118  0.00  0.00           N
ATOM    534  CA  ILE    58      44.399  58.249   5.507  0.00  0.00           C
ATOM    535  CB  ILE    58      45.489  57.756   4.600  0.00  0.00           C
ATOM    538  CG2 ILE    58      44.835  56.867   3.535  0.00  0.00           C
ATOM    539  CG1 ILE    58      46.321  58.885   3.974  0.00  0.00           C
ATOM    542  CD  ILE    58      47.596  58.491   3.233  0.00  0.00           C
ATOM    543  C   ILE    58      44.997  58.724   6.798  0.00  0.00           C
ATOM    544  O   ILE    58      45.068  59.906   7.119  0.00  0.00           O
ATOM    545  N   THR    59      45.495  57.784   7.631  0.00  0.00           N
ATOM    546  CA  THR    59      46.089  57.983   8.910  0.00  0.00           C
ATOM    547  CB  THR    59      46.022  56.848   9.883  0.00  0.00           C
ATOM    548  OG1 THR    59      46.712  55.717   9.376  0.00  0.00           O
ATOM    551  CG2 THR    59      44.572  56.373  10.079  0.00  0.00           C
ATOM    552  C   THR    59      47.494  58.496   8.841  0.00  0.00           C
ATOM    553  O   THR    59      48.110  58.425   7.783  0.00  0.00           O
ATOM    554  N   LYS    60      48.081  59.076   9.889  0.00  0.00           N
ATOM    555  CA  LYS    60      49.374  59.677   9.897  0.00  0.00           C
ATOM    556  CB  LYS    60      49.697  60.586  11.109  0.00  0.00           C
ATOM    557  CG  LYS    60      51.059  61.275  10.989  0.00  0.00           C
ATOM    558  CD  LYS    60      51.363  62.214  12.160  0.00  0.00           C
ATOM    559  CE  LYS    60      51.425  61.669  13.589  0.00  0.00           C
ATOM    562  NZ  LYS    60      52.584  60.773  13.807  0.00  0.00           N
ATOM    563  C   LYS    60      50.434  58.653   9.675  0.00  0.00           C
ATOM    564  O   LYS    60      51.395  58.876   8.937  0.00  0.00           O
ATOM    565  N   ASP    61      50.218  57.461  10.246  0.00  0.00           N
ATOM    566  CA  ASP    61      50.943  56.231  10.086  0.00  0.00           C
ATOM    567  CB  ASP    61      50.413  55.151  11.049  0.00  0.00           C
ATOM    568  CG  ASP    61      51.376  53.985  11.158  0.00  0.00           C
ATOM    569  OD1 ASP    61      50.991  52.837  10.778  0.00  0.00           O
ATOM    570  OD2 ASP    61      52.466  54.190  11.743  0.00  0.00           O
ATOM    571  C   ASP    61      50.996  55.658   8.719  0.00  0.00           C
ATOM    572  O   ASP    61      51.986  55.240   8.105  0.00  0.00           O
ATOM    573  N   GLU    62      49.869  55.643   7.993  0.00  0.00           N
ATOM    574  CA  GLU    62      49.816  55.365   6.590  0.00  0.00           C
ATOM    575  CB  GLU    62      48.343  55.278   6.165  0.00  0.00           C
ATOM    576  CG  GLU    62      47.787  53.890   6.519  0.00  0.00           C
ATOM    577  CD  GLU    62      46.275  53.954   6.661  0.00  0.00           C
ATOM    578  OE1 GLU    62      45.672  54.932   7.174  0.00  0.00           O
ATOM    579  OE2 GLU    62      45.735  52.853   6.432  0.00  0.00           O
ATOM    580  C   GLU    62      50.506  56.357   5.714  0.00  0.00           C
ATOM    581  O   GLU    62      51.164  56.109   4.707  0.00  0.00           O
ATOM    582  N   ALA    63      50.428  57.660   6.058  0.00  0.00           N
ATOM    583  CA  ALA    63      51.133  58.680   5.355  0.00  0.00           C
ATOM    586  CB  ALA    63      50.572  60.088   5.653  0.00  0.00           C
ATOM    587  C   ALA    63      52.613  58.648   5.482  0.00  0.00           C
ATOM    588  O   ALA    63      53.314  58.846   4.479  0.00  0.00           O
ATOM    589  N   GLU    64      53.123  58.269   6.665  0.00  0.00           N
ATOM    590  CA  GLU    64      54.499  58.015   6.916  0.00  0.00           C
ATOM    591  CB  GLU    64      54.702  57.945   8.450  0.00  0.00           C
ATOM    592  CG  GLU    64      56.102  57.516   8.897  0.00  0.00           C
ATOM    593  CD  GLU    64      56.215  57.626  10.401  0.00  0.00           C
ATOM    594  OE1 GLU    64      56.159  56.618  11.164  0.00  0.00           O
ATOM    595  OE2 GLU    64      56.440  58.805  10.798  0.00  0.00           O
ATOM    596  C   GLU    64      54.992  56.782   6.249  0.00  0.00           C
ATOM    597  O   GLU    64      56.079  56.774   5.666  0.00  0.00           O
ATOM    598  N   LYS    65      54.248  55.671   6.302  0.00  0.00           N
ATOM    599  CA  LYS    65      54.627  54.476   5.633  0.00  0.00           C
ATOM    600  CB  LYS    65      53.588  53.350   5.813  0.00  0.00           C
ATOM    601  CG  LYS    65      53.811  52.725   7.180  0.00  0.00           C
ATOM    602  CD  LYS    65      52.828  51.600   7.527  0.00  0.00           C
ATOM    603  CE  LYS    65      53.219  50.759   8.755  0.00  0.00           C
ATOM    606  NZ  LYS    65      53.325  51.610   9.953  0.00  0.00           N
ATOM    607  C   LYS    65      54.944  54.609   4.180  0.00  0.00           C
ATOM    608  O   LYS    65      55.980  54.139   3.693  0.00  0.00           O
ATOM    609  N   LEU    66      54.105  55.388   3.473  0.00  0.00           N
ATOM    610  CA  LEU    66      54.353  55.665   2.093  0.00  0.00           C
ATOM    611  CB  LEU    66      53.091  56.361   1.554  0.00  0.00           C
ATOM    612  CG  LEU    66      51.833  55.474   1.575  0.00  0.00           C
ATOM    615  CD1 LEU    66      50.545  56.280   1.327  0.00  0.00           C
ATOM    618  CD2 LEU    66      51.867  54.325   0.550  0.00  0.00           C
ATOM    619  C   LEU    66      55.563  56.509   1.907  0.00  0.00           C
ATOM    620  O   LEU    66      56.353  56.286   0.987  0.00  0.00           O
ATOM    621  N   PHE    67      55.758  57.534   2.769  0.00  0.00           N
ATOM    622  CA  PHE    67      56.924  58.368   2.697  0.00  0.00           C
ATOM    623  CB  PHE    67      56.731  59.427   3.801  0.00  0.00           C
ATOM    624  CG  PHE    67      57.787  60.463   3.850  0.00  0.00           C
ATOM    625  CD1 PHE    67      58.104  61.298   2.802  0.00  0.00           C
ATOM    626  CE1 PHE    67      59.253  62.035   2.860  0.00  0.00           C
ATOM    627  CZ  PHE    67      60.022  61.987   4.004  0.00  0.00           C
ATOM    628  CD2 PHE    67      58.636  60.304   4.921  0.00  0.00           C
ATOM    629  CE2 PHE    67      59.685  61.173   5.051  0.00  0.00           C
ATOM    630  C   PHE    67      58.211  57.641   2.923  0.00  0.00           C
ATOM    631  O   PHE    67      59.216  57.920   2.255  0.00  0.00           O
ATOM    632  N   ASN    68      58.181  56.611   3.774  0.00  0.00           N
ATOM    633  CA  ASN    68      59.292  55.747   4.019  0.00  0.00           C
ATOM    634  CB  ASN    68      59.037  54.747   5.157  0.00  0.00           C
ATOM    635  CG  ASN    68      59.238  55.465   6.486  0.00  0.00           C
ATOM    636  OD1 ASN    68      60.177  56.234   6.665  0.00  0.00           O
ATOM    637  ND2 ASN    68      58.336  55.296   7.504  0.00  0.00           N
ATOM    638  C   ASN    68      59.650  54.963   2.800  0.00  0.00           C
ATOM    639  O   ASN    68      60.782  54.593   2.541  0.00  0.00           O
ATOM    640  N   GLN    69      58.639  54.622   1.997  0.00  0.00           N
ATOM    641  CA  GLN    69      58.688  53.876   0.775  0.00  0.00           C
ATOM    642  CB  GLN    69      57.330  53.186   0.541  0.00  0.00           C
ATOM    643  CG  GLN    69      57.068  51.994   1.464  0.00  0.00           C
ATOM    644  CD  GLN    69      55.712  51.336   1.304  0.00  0.00           C
ATOM    645  OE1 GLN    69      55.209  51.221   0.192  0.00  0.00           O
ATOM    646  NE2 GLN    69      55.109  50.939   2.453  0.00  0.00           N
ATOM    647  C   GLN    69      59.130  54.633  -0.429  0.00  0.00           C
ATOM    648  O   GLN    69      59.828  54.027  -1.244  0.00  0.00           O
ATOM    649  N   ASP    70      58.779  55.912  -0.634  0.00  0.00           N
ATOM    650  CA  ASP    70      59.393  56.776  -1.588  0.00  0.00           C
ATOM    651  CB  ASP    70      58.535  58.059  -1.614  0.00  0.00           C
ATOM    652  CG  ASP    70      57.171  57.818  -2.222  0.00  0.00           C
ATOM    653  OD1 ASP    70      56.284  58.667  -1.934  0.00  0.00           O
ATOM    654  OD2 ASP    70      56.994  56.882  -3.066  0.00  0.00           O
ATOM    655  C   ASP    70      60.833  57.137  -1.387  0.00  0.00           C
ATOM    656  O   ASP    70      61.616  57.097  -2.335  0.00  0.00           O
ATOM    657  N   VAL    71      61.261  57.399  -0.139  0.00  0.00           N
ATOM    658  CA  VAL    71      62.582  57.824   0.196  0.00  0.00           C
ATOM    659  CB  VAL    71      62.768  58.247   1.623  0.00  0.00           C
ATOM    662  CG1 VAL    71      64.241  58.631   1.818  0.00  0.00           C
ATOM    665  CG2 VAL    71      62.027  59.554   1.960  0.00  0.00           C
ATOM    666  C   VAL    71      63.594  56.779  -0.153  0.00  0.00           C
ATOM    667  O   VAL    71      64.659  57.030  -0.704  0.00  0.00           O
ATOM    668  N   ASP    72      63.324  55.519   0.233  0.00  0.00           N
ATOM    669  CA  ASP    72      64.120  54.359  -0.027  0.00  0.00           C
ATOM    670  CB  ASP    72      63.639  53.145   0.784  0.00  0.00           C
ATOM    671  CG  ASP    72      64.686  52.042   0.784  0.00  0.00           C
ATOM    672  OD1 ASP    72      65.805  52.315   1.309  0.00  0.00           O
ATOM    673  OD2 ASP    72      64.458  50.967   0.146  0.00  0.00           O
ATOM    674  C   ASP    72      64.341  54.085  -1.479  0.00  0.00           C
ATOM    675  O   ASP    72      65.438  53.787  -1.944  0.00  0.00           O
ATOM    676  N   ALA    73      63.312  54.358  -2.303  0.00  0.00           N
ATOM    677  CA  ALA    73      63.442  54.384  -3.732  0.00  0.00           C
ATOM    680  CB  ALA    73      61.992  54.430  -4.265  0.00  0.00           C
ATOM    681  C   ALA    73      64.282  55.494  -4.242  0.00  0.00           C
ATOM    682  O   ALA    73      64.980  55.296  -5.236  0.00  0.00           O
ATOM    683  N   ALA    74      64.282  56.729  -3.701  0.00  0.00           N
ATOM    684  CA  ALA    74      65.081  57.807  -4.178  0.00  0.00           C
ATOM    687  CB  ALA    74      64.630  59.102  -3.503  0.00  0.00           C
ATOM    688  C   ALA    74      66.557  57.651  -4.011  0.00  0.00           C
ATOM    689  O   ALA    74      67.326  57.687  -4.975  0.00  0.00           O
ATOM    690  N   VAL    75      66.979  57.365  -2.763  0.00  0.00           N
ATOM    691  CA  VAL    75      68.351  57.129  -2.423  0.00  0.00           C
ATOM    692  CB  VAL    75      68.570  57.084  -0.942  0.00  0.00           C
ATOM    695  CG1 VAL    75      68.062  58.322  -0.180  0.00  0.00           C
ATOM    698  CG2 VAL    75      67.916  55.926  -0.176  0.00  0.00           C
ATOM    699  C   VAL    75      69.128  56.072  -3.122  0.00  0.00           C
ATOM    700  O   VAL    75      70.339  56.094  -3.327  0.00  0.00           O
ATOM    701  N   ARG    76      68.342  54.986  -3.289  0.00  0.00           N
ATOM    702  CA  ARG    76      68.888  53.827  -3.953  0.00  0.00           C
ATOM    703  CB  ARG    76      68.161  52.539  -3.534  0.00  0.00           C
ATOM    704  CG  ARG    76      66.881  52.169  -4.272  0.00  0.00           C
ATOM    705  CD  ARG    76      66.188  50.989  -3.588  0.00  0.00           C
ATOM    706  NE  ARG    76      64.915  50.838  -4.329  0.00  0.00           N
ATOM    707  CZ  ARG    76      63.675  50.863  -3.754  0.00  0.00           C
ATOM    708  NH1 ARG    76      62.629  50.817  -4.626  0.00  0.00           N
ATOM    709  NH2 ARG    76      63.430  50.970  -2.418  0.00  0.00           N
ATOM    710  C   ARG    76      69.122  54.088  -5.396  0.00  0.00           C
ATOM    711  O   ARG    76      70.087  53.654  -6.033  0.00  0.00           O
ATOM    712  N   GLY    77      68.235  54.839  -6.081  0.00  0.00           N
ATOM    713  CA  GLY    77      68.122  55.122  -7.467  0.00  0.00           C
ATOM    714  C   GLY    77      69.041  56.181  -7.968  0.00  0.00           C
ATOM    715  O   GLY    77      69.363  56.234  -9.152  0.00  0.00           O
ATOM    716  N   ILE    78      69.470  57.041  -7.030  0.00  0.00           N
ATOM    717  CA  ILE    78      70.451  57.963  -7.508  0.00  0.00           C
ATOM    718  CB  ILE    78      70.529  59.112  -6.548  0.00  0.00           C
ATOM    721  CG2 ILE    78      71.037  58.765  -5.131  0.00  0.00           C
ATOM    722  CG1 ILE    78      71.419  60.169  -7.241  0.00  0.00           C
ATOM    725  CD  ILE    78      71.000  61.627  -7.072  0.00  0.00           C
ATOM    726  C   ILE    78      71.795  57.346  -7.698  0.00  0.00           C
ATOM    727  O   ILE    78      72.516  57.615  -8.654  0.00  0.00           O
ATOM    728  N   LEU    79      72.123  56.459  -6.738  0.00  0.00           N
ATOM    729  CA  LEU    79      73.320  55.695  -6.827  0.00  0.00           C
ATOM    730  CB  LEU    79      73.523  55.010  -5.471  0.00  0.00           C
ATOM    731  CG  LEU    79      74.953  54.560  -5.097  0.00  0.00           C
ATOM    734  CD1 LEU    79      75.909  55.749  -4.896  0.00  0.00           C
ATOM    737  CD2 LEU    79      74.913  53.526  -3.949  0.00  0.00           C
ATOM    738  C   LEU    79      73.487  54.670  -7.908  0.00  0.00           C
ATOM    739  O   LEU    79      74.537  54.324  -8.432  0.00  0.00           O
ATOM    740  N   ARG    80      72.321  54.169  -8.359  0.00  0.00           N
ATOM    741  CA  ARG    80      72.226  53.171  -9.389  0.00  0.00           C
ATOM    742  CB  ARG    80      71.008  52.321  -9.025  0.00  0.00           C
ATOM    743  CG  ARG    80      71.162  51.352  -7.857  0.00  0.00           C
ATOM    744  CD  ARG    80      69.880  50.587  -7.477  0.00  0.00           C
ATOM    745  NE  ARG    80      70.198  50.069  -6.107  0.00  0.00           N
ATOM    746  CZ  ARG    80      69.423  49.199  -5.394  0.00  0.00           C
ATOM    747  NH1 ARG    80      68.315  48.674  -5.985  0.00  0.00           N
ATOM    748  NH2 ARG    80      69.784  48.882  -4.118  0.00  0.00           N
ATOM    749  C   ARG    80      72.053  53.848 -10.707  0.00  0.00           C
ATOM    750  O   ARG    80      71.431  53.305 -11.625  0.00  0.00           O
ATOM    751  N   ASN    81      72.553  55.083 -10.840  0.00  0.00           N
ATOM    752  CA  ASN    81      72.495  55.898 -12.033  0.00  0.00           C
ATOM    753  CB  ASN    81      71.579  57.089 -11.713  0.00  0.00           C
ATOM    754  CG  ASN    81      71.168  57.706 -13.040  0.00  0.00           C
ATOM    755  OD1 ASN    81      71.956  58.378 -13.706  0.00  0.00           O
ATOM    756  ND2 ASN    81      69.883  57.458 -13.412  0.00  0.00           N
ATOM    757  C   ASN    81      73.867  56.351 -12.397  0.00  0.00           C
ATOM    758  O   ASN    81      74.538  57.170 -11.776  0.00  0.00           O
ATOM    759  N   ALA    82      74.319  55.862 -13.583  0.00  0.00           N
ATOM    760  CA  ALA    82      75.600  56.069 -14.169  0.00  0.00           C
ATOM    763  CB  ALA    82      75.772  55.156 -15.401  0.00  0.00           C
ATOM    764  C   ALA    82      75.969  57.492 -14.407  0.00  0.00           C
ATOM    765  O   ALA    82      77.137  57.858 -14.273  0.00  0.00           O
ATOM    766  N   LYS    83      74.999  58.314 -14.827  0.00  0.00           N
ATOM    767  CA  LYS    83      75.200  59.729 -14.986  0.00  0.00           C
ATOM    768  CB  LYS    83      73.999  60.180 -15.843  0.00  0.00           C
ATOM    769  CG  LYS    83      74.197  59.792 -17.301  0.00  0.00           C
ATOM    770  CD  LYS    83      72.909  59.885 -18.109  0.00  0.00           C
ATOM    771  CE  LYS    83      73.126  59.937 -19.624  0.00  0.00           C
ATOM    774  NZ  LYS    83      71.852  59.725 -20.328  0.00  0.00           N
ATOM    775  C   LYS    83      75.360  60.505 -13.729  0.00  0.00           C
ATOM    776  O   LYS    83      76.224  61.368 -13.643  0.00  0.00           O
ATOM    777  N   LEU    84      74.536  60.184 -12.709  0.00  0.00           N
ATOM    778  CA  LEU    84      74.526  60.869 -11.449  0.00  0.00           C
ATOM    779  CB  LEU    84      73.169  60.758 -10.729  0.00  0.00           C
ATOM    780  CG  LEU    84      71.933  61.033 -11.591  0.00  0.00           C
ATOM    783  CD1 LEU    84      70.609  60.461 -11.041  0.00  0.00           C
ATOM    786  CD2 LEU    84      71.679  62.541 -11.823  0.00  0.00           C
ATOM    787  C   LEU    84      75.667  60.579 -10.544  0.00  0.00           C
ATOM    788  O   LEU    84      76.073  61.503  -9.853  0.00  0.00           O
ATOM    789  N   LYS    85      76.029  59.288 -10.491  0.00  0.00           N
ATOM    790  CA  LYS    85      77.138  58.874  -9.671  0.00  0.00           C
ATOM    791  CB  LYS    85      77.362  57.350  -9.818  0.00  0.00           C
ATOM    792  CG  LYS    85      78.382  56.758  -8.847  0.00  0.00           C
ATOM    793  CD  LYS    85      78.151  55.265  -8.589  0.00  0.00           C
ATOM    794  CE  LYS    85      78.671  54.333  -9.694  0.00  0.00           C
ATOM    797  NZ  LYS    85      78.529  52.954  -9.185  0.00  0.00           N
ATOM    798  C   LYS    85      78.448  59.541  -9.791  0.00  0.00           C
ATOM    799  O   LYS    85      78.922  59.946  -8.727  0.00  0.00           O
ATOM    800  N   PRO    86      79.125  59.934 -10.834  0.00  0.00           N
ATOM    801  CD  PRO    86      78.868  59.490 -12.190  0.00  0.00           C
ATOM    802  CA  PRO    86      80.406  60.566 -10.627  0.00  0.00           C
ATOM    803  CB  PRO    86      81.005  60.543 -12.031  0.00  0.00           C
ATOM    804  CG  PRO    86      79.913  60.237 -13.063  0.00  0.00           C
ATOM    805  C   PRO    86      80.253  61.938 -10.082  0.00  0.00           C
ATOM    806  O   PRO    86      81.194  62.366  -9.426  0.00  0.00           O
ATOM    807  N   VAL    87      79.094  62.594 -10.290  0.00  0.00           N
ATOM    808  CA  VAL    87      78.728  63.793  -9.595  0.00  0.00           C
ATOM    809  CB  VAL    87      77.558  64.501 -10.201  0.00  0.00           C
ATOM    812  CG1 VAL    87      77.390  65.947  -9.705  0.00  0.00           C
ATOM    815  CG2 VAL    87      77.758  64.505 -11.734  0.00  0.00           C
ATOM    816  C   VAL    87      78.454  63.632  -8.147  0.00  0.00           C
ATOM    817  O   VAL    87      79.060  64.298  -7.307  0.00  0.00           O
ATOM    818  N   TYR    88      77.638  62.624  -7.785  0.00  0.00           N
ATOM    819  CA  TYR    88      77.334  62.211  -6.447  0.00  0.00           C
ATOM    820  CB  TYR    88      76.325  61.051  -6.526  0.00  0.00           C
ATOM    821  CG  TYR    88      75.555  60.889  -5.275  0.00  0.00           C
ATOM    822  CD1 TYR    88      74.407  61.594  -4.994  0.00  0.00           C
ATOM    823  CE1 TYR    88      73.623  61.355  -3.886  0.00  0.00           C
ATOM    824  CZ  TYR    88      74.042  60.346  -3.040  0.00  0.00           C
ATOM    825  OH  TYR    88      73.372  60.194  -1.811  0.00  0.00           O
ATOM    826  CD2 TYR    88      75.943  59.909  -4.387  0.00  0.00           C
ATOM    827  CE2 TYR    88      75.239  59.692  -3.229  0.00  0.00           C
ATOM    828  C   TYR    88      78.492  61.887  -5.568  0.00  0.00           C
ATOM    829  O   TYR    88      78.481  62.188  -4.381  0.00  0.00           O
ATOM    830  N   ASP    89      79.481  61.227  -6.206  0.00  0.00           N
ATOM    831  CA  ASP    89      80.737  60.856  -5.645  0.00  0.00           C
ATOM    832  CB  ASP    89      81.486  60.037  -6.706  0.00  0.00           C
ATOM    833  CG  ASP    89      82.731  59.424  -6.096  0.00  0.00           C
ATOM    834  OD1 ASP    89      83.715  59.308  -6.878  0.00  0.00           O
ATOM    835  OD2 ASP    89      82.782  58.964  -4.916  0.00  0.00           O
ATOM    836  C   ASP    89      81.500  62.046  -5.165  0.00  0.00           C
ATOM    837  O   ASP    89      81.996  62.073  -4.037  0.00  0.00           O
ATOM    838  N   SER    90      81.520  63.085  -6.017  0.00  0.00           N
ATOM    839  CA  SER    90      82.324  64.251  -5.833  0.00  0.00           C
ATOM    840  CB  SER    90      82.592  64.778  -7.258  0.00  0.00           C
ATOM    841  OG  SER    90      83.537  65.830  -7.292  0.00  0.00           O
ATOM    842  C   SER    90      81.726  65.231  -4.889  0.00  0.00           C
ATOM    843  O   SER    90      82.364  65.988  -4.155  0.00  0.00           O
ATOM    844  N   LEU    91      80.383  65.184  -4.771  0.00  0.00           N
ATOM    845  CA  LEU    91      79.557  65.854  -3.826  0.00  0.00           C
ATOM    846  CB  LEU    91      78.115  65.948  -4.344  0.00  0.00           C
ATOM    847  CG  LEU    91      77.851  66.774  -5.614  0.00  0.00           C
ATOM    850  CD1 LEU    91      76.356  66.907  -5.975  0.00  0.00           C
ATOM    853  CD2 LEU    91      78.337  68.229  -5.562  0.00  0.00           C
ATOM    854  C   LEU    91      79.642  65.483  -2.386  0.00  0.00           C
ATOM    855  O   LEU    91      79.627  64.310  -2.011  0.00  0.00           O
ATOM    856  N   ASP    92      79.442  66.491  -1.523  0.00  0.00           N
ATOM    857  CA  ASP    92      79.394  66.417  -0.094  0.00  0.00           C
ATOM    858  CB  ASP    92      80.102  67.683   0.443  0.00  0.00           C
ATOM    859  CG  ASP    92      79.273  68.858  -0.034  0.00  0.00           C
ATOM    860  OD1 ASP    92      78.566  69.356   0.877  0.00  0.00           O
ATOM    861  OD2 ASP    92      79.350  69.216  -1.237  0.00  0.00           O
ATOM    862  C   ASP    92      78.038  66.205   0.458  0.00  0.00           C
ATOM    863  O   ASP    92      77.024  66.064  -0.237  0.00  0.00           O
ATOM    864  N   ALA    93      77.903  65.961   1.773  0.00  0.00           N
ATOM    865  CA  ALA    93      76.683  65.464   2.330  0.00  0.00           C
ATOM    868  CB  ALA    93      76.933  65.340   3.841  0.00  0.00           C
ATOM    869  C   ALA    93      75.417  66.211   2.073  0.00  0.00           C
ATOM    870  O   ALA    93      74.479  65.558   1.604  0.00  0.00           O
ATOM    871  N   VAL    94      75.373  67.527   2.333  0.00  0.00           N
ATOM    872  CA  VAL    94      74.272  68.422   2.131  0.00  0.00           C
ATOM    873  CB  VAL    94      74.687  69.656   2.899  0.00  0.00           C
ATOM    876  CG1 VAL    94      73.657  70.752   2.611  0.00  0.00           C
ATOM    879  CG2 VAL    94      74.801  69.245   4.379  0.00  0.00           C
ATOM    880  C   VAL    94      73.917  68.561   0.701  0.00  0.00           C
ATOM    881  O   VAL    94      72.759  68.571   0.274  0.00  0.00           O
ATOM    882  N   ARG    95      74.890  68.743  -0.196  0.00  0.00           N
ATOM    883  CA  ARG    95      74.701  68.629  -1.615  0.00  0.00           C
ATOM    884  CB  ARG    95      76.019  69.022  -2.312  0.00  0.00           C
ATOM    885  CG  ARG    95      76.186  70.534  -2.412  0.00  0.00           C
ATOM    886  CD  ARG    95      77.332  71.041  -3.299  0.00  0.00           C
ATOM    887  NE  ARG    95      77.521  72.455  -2.859  0.00  0.00           N
ATOM    888  CZ  ARG    95      78.554  72.898  -2.087  0.00  0.00           C
ATOM    889  NH1 ARG    95      79.355  72.102  -1.320  0.00  0.00           N
ATOM    890  NH2 ARG    95      78.707  74.248  -2.041  0.00  0.00           N
ATOM    891  C   ARG    95      74.272  67.312  -2.151  0.00  0.00           C
ATOM    892  O   ARG    95      73.566  67.276  -3.160  0.00  0.00           O
ATOM    893  N   ARG    96      74.681  66.147  -1.620  0.00  0.00           N
ATOM    894  CA  ARG    96      74.109  64.873  -1.905  0.00  0.00           C
ATOM    895  CB  ARG    96      74.826  63.709  -1.210  0.00  0.00           C
ATOM    896  CG  ARG    96      76.214  63.353  -1.757  0.00  0.00           C
ATOM    897  CD  ARG    96      76.839  62.209  -0.954  0.00  0.00           C
ATOM    898  NE  ARG    96      78.218  61.944  -1.458  0.00  0.00           N
ATOM    899  CZ  ARG    96      78.890  60.778  -1.238  0.00  0.00           C
ATOM    900  NH1 ARG    96      78.410  59.785  -0.442  0.00  0.00           N
ATOM    901  NH2 ARG    96      80.119  60.581  -1.789  0.00  0.00           N
ATOM    902  C   ARG    96      72.662  64.815  -1.563  0.00  0.00           C
ATOM    903  O   ARG    96      71.861  64.325  -2.357  0.00  0.00           O
ATOM    904  N   ALA    97      72.317  65.232  -0.322  0.00  0.00           N
ATOM    905  CA  ALA    97      70.942  65.378   0.043  0.00  0.00           C
ATOM    908  CB  ALA    97      70.889  65.843   1.510  0.00  0.00           C
ATOM    909  C   ALA    97      70.068  66.240  -0.790  0.00  0.00           C
ATOM    910  O   ALA    97      68.898  65.979  -1.091  0.00  0.00           O
ATOM    911  N   ALA    98      70.590  67.370  -1.311  0.00  0.00           N
ATOM    912  CA  ALA    98      70.036  68.118  -2.407  0.00  0.00           C
ATOM    915  CB  ALA    98      70.876  69.373  -2.641  0.00  0.00           C
ATOM    916  C   ALA    98      69.795  67.322  -3.640  0.00  0.00           C
ATOM    917  O   ALA    98      68.809  67.560  -4.321  0.00  0.00           O
ATOM    918  N   ALA    99      70.640  66.349  -4.017  0.00  0.00           N
ATOM    919  CA  ALA    99      70.481  65.555  -5.204  0.00  0.00           C
ATOM    922  CB  ALA    99      71.788  64.830  -5.499  0.00  0.00           C
ATOM    923  C   ALA    99      69.370  64.577  -5.123  0.00  0.00           C
ATOM    924  O   ALA    99      68.567  64.334  -6.033  0.00  0.00           O
ATOM    925  N   ILE   100      69.190  64.025  -3.906  0.00  0.00           N
ATOM    926  CA  ILE   100      68.079  63.203  -3.513  0.00  0.00           C
ATOM    927  CB  ILE   100      68.327  62.431  -2.254  0.00  0.00           C
ATOM    930  CG2 ILE   100      67.301  61.320  -1.970  0.00  0.00           C
ATOM    931  CG1 ILE   100      69.701  61.728  -2.190  0.00  0.00           C
ATOM    934  CD  ILE   100      70.272  61.424  -0.808  0.00  0.00           C
ATOM    935  C   ILE   100      66.751  63.884  -3.408  0.00  0.00           C
ATOM    936  O   ILE   100      65.748  63.347  -3.854  0.00  0.00           O
ATOM    937  N   ASN   101      66.775  65.189  -3.056  0.00  0.00           N
ATOM    938  CA  ASN   101      65.624  66.046  -3.121  0.00  0.00           C
ATOM    939  CB  ASN   101      66.094  67.297  -2.366  0.00  0.00           C
ATOM    940  CG  ASN   101      64.926  68.136  -1.849  0.00  0.00           C
ATOM    941  OD1 ASN   101      63.764  67.943  -2.171  0.00  0.00           O
ATOM    942  ND2 ASN   101      65.240  69.122  -0.974  0.00  0.00           N
ATOM    943  C   ASN   101      65.135  66.232  -4.513  0.00  0.00           C
ATOM    944  O   ASN   101      63.919  66.247  -4.729  0.00  0.00           O
ATOM    945  N   MET   102      66.070  66.305  -5.472  0.00  0.00           N
ATOM    946  CA  MET   102      65.688  66.408  -6.844  0.00  0.00           C
ATOM    947  CB  MET   102      66.841  66.821  -7.766  0.00  0.00           C
ATOM    948  CG  MET   102      67.247  68.288  -7.615  0.00  0.00           C
ATOM    949  SD  MET   102      68.216  69.051  -8.957  0.00  0.00           S
ATOM    952  CE  MET   102      69.933  68.463  -8.957  0.00  0.00           C
ATOM    953  C   MET   102      65.132  65.106  -7.337  0.00  0.00           C
ATOM    954  O   MET   102      64.191  65.127  -8.129  0.00  0.00           O
ATOM    955  N   VAL   103      65.610  63.896  -6.981  0.00  0.00           N
ATOM    956  CA  VAL   103      64.927  62.681  -7.272  0.00  0.00           C
ATOM    957  CB  VAL   103      65.765  61.493  -6.903  0.00  0.00           C
ATOM    960  CG1 VAL   103      65.196  60.128  -7.353  0.00  0.00           C
ATOM    963  CG2 VAL   103      67.108  61.498  -7.656  0.00  0.00           C
ATOM    964  C   VAL   103      63.555  62.633  -6.679  0.00  0.00           C
ATOM    965  O   VAL   103      62.577  62.347  -7.371  0.00  0.00           O
ATOM    966  N   PHE   104      63.367  63.107  -5.432  0.00  0.00           N
ATOM    967  CA  PHE   104      62.066  63.291  -4.884  0.00  0.00           C
ATOM    968  CB  PHE   104      62.228  63.860  -3.467  0.00  0.00           C
ATOM    969  CG  PHE   104      61.063  63.596  -2.562  0.00  0.00           C
ATOM    970  CD1 PHE   104      60.883  62.339  -2.053  0.00  0.00           C
ATOM    971  CE1 PHE   104      59.853  62.078  -1.183  0.00  0.00           C
ATOM    972  CZ  PHE   104      58.998  63.070  -0.803  0.00  0.00           C
ATOM    973  CD2 PHE   104      60.200  64.610  -2.189  0.00  0.00           C
ATOM    974  CE2 PHE   104      59.161  64.331  -1.327  0.00  0.00           C
ATOM    975  C   PHE   104      61.102  64.144  -5.617  0.00  0.00           C
ATOM    976  O   PHE   104      59.938  63.811  -5.838  0.00  0.00           O
ATOM    977  N   GLN   105      61.467  65.369  -6.050  0.00  0.00           N
ATOM    978  CA  GLN   105      60.567  66.226  -6.752  0.00  0.00           C
ATOM    979  CB  GLN   105      61.042  67.664  -6.514  0.00  0.00           C
ATOM    980  CG  GLN   105      60.997  68.245  -5.100  0.00  0.00           C
ATOM    981  CD  GLN   105      61.264  69.740  -5.078  0.00  0.00           C
ATOM    982  OE1 GLN   105      60.778  70.603  -5.811  0.00  0.00           O
ATOM    983  NE2 GLN   105      62.172  70.140  -4.160  0.00  0.00           N
ATOM    984  C   GLN   105      60.305  66.037  -8.213  0.00  0.00           C
ATOM    985  O   GLN   105      59.297  66.467  -8.762  0.00  0.00           O
ATOM    986  N   MET   106      61.175  65.335  -8.950  0.00  0.00           N
ATOM    987  CA  MET   106      61.093  65.077 -10.356  0.00  0.00           C
ATOM    988  CB  MET   106      62.192  65.902 -11.042  0.00  0.00           C
ATOM    989  CG  MET   106      61.990  67.418 -10.977  0.00  0.00           C
ATOM    990  SD  MET   106      63.360  68.437 -11.607  0.00  0.00           S
ATOM    993  CE  MET   106      64.178  68.476  -9.995  0.00  0.00           C
ATOM    994  C   MET   106      61.322  63.692 -10.840  0.00  0.00           C
ATOM    995  O   MET   106      60.838  63.316 -11.899  0.00  0.00           O
ATOM    996  N   GLY   107      61.921  62.794 -10.031  0.00  0.00           N
ATOM    997  CA  GLY   107      62.151  61.424 -10.370  0.00  0.00           C
ATOM    998  C   GLY   107      63.483  61.279 -11.027  0.00  0.00           C
ATOM    999  O   GLY   107      64.070  62.286 -11.423  0.00  0.00           O
ATOM   1000  N   GLU   108      64.019  60.040 -11.146  0.00  0.00           N
ATOM   1001  CA  GLU   108      65.363  59.772 -11.521  0.00  0.00           C
ATOM   1002  CB  GLU   108      65.465  58.236 -11.566  0.00  0.00           C
ATOM   1003  CG  GLU   108      65.409  57.612 -10.171  0.00  0.00           C
ATOM   1004  CD  GLU   108      65.101  56.126 -10.192  0.00  0.00           C
ATOM   1005  OE1 GLU   108      64.038  55.665  -9.708  0.00  0.00           O
ATOM   1006  OE2 GLU   108      65.861  55.295 -10.770  0.00  0.00           O
ATOM   1007  C   GLU   108      65.845  60.356 -12.815  0.00  0.00           C
ATOM   1008  O   GLU   108      66.808  61.115 -12.869  0.00  0.00           O
ATOM   1009  N   THR   109      65.096  60.124 -13.911  0.00  0.00           N
ATOM   1010  CA  THR   109      65.289  60.657 -15.216  0.00  0.00           C
ATOM   1011  CB  THR   109      64.196  60.162 -16.117  0.00  0.00           C
ATOM   1012  OG1 THR   109      62.922  60.622 -15.670  0.00  0.00           O
ATOM   1015  CG2 THR   109      64.128  58.626 -16.147  0.00  0.00           C
ATOM   1016  C   THR   109      65.326  62.149 -15.337  0.00  0.00           C
ATOM   1017  O   THR   109      65.988  62.711 -16.198  0.00  0.00           O
ATOM   1018  N   GLY   110      64.696  62.796 -14.352  0.00  0.00           N
ATOM   1019  CA  GLY   110      64.448  64.213 -14.392  0.00  0.00           C
ATOM   1020  C   GLY   110      65.554  64.977 -13.769  0.00  0.00           C
ATOM   1021  O   GLY   110      65.854  66.117 -14.125  0.00  0.00           O
ATOM   1022  N   VAL   111      66.398  64.265 -13.000  0.00  0.00           N
ATOM   1023  CA  VAL   111      67.611  64.765 -12.418  0.00  0.00           C
ATOM   1024  CB  VAL   111      68.036  63.980 -11.198  0.00  0.00           C
ATOM   1027  CG1 VAL   111      69.097  64.762 -10.411  0.00  0.00           C
ATOM   1030  CG2 VAL   111      66.803  63.887 -10.287  0.00  0.00           C
ATOM   1031  C   VAL   111      68.724  64.525 -13.379  0.00  0.00           C
ATOM   1032  O   VAL   111      69.759  65.187 -13.407  0.00  0.00           O
ATOM   1033  N   ALA   112      68.547  63.547 -14.299  0.00  0.00           N
ATOM   1034  CA  ALA   112      69.429  63.323 -15.397  0.00  0.00           C
ATOM   1037  CB  ALA   112      69.246  61.855 -15.828  0.00  0.00           C
ATOM   1038  C   ALA   112      69.158  64.246 -16.525  0.00  0.00           C
ATOM   1039  O   ALA   112      69.953  64.348 -17.462  0.00  0.00           O
ATOM   1040  N   ALA   113      68.049  65.004 -16.562  0.00  0.00           N
ATOM   1041  CA  ALA   113      67.788  65.887 -17.654  0.00  0.00           C
ATOM   1044  CB  ALA   113      66.270  66.009 -17.896  0.00  0.00           C
ATOM   1045  C   ALA   113      68.367  67.239 -17.389  0.00  0.00           C
ATOM   1046  O   ALA   113      68.265  68.126 -18.230  0.00  0.00           O
ATOM   1047  N   PHE   114      68.969  67.555 -16.237  0.00  0.00           N
ATOM   1048  CA  PHE   114      69.762  68.729 -16.087  0.00  0.00           C
ATOM   1049  CB  PHE   114      69.981  69.186 -14.630  0.00  0.00           C
ATOM   1050  CG  PHE   114      68.650  69.541 -14.066  0.00  0.00           C
ATOM   1051  CD1 PHE   114      67.978  68.687 -13.201  0.00  0.00           C
ATOM   1052  CE1 PHE   114      66.841  69.108 -12.542  0.00  0.00           C
ATOM   1053  CZ  PHE   114      66.462  70.421 -12.681  0.00  0.00           C
ATOM   1054  CD2 PHE   114      68.233  70.845 -14.218  0.00  0.00           C
ATOM   1055  CE2 PHE   114      67.151  71.293 -13.493  0.00  0.00           C
ATOM   1056  C   PHE   114      71.104  68.495 -16.679  0.00  0.00           C
ATOM   1057  O   PHE   114      72.129  68.445 -16.000  0.00  0.00           O
ATOM   1058  N   THR   115      71.185  68.383 -18.020  0.00  0.00           N
ATOM   1059  CA  THR   115      72.354  67.932 -18.721  0.00  0.00           C
ATOM   1060  CB  THR   115      72.077  67.828 -20.195  0.00  0.00           C
ATOM   1061  OG1 THR   115      71.806  69.123 -20.684  0.00  0.00           O
ATOM   1064  CG2 THR   115      70.859  66.936 -20.466  0.00  0.00           C
ATOM   1065  C   THR   115      73.576  68.776 -18.581  0.00  0.00           C
ATOM   1066  O   THR   115      74.624  68.199 -18.340  0.00  0.00           O
ATOM   1067  N   ASN   116      73.577  70.111 -18.626  0.00  0.00           N
ATOM   1068  CA  ASN   116      74.754  70.938 -18.589  0.00  0.00           C
ATOM   1069  CB  ASN   116      74.571  72.215 -19.433  0.00  0.00           C
ATOM   1070  CG  ASN   116      74.722  71.870 -20.904  0.00  0.00           C
ATOM   1071  OD1 ASN   116      75.639  71.238 -21.426  0.00  0.00           O
ATOM   1072  ND2 ASN   116      73.631  72.253 -21.640  0.00  0.00           N
ATOM   1073  C   ASN   116      75.119  71.359 -17.208  0.00  0.00           C
ATOM   1074  O   ASN   116      76.180  71.913 -16.934  0.00  0.00           O
ATOM   1075  N   SER   117      74.177  71.098 -16.280  0.00  0.00           N
ATOM   1076  CA  SER   117      74.257  71.325 -14.872  0.00  0.00           C
ATOM   1077  CB  SER   117      72.971  71.147 -14.043  0.00  0.00           C
ATOM   1078  OG  SER   117      71.906  71.942 -14.531  0.00  0.00           O
ATOM   1079  C   SER   117      75.187  70.365 -14.211  0.00  0.00           C
ATOM   1080  O   SER   117      75.897  70.697 -13.260  0.00  0.00           O
ATOM   1081  N   LEU   118      75.092  69.087 -14.640  0.00  0.00           N
ATOM   1082  CA  LEU   118      75.908  68.010 -14.182  0.00  0.00           C
ATOM   1083  CB  LEU   118      75.400  66.635 -14.703  0.00  0.00           C
ATOM   1084  CG  LEU   118      73.984  66.290 -14.247  0.00  0.00           C
ATOM   1087  CD1 LEU   118      73.357  65.151 -15.060  0.00  0.00           C
ATOM   1090  CD2 LEU   118      73.894  66.074 -12.718  0.00  0.00           C
ATOM   1091  C   LEU   118      77.374  68.141 -14.285  0.00  0.00           C
ATOM   1092  O   LEU   118      77.942  67.889 -13.222  0.00  0.00           O
ATOM   1093  N   PRO   119      77.997  68.580 -15.352  0.00  0.00           N
ATOM   1094  CD  PRO   119      77.389  68.556 -16.673  0.00  0.00           C
ATOM   1095  CA  PRO   119      79.401  68.800 -15.372  0.00  0.00           C
ATOM   1096  CB  PRO   119      79.783  69.070 -16.824  0.00  0.00           C
ATOM   1097  CG  PRO   119      78.443  69.243 -17.549  0.00  0.00           C
ATOM   1098  C   PRO   119      79.835  69.857 -14.433  0.00  0.00           C
ATOM   1099  O   PRO   119      80.870  69.768 -13.761  0.00  0.00           O
ATOM   1100  N   MET   120      79.083  70.968 -14.335  0.00  0.00           N
ATOM   1101  CA  MET   120      79.254  72.060 -13.418  0.00  0.00           C
ATOM   1102  CB  MET   120      78.179  73.152 -13.656  0.00  0.00           C
ATOM   1103  CG  MET   120      78.104  73.704 -15.076  0.00  0.00           C
ATOM   1104  SD  MET   120      76.628  74.722 -15.373  0.00  0.00           S
ATOM   1107  CE  MET   120      76.862  74.977 -17.151  0.00  0.00           C
ATOM   1108  C   MET   120      79.173  71.723 -11.974  0.00  0.00           C
ATOM   1109  O   MET   120      79.930  72.250 -11.172  0.00  0.00           O
ATOM   1110  N   LEU   121      78.253  70.811 -11.605  0.00  0.00           N
ATOM   1111  CA  LEU   121      78.190  70.269 -10.286  0.00  0.00           C
ATOM   1112  CB  LEU   121      76.920  69.425 -10.032  0.00  0.00           C
ATOM   1113  CG  LEU   121      75.585  70.187 -10.004  0.00  0.00           C
ATOM   1116  CD1 LEU   121      74.416  69.351 -10.557  0.00  0.00           C
ATOM   1119  CD2 LEU   121      75.161  70.718  -8.615  0.00  0.00           C
ATOM   1120  C   LEU   121      79.365  69.421  -9.933  0.00  0.00           C
ATOM   1121  O   LEU   121      79.901  69.508  -8.830  0.00  0.00           O
ATOM   1122  N   GLN   122      79.793  68.512 -10.821  0.00  0.00           N
ATOM   1123  CA  GLN   122      81.005  67.768 -10.664  0.00  0.00           C
ATOM   1124  CB  GLN   122      80.966  66.824 -11.890  0.00  0.00           C
ATOM   1125  CG  GLN   122      81.730  65.518 -11.715  0.00  0.00           C
ATOM   1126  CD  GLN   122      82.012  64.795 -13.024  0.00  0.00           C
ATOM   1127  OE1 GLN   122      81.553  65.198 -14.090  0.00  0.00           O
ATOM   1128  NE2 GLN   122      82.783  63.676 -12.968  0.00  0.00           N
ATOM   1129  C   GLN   122      82.269  68.532 -10.609  0.00  0.00           C
ATOM   1130  O   GLN   122      83.082  68.272  -9.715  0.00  0.00           O
ATOM   1131  N   GLN   123      82.493  69.556 -11.449  0.00  0.00           N
ATOM   1132  CA  GLN   123      83.650  70.400 -11.521  0.00  0.00           C
ATOM   1133  CB  GLN   123      83.680  71.080 -12.897  0.00  0.00           C
ATOM   1134  CG  GLN   123      83.946  70.152 -14.096  0.00  0.00           C
ATOM   1135  CD  GLN   123      83.744  70.900 -15.413  0.00  0.00           C
ATOM   1136  OE1 GLN   123      83.708  72.127 -15.486  0.00  0.00           O
ATOM   1137  NE2 GLN   123      83.608  70.101 -16.498  0.00  0.00           N
ATOM   1138  C   GLN   123      83.784  71.378 -10.409  0.00  0.00           C
ATOM   1139  O   GLN   123      84.795  72.069 -10.274  0.00  0.00           O
ATOM   1140  N   LYS   124      82.657  71.470  -9.675  0.00  0.00           N
ATOM   1141  CA  LYS   124      82.404  72.369  -8.600  0.00  0.00           C
ATOM   1142  CB  LYS   124      83.366  72.194  -7.413  0.00  0.00           C
ATOM   1143  CG  LYS   124      83.459  70.751  -6.898  0.00  0.00           C
ATOM   1144  CD  LYS   124      84.145  70.653  -5.534  0.00  0.00           C
ATOM   1145  CE  LYS   124      84.274  69.236  -4.958  0.00  0.00           C
ATOM   1148  NZ  LYS   124      82.910  68.677  -4.781  0.00  0.00           N
ATOM   1149  C   LYS   124      82.238  73.833  -8.851  0.00  0.00           C
ATOM   1150  O   LYS   124      82.492  74.648  -7.964  0.00  0.00           O
ATOM   1151  N   ARG   125      81.534  74.179  -9.938  0.00  0.00           N
ATOM   1152  CA  ARG   125      81.217  75.509 -10.409  0.00  0.00           C
ATOM   1153  CB  ARG   125      81.384  75.671 -11.919  0.00  0.00           C
ATOM   1154  CG  ARG   125      82.780  75.392 -12.486  0.00  0.00           C
ATOM   1155  CD  ARG   125      82.833  74.669 -13.830  0.00  0.00           C
ATOM   1156  NE  ARG   125      82.120  75.570 -14.789  0.00  0.00           N
ATOM   1157  CZ  ARG   125      81.867  75.122 -16.049  0.00  0.00           C
ATOM   1158  NH1 ARG   125      82.302  73.955 -16.619  0.00  0.00           N
ATOM   1159  NH2 ARG   125      81.071  75.913 -16.837  0.00  0.00           N
ATOM   1160  C   ARG   125      79.864  75.921  -9.911  0.00  0.00           C
ATOM   1161  O   ARG   125      78.890  75.920 -10.664  0.00  0.00           O
ATOM   1162  N   TRP   126      79.734  76.374  -8.652  0.00  0.00           N
ATOM   1163  CA  TRP   126      78.482  76.599  -8.015  0.00  0.00           C
ATOM   1164  CB  TRP   126      78.683  76.857  -6.510  0.00  0.00           C
ATOM   1165  CG  TRP   126      79.573  75.952  -5.705  0.00  0.00           C
ATOM   1166  CD1 TRP   126      80.462  76.292  -4.722  0.00  0.00           C
ATOM   1167  NE1 TRP   126      81.028  75.155  -4.192  0.00  0.00           N
ATOM   1168  CE2 TRP   126      80.534  74.053  -4.849  0.00  0.00           C
ATOM   1169  CD2 TRP   126      79.645  74.515  -5.818  0.00  0.00           C
ATOM   1170  CE3 TRP   126      79.022  73.671  -6.689  0.00  0.00           C
ATOM   1171  CZ3 TRP   126      79.185  72.323  -6.451  0.00  0.00           C
ATOM   1172  CZ2 TRP   126      80.743  72.699  -4.738  0.00  0.00           C
ATOM   1173  CH2 TRP   126      80.023  71.799  -5.492  0.00  0.00           C
ATOM   1174  C   TRP   126      77.695  77.765  -8.493  0.00  0.00           C
ATOM   1175  O   TRP   126      76.470  77.635  -8.472  0.00  0.00           O
ATOM   1176  N   ASP   127      78.338  78.827  -9.009  0.00  0.00           N
ATOM   1177  CA  ASP   127      77.608  79.918  -9.588  0.00  0.00           C
ATOM   1178  CB  ASP   127      78.619  81.065  -9.813  0.00  0.00           C
ATOM   1179  CG  ASP   127      79.169  81.492  -8.463  0.00  0.00           C
ATOM   1180  OD1 ASP   127      78.368  81.984  -7.624  0.00  0.00           O
ATOM   1181  OD2 ASP   127      80.387  81.319  -8.193  0.00  0.00           O
ATOM   1182  C   ASP   127      76.940  79.414 -10.821  0.00  0.00           C
ATOM   1183  O   ASP   127      75.784  79.770 -11.067  0.00  0.00           O
ATOM   1184  N   GLU   128      77.630  78.629 -11.665  0.00  0.00           N
ATOM   1185  CA  GLU   128      77.121  78.224 -12.933  0.00  0.00           C
ATOM   1186  CB  GLU   128      78.256  77.815 -13.879  0.00  0.00           C
ATOM   1187  CG  GLU   128      79.421  78.811 -13.779  0.00  0.00           C
ATOM   1188  CD  GLU   128      80.454  78.349 -14.812  0.00  0.00           C
ATOM   1189  OE1 GLU   128      81.650  78.155 -14.467  0.00  0.00           O
ATOM   1190  OE2 GLU   128      80.144  78.216 -16.024  0.00  0.00           O
ATOM   1191  C   GLU   128      76.192  77.067 -12.891  0.00  0.00           C
ATOM   1192  O   GLU   128      75.276  76.993 -13.712  0.00  0.00           O
ATOM   1193  N   ALA   129      76.330  76.250 -11.837  0.00  0.00           N
ATOM   1194  CA  ALA   129      75.402  75.241 -11.411  0.00  0.00           C
ATOM   1197  CB  ALA   129      76.150  74.366 -10.391  0.00  0.00           C
ATOM   1198  C   ALA   129      74.095  75.710 -10.884  0.00  0.00           C
ATOM   1199  O   ALA   129      73.073  75.185 -11.300  0.00  0.00           O
ATOM   1200  N   ALA   130      74.117  76.751 -10.035  0.00  0.00           N
ATOM   1201  CA  ALA   130      72.942  77.402  -9.550  0.00  0.00           C
ATOM   1204  CB  ALA   130      73.325  78.440  -8.469  0.00  0.00           C
ATOM   1205  C   ALA   130      72.100  78.042 -10.597  0.00  0.00           C
ATOM   1206  O   ALA   130      70.869  77.934 -10.625  0.00  0.00           O
ATOM   1207  N   VAL   131      72.724  78.836 -11.481  0.00  0.00           N
ATOM   1208  CA  VAL   131      72.047  79.430 -12.600  0.00  0.00           C
ATOM   1209  CB  VAL   131      72.840  80.561 -13.161  0.00  0.00           C
ATOM   1212  CG1 VAL   131      73.969  80.097 -14.092  0.00  0.00           C
ATOM   1215  CG2 VAL   131      71.853  81.471 -13.917  0.00  0.00           C
ATOM   1216  C   VAL   131      71.498  78.467 -13.601  0.00  0.00           C
ATOM   1217  O   VAL   131      70.413  78.609 -14.165  0.00  0.00           O
ATOM   1218  N   ASN   132      72.202  77.345 -13.823  0.00  0.00           N
ATOM   1219  CA  ASN   132      71.696  76.387 -14.756  0.00  0.00           C
ATOM   1220  CB  ASN   132      72.963  75.766 -15.379  0.00  0.00           C
ATOM   1221  CG  ASN   132      72.614  75.139 -16.725  0.00  0.00           C
ATOM   1222  OD1 ASN   132      72.424  75.854 -17.715  0.00  0.00           O
ATOM   1223  ND2 ASN   132      72.553  73.791 -16.799  0.00  0.00           N
ATOM   1224  C   ASN   132      70.653  75.433 -14.283  0.00  0.00           C
ATOM   1225  O   ASN   132      69.916  74.828 -15.058  0.00  0.00           O
ATOM   1226  N   LEU   133      70.489  75.180 -12.980  0.00  0.00           N
ATOM   1227  CA  LEU   133      69.301  74.636 -12.394  0.00  0.00           C
ATOM   1228  CB  LEU   133      69.584  74.173 -10.965  0.00  0.00           C
ATOM   1229  CG  LEU   133      70.529  72.979 -10.793  0.00  0.00           C
ATOM   1232  CD1 LEU   133      71.068  72.844  -9.352  0.00  0.00           C
ATOM   1235  CD2 LEU   133      69.866  71.679 -11.273  0.00  0.00           C
ATOM   1236  C   LEU   133      68.150  75.585 -12.337  0.00  0.00           C
ATOM   1237  O   LEU   133      67.007  75.172 -12.488  0.00  0.00           O
ATOM   1238  N   ALA   134      68.304  76.926 -12.261  0.00  0.00           N
ATOM   1239  CA  ALA   134      67.194  77.809 -12.060  0.00  0.00           C
ATOM   1242  CB  ALA   134      67.658  79.035 -11.248  0.00  0.00           C
ATOM   1243  C   ALA   134      66.509  78.150 -13.325  0.00  0.00           C
ATOM   1244  O   ALA   134      65.484  78.824 -13.340  0.00  0.00           O
ATOM   1245  N   LYS   135      67.103  77.715 -14.456  0.00  0.00           N
ATOM   1246  CA  LYS   135      66.557  77.775 -15.769  0.00  0.00           C
ATOM   1247  CB  LYS   135      67.806  78.107 -16.600  0.00  0.00           C
ATOM   1248  CG  LYS   135      67.505  78.561 -18.036  0.00  0.00           C
ATOM   1249  CD  LYS   135      66.628  79.804 -18.111  0.00  0.00           C
ATOM   1250  CE  LYS   135      67.185  81.071 -17.444  0.00  0.00           C
ATOM   1253  NZ  LYS   135      68.296  81.665 -18.232  0.00  0.00           N
ATOM   1254  C   LYS   135      65.954  76.486 -16.240  0.00  0.00           C
ATOM   1255  O   LYS   135      66.496  75.792 -17.101  0.00  0.00           O
ATOM   1256  N   SER   136      64.736  76.302 -15.694  0.00  0.00           N
ATOM   1257  CA  SER   136      64.023  75.085 -15.983  0.00  0.00           C
ATOM   1258  CB  SER   136      64.582  73.946 -15.132  0.00  0.00           C
ATOM   1259  OG  SER   136      64.638  74.208 -13.743  0.00  0.00           O
ATOM   1260  C   SER   136      62.561  75.203 -15.683  0.00  0.00           C
ATOM   1261  O   SER   136      62.126  76.160 -15.063  0.00  0.00           O
ATOM   1262  N   ARG   137      61.762  74.219 -16.127  0.00  0.00           N
ATOM   1263  CA  ARG   137      60.357  74.111 -15.904  0.00  0.00           C
ATOM   1264  CB  ARG   137      59.715  72.958 -16.704  0.00  0.00           C
ATOM   1265  CG  ARG   137      58.187  72.913 -16.704  0.00  0.00           C
ATOM   1266  CD  ARG   137      57.668  71.802 -17.607  0.00  0.00           C
ATOM   1267  NE  ARG   137      56.274  72.218 -17.927  0.00  0.00           N
ATOM   1268  CZ  ARG   137      55.164  72.107 -17.125  0.00  0.00           C
ATOM   1269  NH1 ARG   137      55.235  71.385 -15.968  0.00  0.00           N
ATOM   1270  NH2 ARG   137      53.929  72.552 -17.488  0.00  0.00           N
ATOM   1271  C   ARG   137      60.050  73.847 -14.462  0.00  0.00           C
ATOM   1272  O   ARG   137      59.078  74.353 -13.904  0.00  0.00           O
ATOM   1273  N   TRP   138      60.920  73.058 -13.792  0.00  0.00           N
ATOM   1274  CA  TRP   138      60.760  72.912 -12.382  0.00  0.00           C
ATOM   1275  CB  TRP   138      61.829  71.919 -11.926  0.00  0.00           C
ATOM   1276  CG  TRP   138      62.063  71.759 -10.440  0.00  0.00           C
ATOM   1277  CD1 TRP   138      61.192  71.328  -9.485  0.00  0.00           C
ATOM   1278  NE1 TRP   138      61.862  71.212  -8.291  0.00  0.00           N
ATOM   1279  CE2 TRP   138      63.207  71.450  -8.507  0.00  0.00           C
ATOM   1280  CD2 TRP   138      63.335  71.968  -9.802  0.00  0.00           C
ATOM   1281  CE3 TRP   138      64.545  72.437 -10.252  0.00  0.00           C
ATOM   1282  CZ3 TRP   138      65.608  72.460  -9.370  0.00  0.00           C
ATOM   1283  CZ2 TRP   138      64.268  71.430  -7.658  0.00  0.00           C
ATOM   1284  CH2 TRP   138      65.478  71.959  -8.102  0.00  0.00           C
ATOM   1285  C   TRP   138      60.839  74.169 -11.598  0.00  0.00           C
ATOM   1286  O   TRP   138      60.033  74.318 -10.670  0.00  0.00           O
ATOM   1287  N   TYR   139      61.764  75.076 -11.988  0.00  0.00           N
ATOM   1288  CA  TYR   139      61.805  76.382 -11.438  0.00  0.00           C
ATOM   1289  CB  TYR   139      63.089  77.045 -11.985  0.00  0.00           C
ATOM   1290  CG  TYR   139      63.510  78.049 -10.966  0.00  0.00           C
ATOM   1291  CD1 TYR   139      64.167  77.658  -9.830  0.00  0.00           C
ATOM   1292  CE1 TYR   139      64.730  78.523  -8.927  0.00  0.00           C
ATOM   1293  CZ  TYR   139      64.623  79.878  -9.105  0.00  0.00           C
ATOM   1294  OH  TYR   139      65.039  80.707  -8.050  0.00  0.00           O
ATOM   1295  CD2 TYR   139      63.334  79.406 -11.121  0.00  0.00           C
ATOM   1296  CE2 TYR   139      63.817  80.262 -10.157  0.00  0.00           C
ATOM   1297  C   TYR   139      60.597  77.208 -11.710  0.00  0.00           C
ATOM   1298  O   TYR   139      60.164  78.031 -10.890  0.00  0.00           O
ATOM   1299  N   ASN   140      59.984  77.131 -12.908  0.00  0.00           N
ATOM   1300  CA  ASN   140      58.752  77.751 -13.265  0.00  0.00           C
ATOM   1301  CB  ASN   140      58.410  77.391 -14.720  0.00  0.00           C
ATOM   1302  CG  ASN   140      59.177  78.309 -15.658  0.00  0.00           C
ATOM   1303  OD1 ASN   140      60.415  78.280 -15.741  0.00  0.00           O
ATOM   1304  ND2 ASN   140      58.426  79.114 -16.451  0.00  0.00           N
ATOM   1305  C   ASN   140      57.587  77.222 -12.497  0.00  0.00           C
ATOM   1306  O   ASN   140      56.723  77.995 -12.072  0.00  0.00           O
ATOM   1307  N   GLN   141      57.463  75.917 -12.232  0.00  0.00           N
ATOM   1308  CA  GLN   141      56.336  75.323 -11.567  0.00  0.00           C
ATOM   1309  CB  GLN   141      56.240  73.825 -11.906  0.00  0.00           C
ATOM   1310  CG  GLN   141      55.668  73.445 -13.282  0.00  0.00           C
ATOM   1311  CD  GLN   141      54.207  73.827 -13.479  0.00  0.00           C
ATOM   1312  OE1 GLN   141      53.369  73.538 -12.627  0.00  0.00           O
ATOM   1313  NE2 GLN   141      53.799  74.500 -14.585  0.00  0.00           N
ATOM   1314  C   GLN   141      56.260  75.494 -10.090  0.00  0.00           C
ATOM   1315  O   GLN   141      55.165  75.635  -9.538  0.00  0.00           O
ATOM   1316  N   THR   142      57.395  75.264  -9.417  0.00  0.00           N
ATOM   1317  CA  THR   142      57.491  75.556  -8.020  0.00  0.00           C
ATOM   1318  CB  THR   142      57.580  74.273  -7.247  0.00  0.00           C
ATOM   1319  OG1 THR   142      58.413  73.305  -7.841  0.00  0.00           O
ATOM   1322  CG2 THR   142      56.149  73.696  -7.094  0.00  0.00           C
ATOM   1323  C   THR   142      58.659  76.399  -7.648  0.00  0.00           C
ATOM   1324  O   THR   142      59.635  75.763  -7.229  0.00  0.00           O
ATOM   1325  N   PRO   143      58.625  77.691  -7.650  0.00  0.00           N
ATOM   1326  CD  PRO   143      57.609  78.502  -8.312  0.00  0.00           C
ATOM   1327  CA  PRO   143      59.826  78.443  -7.443  0.00  0.00           C
ATOM   1328  CB  PRO   143      59.533  79.888  -7.876  0.00  0.00           C
ATOM   1329  CG  PRO   143      58.268  79.812  -8.745  0.00  0.00           C
ATOM   1330  C   PRO   143      60.430  78.464  -6.070  0.00  0.00           C
ATOM   1331  O   PRO   143      61.655  78.543  -6.095  0.00  0.00           O
ATOM   1332  N   ASN   144      59.686  78.546  -4.960  0.00  0.00           N
ATOM   1333  CA  ASN   144      60.233  78.659  -3.633  0.00  0.00           C
ATOM   1334  CB  ASN   144      59.146  79.087  -2.634  0.00  0.00           C
ATOM   1335  CG  ASN   144      59.048  80.604  -2.679  0.00  0.00           C
ATOM   1336  OD1 ASN   144      59.981  81.391  -2.810  0.00  0.00           O
ATOM   1337  ND2 ASN   144      57.752  81.045  -2.641  0.00  0.00           N
ATOM   1338  C   ASN   144      60.866  77.354  -3.322  0.00  0.00           C
ATOM   1339  O   ASN   144      61.972  77.384  -2.781  0.00  0.00           O
ATOM   1340  N   ARG   145      60.178  76.233  -3.621  0.00  0.00           N
ATOM   1341  CA  ARG   145      60.720  74.936  -3.356  0.00  0.00           C
ATOM   1342  CB  ARG   145      59.483  74.018  -3.489  0.00  0.00           C
ATOM   1343  CG  ARG   145      59.732  72.591  -3.010  0.00  0.00           C
ATOM   1344  CD  ARG   145      58.483  71.723  -2.982  0.00  0.00           C
ATOM   1345  NE  ARG   145      58.827  70.424  -2.344  0.00  0.00           N
ATOM   1346  CZ  ARG   145      57.918  69.408  -2.247  0.00  0.00           C
ATOM   1347  NH1 ARG   145      56.589  69.682  -2.404  0.00  0.00           N
ATOM   1348  NH2 ARG   145      58.302  68.144  -1.933  0.00  0.00           N
ATOM   1349  C   ARG   145      61.945  74.502  -4.069  0.00  0.00           C
ATOM   1350  O   ARG   145      62.842  73.911  -3.477  0.00  0.00           O
ATOM   1351  N   ALA   146      62.031  74.828  -5.386  0.00  0.00           N
ATOM   1352  CA  ALA   146      63.155  74.590  -6.235  0.00  0.00           C
ATOM   1355  CB  ALA   146      62.828  74.958  -7.703  0.00  0.00           C
ATOM   1356  C   ALA   146      64.332  75.393  -5.829  0.00  0.00           C
ATOM   1357  O   ALA   146      65.516  75.071  -5.748  0.00  0.00           O
ATOM   1358  N   LYS   147      64.122  76.674  -5.422  0.00  0.00           N
ATOM   1359  CA  LYS   147      65.091  77.590  -4.926  0.00  0.00           C
ATOM   1360  CB  LYS   147      64.480  78.978  -4.637  0.00  0.00           C
ATOM   1361  CG  LYS   147      65.509  79.994  -4.118  0.00  0.00           C
[truncated: 9,381,131 more chars]
